# Supplementary material for: Molecular characterization of breast cancer cell pools with normal or reduced ability to respond to progesterone: a study based on RNA-seq
Source: J Genet Eng Biotechnol. 2023 Aug 8;21:81. doi: 10.1186/s43141-023-00541-6 (PMC10406740; doi:10.1186/s43141-023-00541-6)
Supplement: Supplementary file 2 — Additional file 2: Supplementary Table 1. Differentially expressed (DE) genes (BH-adjusted P < 0.05) between vehicle treated T-47D control cells and P4-treated T-47D control cells. Three independent biological replicates per treatment/condition were sequenced. Supplementary Table 2. Differentially expressed (DE) genes (BH-adjusted P < 0.05) between vehicle-treated PR-low pools and P4-treated PR-low pools. Three independent biological replicates per treatment/condition were sequenced. Supplementary Table 3. Differentially expressed (DE) genes (BH-adjusted P < 0.05) between vehicle treated T-47D control cells and P4/E2-treated T-47D control cells. Three independent biological replicates per treatment/condition were sequenced. Supplementary Table 4. Differentially expressed (DE) genes (BH-adjusted P < 0.05) between vehicle-treated PR-low pools and P4/E2-treated PR-low pools. Three independent biological replicates per treatment/condition were sequenced. Supplementary Table 5. Differentially expressed (DE) genes (BH-adjusted P < 0.05) between vehicle-treated PR-low pools and vehicle treated T-47D control cells. Three independent biological replicates per treatment/condition were sequenced. Supplementary Table 6. Differentially expressed (DE) genes (BH-adjusted P < 0.05) between P4-treated PR-low pools and P4-treated T-47D control cells. Three independent biological replicates per treatment/condition were sequenced. Supplementary Table 7. Differentially expressed (DE) genes (BH-adjusted P < 0.05) between P4/E2-treated PR-low pools and P4/E2-treated T-47D control cells. Three independent biological replicates per treatment/condition were sequenced. Supplementary Table 8. Top 30 gene ontology (GO) biological processes, cellular components (CC) and molecular functions (MF) significantly enriched after P4/E2 treatment in control pools. Annotated = total number of expressed genes in the term; significant = number of genes with BH-adjusted P-value < 0.05 in the term. P-values [file 43141_2023_541_MOESM2_ESM.xlsx]

## Sheet: 1. DEG CTRL (veh vs.P4)
Supplementary table 1. Differentially expressed (DE) genes (BH-adjusted P < 0.05) between vehicle treated T-47D control cells and progesterone-treated T-47D control cells. Three independent biological replicates per treatment/condition were sequenced.
gene_id	gene_symbol	log2FoldChange	pvalue	padj
ENSG00000132274	TRIM22	5.33868	4.41517e-139	2.28772e-135
ENSG00000118515	SGK1	5.04892	1.77179e-141	1.22407e-137
ENSG00000165548	TMEM63C	4.85213	1.22628e-174	2.54159e-170
ENSG00000100003	SEC14L2	4.85101	1.05442e-138	4.37078e-135
ENSG00000109906	ZBTB16	4.83692	2.27556e-74	1.6844e-71
ENSG00000114113	RBP2	4.78265	4.66618e-81	4.39596e-78
ENSG00000145569	FAM105A	4.72562	4.93803e-116	1.27932e-112
ENSG00000204049	NA	4.45791	9.46582e-67	5.44968e-64
ENSG00000176387	HSD11B2	4.38938	1.059e-128	3.65815e-125
ENSG00000203685	STUM	4.23715	7.01508e-58	2.79605e-55
ENSG00000180720	CHRM4	4.22842	9.51922e-64	4.81208e-61
ENSG00000275011	NA	4.16	1.47225e-57	5.75734e-55
ENSG00000102934	PLLP	3.90944	9.45423e-123	2.79926e-119
ENSG00000214313	AZGP1P1	3.90213	2.72974e-159	2.82883e-155
ENSG00000171388	APLN	3.86058	3.05029e-44	6.32204e-42
ENSG00000163884	KLF15	3.82901	5.93661e-98	7.23777e-95
ENSG00000020181	ADGRA2	3.70349	1.24159e-56	4.5952e-54
ENSG00000131482	G6PC	3.68148	3.66335e-32	3.87381e-30
ENSG00000117525	F3	3.56762	2.72907e-105	4.71357e-102
ENSG00000164106	SCRG1	3.53029	9.83971e-33	1.09644e-30
ENSG00000270885	RASL10B	3.34677	7.0617e-64	3.65902e-61
ENSG00000126561	STAT5A	3.33291	2.20673e-37	3.19837e-35
ENSG00000134917	ADAMTS8	3.3175	3.5618e-32	3.79998e-30
ENSG00000163596	ICA1L	3.29567	6.01058e-45	1.29766e-42
ENSG00000250056	LINC01018	3.25699	6.50709e-29	5.28886e-27
ENSG00000087495	PHACTR3	3.23615	5.28058e-24	2.93419e-22
ENSG00000154997	SEPT14	3.17125	2.74799e-24	1.56041e-22
ENSG00000253368	TRNP1	3.1688	8.44721e-39	1.40061e-36
ENSG00000016402	IL20RA	3.1581	3.0409e-104	4.84812e-101
ENSG00000103647	CORO2B	3.1469	1.61431e-24	9.42486e-23
ENSG00000224689	ZNF812P	3.14098	5.65937e-31	5.36697e-29
ENSG00000162551	ALPL	3.10541	4.82103e-23	2.52325e-21
ENSG00000145088	EAF2	3.06143	1.51879e-55	5.42732e-53
ENSG00000108387	SEPT4	3.05615	6.45078e-31	5.99547e-29
ENSG00000188089	PLA2G4E	3.04952	3.19874e-24	1.80155e-22
ENSG00000070526	ST6GALNAC1	3.00842	8.29499e-25	5.0123e-23
ENSG00000157514	TSC22D3	3.0072	8.07057e-93	8.36353e-90
ENSG00000171126	KCNG3	2.99682	2.22685e-28	1.76159e-26
ENSG00000169347	GP2	2.99151	8.83286e-27	6.10936e-25
ENSG00000203747	FCGR3A	2.98395	2.36495e-22	1.16427e-20
ENSG00000143473	KCNH1	2.97373	3.32237e-22	1.62788e-20
ENSG00000164188	RANBP3L	2.96948	1.6447e-32	1.78472e-30
ENSG00000206190	ATP10A	2.96719	1.07153e-58	4.35463e-56
ENSG00000096060	FKBP5	2.93921	2.93604e-102	4.34659e-99
ENSG00000204103	MAFB	2.92514	2.05312e-44	4.34214e-42
ENSG00000006071	ABCC8	2.92335	2.49019e-45	5.60998e-43
ENSG00000026559	KCNG1	2.91676	1.11749e-30	1.02483e-28
ENSG00000143318	CASQ1	2.86202	2.03621e-24	1.17884e-22
ENSG00000115112	TFCP2L1	2.86065	7.79407e-47	1.81506e-44
ENSG00000139174	PRICKLE1	2.85732	9.19869e-25	5.4943e-23
ENSG00000166391	MOGAT2	2.85048	5.53593e-19	2.11303e-17
ENSG00000069812	HES2	2.82535	2.683e-44	5.61696e-42
ENSG00000132681	ATP1A4	2.81747	1.60121e-38	2.5726e-36
ENSG00000004799	PDK4	2.81642	8.50905e-25	5.12671e-23
ENSG00000170271	FAXDC2	2.81569	1.84092e-20	7.86699e-19
ENSG00000227963	NA	2.79775	4.08112e-22	1.97629e-20
ENSG00000148700	ADD3	2.78138	1.83527e-47	4.52831e-45
ENSG00000140470	ADAMTS17	2.77555	4.19931e-23	2.21463e-21
ENSG00000238121	LINC00426	2.76873	1.20925e-20	5.28755e-19
ENSG00000168502	MTCL1	2.717	3.60883e-48	9.23414e-46
ENSG00000111885	MAN1A1	2.7025	5.7672e-52	1.81108e-49
ENSG00000121957	GPSM2	2.69949	2.88036e-106	5.42713e-103
ENSG00000170477	KRT4	2.68901	1.48057e-20	6.43319e-19
ENSG00000188916	FAM196A	2.66132	4.78802e-25	2.95347e-23
ENSG00000198729	PPP1R14C	2.65689	7.81729e-18	2.66921e-16
ENSG00000137841	PLCB2	2.64968	5.27931e-22	2.53285e-20
ENSG00000159212	CLIC6	2.63858	1.5789e-34	2.03256e-32
ENSG00000173848	NET1	2.63781	8.88923e-98	1.02355e-94
ENSG00000163993	S100P	2.61981	1.10584e-32	1.22565e-30
ENSG00000122787	AKR1D1	2.6168	1.63483e-16	5.0648e-15
ENSG00000151365	THRSP	2.6106	2.036e-27	1.47546e-25
ENSG00000103723	AP3B2	2.60576	1.60806e-24	9.41489e-23
ENSG00000124507	PACSIN1	2.59803	3.07298e-46	6.99896e-44
ENSG00000269289	NA	2.59697	5.34443e-28	4.1178e-26
ENSG00000177283	FZD8	2.59267	5.0743e-30	4.41891e-28
ENSG00000142494	SLC47A1	2.58438	1.28959e-24	7.5932e-23
ENSG00000163406	SLC15A2	2.57343	1.58005e-38	2.55845e-36
ENSG00000163399	ATP1A1	2.4933	1.09874e-106	2.27725e-103
ENSG00000102996	MMP15	2.49317	1.54122e-50	4.3758e-48
ENSG00000196091	MYBPC1	2.48617	5.22489e-16	1.55367e-14
ENSG00000072682	P4HA2	2.48065	4.26042e-24	2.37533e-22
ENSG00000169213	RAB3B	2.47585	7.35862e-22	3.48207e-20
ENSG00000196136	SERPINA3	2.45749	1.24367e-15	3.57014e-14
ENSG00000165474	GJB2	2.4547	4.71436e-17	1.51488e-15
ENSG00000163082	SGPP2	2.45066	1.13965e-15	3.2806e-14
ENSG00000174527	MYO1H	2.44918	3.38302e-18	1.19857e-16
ENSG00000158186	MRAS	2.44592	1.99915e-62	9.20763e-60
ENSG00000186526	CYP4F8	2.44075	2.50166e-17	8.19106e-16
ENSG00000057657	PRDM1	2.43311	1.83672e-20	7.86524e-19
ENSG00000124107	SLPI	2.43096	2.70239e-55	9.49316e-53
ENSG00000136002	ARHGEF4	2.40596	3.5628e-27	2.56398e-25
ENSG00000135929	CYP27A1	2.37346	6.65286e-19	2.52079e-17
ENSG00000113924	HGD	2.37059	1.34817e-34	1.74639e-32
ENSG00000162390	ACOT11	2.36772	7.57678e-22	3.57714e-20
ENSG00000130270	ATP8B3	2.36068	7.47953e-55	2.58368e-52
ENSG00000165272	AQP3	2.35941	6.41606e-32	6.58313e-30
ENSG00000211448	DIO2	2.35229	1.76081e-19	6.97792e-18
ENSG00000124383	MPHOSPH10	2.3456	1.839e-36	2.59287e-34
ENSG00000213513	IMPDH1P5	2.31752	6.94956e-30	5.97662e-28
ENSG00000214999	NA	2.30656	4.72103e-13	1.02352e-11
ENSG00000205669	ACOT6	2.30462	8.05551e-14	1.93463e-12
ENSG00000162433	AK4	2.30005	7.41281e-42	1.47729e-39
ENSG00000186395	KRT10	2.29059	2.25766e-35	3.01886e-33
ENSG00000170846	NA	2.28445	7.99121e-71	5.1758e-68
ENSG00000236581	STARD13-AS	2.27548	9.98586e-13	2.08007e-11
ENSG00000157343	ARMC12	2.27275	7.69515e-28	5.77861e-26
ENSG00000176595	KBTBD11	2.26337	6.25544e-22	2.98047e-20
ENSG00000184828	ZBTB7C	2.25834	3.59067e-23	1.91805e-21
ENSG00000187486	KCNJ11	2.25219	1.94971e-61	8.59781e-59
ENSG00000134955	SLC37A2	2.24389	8.56732e-19	3.21678e-17
ENSG00000122863	CHST3	2.23416	5.40824e-57	2.07576e-54
ENSG00000248050	NA	2.22965	8.59895e-13	1.80569e-11
ENSG00000186049	KRT73	2.21732	3.3161e-12	6.56443e-11
ENSG00000179862	CITED4	2.21455	6.08009e-19	2.30799e-17
ENSG00000166961	MS4A15	2.21378	1.49184e-18	5.492e-17
ENSG00000153551	CMTM7	2.20183	3.05917e-13	6.75954e-12
ENSG00000214252	AZGP1P2	2.19781	7.3407e-12	1.3869e-10
ENSG00000282057	NA	2.19721	5.14574e-15	1.4033e-13
ENSG00000147642	SYBU	2.19532	6.46882e-16	1.90987e-14
ENSG00000104419	NDRG1	2.19437	6.12128e-14	1.50498e-12
ENSG00000095794	CREM	2.19111	2.46411e-41	4.81804e-39
ENSG00000183386	FHL3	2.18846	1.70349e-25	1.09648e-23
ENSG00000145703	IQGAP2	2.18423	8.80883e-12	1.64331e-10
ENSG00000167107	ACSF2	2.17722	5.12079e-47	1.21993e-44
ENSG00000162747	FCGR3B	2.17041	1.06163e-11	1.96282e-10
ENSG00000104643	MTMR9	2.16661	1.63765e-93	1.78642e-90
ENSG00000116396	KCNC4	2.16498	8.07574e-21	3.55367e-19
ENSG00000145949	MYLK4	2.16423	4.26335e-24	2.37533e-22
ENSG00000182902	SLC25A18	2.16187	8.96983e-17	2.82536e-15
ENSG00000151726	ACSL1	2.16183	4.36812e-63	2.05758e-60
ENSG00000205629	LCMT1	2.15971	1.34851e-39	2.32911e-37
ENSG00000118898	PPL	2.15715	1.83447e-72	1.22649e-69
ENSG00000152661	GJA1	2.15341	9.18451e-12	1.71185e-10
ENSG00000120875	DUSP4	2.15081	7.55159e-21	3.33009e-19
ENSG00000275897	NA	2.1487	1.12259e-11	2.06631e-10
ENSG00000162882	HAAO	2.1429	1.3184e-11	2.40327e-10
ENSG00000254290	NA	2.14281	2.2597e-13	5.09626e-12
ENSG00000158445	KCNB1	2.14042	5.46312e-49	1.48985e-46
ENSG00000096088	PGC	2.13537	1.66353e-11	3.00334e-10
ENSG00000102743	SLC25A15	2.13459	6.74445e-34	8.22268e-32
ENSG00000138646	HERC5	2.13376	2.24535e-18	8.1644e-17
ENSG00000144655	CSRNP1	2.12391	1.89146e-86	1.86678e-83
ENSG00000158292	GPR153	2.11672	4.33853e-52	1.38339e-49
ENSG00000112619	PRPH2	2.11553	4.68463e-11	8.02426e-10
ENSG00000273350	NA	2.11111	1.82811e-11	3.28047e-10
ENSG00000284299	NA	2.1053	2.90573e-11	5.0908e-10
ENSG00000145545	SRD5A1	2.08817	9.05694e-56	3.29323e-53
ENSG00000143858	SYT2	2.08396	3.11213e-11	5.43861e-10
ENSG00000106348	IMPDH1	2.04416	3.34949e-53	1.1197e-50
ENSG00000134020	PEBP4	2.03904	1.66094e-10	2.68314e-09
ENSG00000245748	NA	2.03776	6.12406e-15	1.65485e-13
ENSG00000008323	PLEKHG6	2.03465	1.65702e-48	4.40299e-46
ENSG00000173210	ABLIM3	2.03422	1.73063e-25	1.10707e-23
ENSG00000111344	RASAL1	2.03153	1.5319e-14	3.99876e-13
ENSG00000070761	CFAP20	2.03085	4.98068e-40	9.13536e-38
ENSG00000108352	RAPGEFL1	2.02407	4.55715e-22	2.19654e-20
ENSG00000158104	HPD	2.0227	7.26092e-15	1.95188e-13
ENSG00000204682	CASC10	2.01476	3.08755e-27	2.22971e-25
ENSG00000091138	SLC26A3	2.01183	4.39678e-15	1.20859e-13
ENSG00000146648	EGFR	2.01109	2.91483e-38	4.57673e-36
ENSG00000135821	GLUL	2.00759	2.98841e-98	4.12918e-95
ENSG00000249816	LINC00964	2.00737	9.89373e-12	1.83908e-10
ENSG00000113657	DPYSL3	2.00692	5.40611e-24	2.99591e-22
ENSG00000141744	PNMT	2.00362	3.41968e-19	1.32976e-17
ENSG00000162174	ASRGL1	2.00096	3.5752e-32	3.79998e-30
ENSG00000145819	ARHGAP26	1.9899	2.41369e-31	2.3822e-29
ENSG00000130598	TNNI2	1.9899	8.84304e-27	6.10936e-25
ENSG00000187123	LYPD6	1.98685	6.34257e-33	7.18339e-31
ENSG00000184368	MAP7D2	1.97394	1.01831e-11	1.88466e-10
ENSG00000162641	AKNAD1	1.97041	1.54889e-30	1.40185e-28
ENSG00000156427	FGF18	1.96783	2.96036e-10	4.62719e-09
ENSG00000176402	GJC3	1.95912	2.50814e-17	8.19934e-16
ENSG00000139597	N4BP2L1	1.94779	1.55567e-20	6.73129e-19
ENSG00000136997	MYC	1.94294	1.19735e-42	2.43296e-40
ENSG00000131153	GINS2	1.94198	4.59392e-13	9.97e-12
ENSG00000120903	CHRNA2	1.9411	1.24016e-09	1.76778e-08
ENSG00000165895	ARHGAP42	1.93898	2.41699e-25	1.52727e-23
ENSG00000181026	AEN	1.93763	4.53221e-70	2.76278e-67
ENSG00000161533	ACOX1	1.93687	7.30726e-33	8.1865e-31
ENSG00000112096	NA	1.93549	2.05876e-48	5.40125e-46
ENSG00000189419	SPATA41	1.92715	8.76194e-13	1.8362e-11
ENSG00000128285	MCHR1	1.92615	2.5414e-11	4.49046e-10
ENSG00000101220	C20orf27	1.91996	3.23734e-45	7.21474e-43
ENSG00000172771	EFCAB12	1.91856	1.85652e-15	5.24943e-14
ENSG00000176749	CDK5R1	1.91215	6.37984e-39	1.07503e-36
ENSG00000253978	NA	1.91053	4.97837e-15	1.36129e-13
ENSG00000117013	KCNQ4	1.90483	5.839e-11	9.90337e-10
ENSG00000136155	SCEL	1.90124	4.67784e-10	7.05112e-09
ENSG00000169905	TOR1AIP2	1.8977	1.43849e-40	2.68595e-38
ENSG00000108932	SLC16A6	1.88613	1.10685e-24	6.55447e-23
ENSG00000142871	CYR61	1.88612	1.06995e-64	5.68611e-62
ENSG00000185518	SV2B	1.88531	4.0745e-09	5.40295e-08
ENSG00000172782	FADS6	1.88111	4.21366e-09	5.57321e-08
ENSG00000188488	SERPINA5	1.87739	4.32471e-11	7.44468e-10
ENSG00000176171	BNIP3	1.8771	3.05018e-31	2.94037e-29
ENSG00000108759	KRT32	1.87572	4.13332e-10	6.31056e-09
ENSG00000171208	NETO2	1.86889	5.91776e-22	2.82607e-20
ENSG00000232909	NA	1.86642	4.67229e-09	6.14453e-08
ENSG00000110080	ST3GAL4	1.86148	8.49548e-80	7.33655e-77
ENSG00000183779	ZNF703	1.86015	2.16268e-24	1.2451e-22
ENSG00000163171	CDC42EP3	1.85446	9.93689e-11	1.63974e-09
ENSG00000186081	KRT5	1.85337	3.98805e-09	5.30189e-08
ENSG00000100302	RASD2	1.84967	2.78325e-16	8.48317e-15
ENSG00000116574	RHOU	1.84519	1.42674e-13	3.30767e-12
ENSG00000182957	SPATA13	1.84208	2.32123e-38	3.67251e-36
ENSG00000029993	HMGB3	1.84117	3.63381e-80	3.27454e-77
ENSG00000134352	IL6ST	1.83917	4.11869e-24	2.30713e-22
ENSG00000143153	ATP1B1	1.83606	4.15011e-47	1.00018e-44
ENSG00000229961	NA	1.83108	6.84477e-09	8.78964e-08
ENSG00000159200	RCAN1	1.82591	4.62161e-29	3.78607e-27
ENSG00000251139	NA	1.81675	1.29493e-08	1.60327e-07
ENSG00000175274	TP53I11	1.81153	9.33888e-57	3.51923e-54
ENSG00000125148	MT2A	1.81026	3.59427e-15	9.97252e-14
ENSG00000207652	MIR621	1.79514	1.88291e-17	6.25404e-16
ENSG00000157193	LRP8	1.79491	7.25629e-24	3.97867e-22
ENSG00000120254	MTHFD1L	1.79317	1.49235e-28	1.18963e-26
ENSG00000156802	ATAD2	1.78977	6.18118e-18	2.14592e-16
ENSG00000135245	HILPDA	1.7879	2.02063e-59	8.37591e-57
ENSG00000136826	KLF4	1.78604	3.19685e-98	4.14111e-95
ENSG00000255794	RMST	1.78527	1.34064e-13	3.12555e-12
ENSG00000131791	PRKAB2	1.78051	5.74133e-60	2.47906e-57
ENSG00000125430	HS3ST3B1	1.77529	2.16228e-17	7.11355e-16
ENSG00000240758	NA	1.77144	3.87532e-11	6.69333e-10
ENSG00000120332	TNN	1.76559	1.88771e-08	2.3028e-07
ENSG00000104237	RP1	1.76522	3.10365e-08	3.63425e-07
ENSG00000137460	FHDC1	1.75755	1.66241e-36	2.35993e-34
ENSG00000111961	SASH1	1.75053	2.66371e-107	6.13423e-104
ENSG00000111859	NEDD9	1.74781	3.13044e-22	1.53748e-20
ENSG00000111816	FRK	1.74712	6.33093e-28	4.85981e-26
ENSG00000235713	NA	1.74213	3.30698e-08	3.85709e-07
ENSG00000162881	OXER1	1.73913	3.05031e-08	3.57584e-07
ENSG00000186994	KANK3	1.73883	3.21844e-11	5.61493e-10
ENSG00000128203	ASPHD2	1.73676	9.60125e-11	1.58942e-09
ENSG00000160862	AZGP1	1.7362	1.54502e-19	6.18189e-18
ENSG00000143772	ITPKB	1.73458	2.42124e-63	1.16704e-60
ENSG00000120129	DUSP1	1.73248	4.79874e-18	1.67439e-16
ENSG00000214900	LINC01588	1.72935	3.84201e-09	5.11429e-08
ENSG00000131370	SH3BP5	1.72211	1.80641e-72	1.22649e-69
ENSG00000110092	CCND1	1.71638	2.52246e-34	3.20739e-32
ENSG00000262188	LINC01978	1.71346	4.50914e-10	6.84663e-09
ENSG00000011422	PLAUR	1.71306	4.54171e-14	1.13003e-12
ENSG00000089558	KCNH4	1.71157	8.44535e-08	9.25639e-07
ENSG00000177494	ZBED2	1.70962	6.79257e-08	7.57304e-07
ENSG00000114790	ARHGEF26	1.7029	3.87087e-65	2.11126e-62
ENSG00000163132	MSX1	1.70158	9.89877e-09	1.24643e-07
ENSG00000198483	ANKRD35	1.69604	1.20287e-07	1.28442e-06
ENSG00000280303	NA	1.69191	2.13404e-12	4.31093e-11
ENSG00000159166	LAD1	1.6896	2.72781e-47	6.65137e-45
ENSG00000179431	FJX1	1.68431	7.26945e-17	2.3073e-15
ENSG00000167183	PRR15L	1.68421	7.07338e-62	3.18702e-59
ENSG00000008516	MMP25	1.68208	5.06419e-09	6.6096e-08
ENSG00000107104	KANK1	1.67893	6.70455e-40	1.21893e-37
ENSG00000113645	WWC1	1.67862	8.98297e-31	8.27472e-29
ENSG00000175356	SCUBE2	1.67636	2.24462e-12	4.52548e-11
ENSG00000160229	ZNF66	1.6736	1.07562e-15	3.1136e-14
ENSG00000183578	TNFAIP8L3	1.67353	6.81004e-10	1.0089e-08
ENSG00000197375	SLC22A5	1.67239	6.33889e-22	3.0064e-20
ENSG00000119782	FKBP1B	1.67141	8.05763e-09	1.02808e-07
ENSG00000229676	ZNF492	1.65683	3.69662e-16	1.11361e-14
ENSG00000261553	NA	1.65438	6.28809e-09	8.12512e-08
ENSG00000143147	GPR161	1.65253	2.87158e-13	6.38587e-12
ENSG00000232445	NA	1.6501	6.51726e-12	1.23932e-10
ENSG00000181104	F2R	1.64587	2.21947e-09	3.05045e-08
ENSG00000236234	NA	1.64501	3.00909e-08	3.53249e-07
ENSG00000196208	GREB1	1.64164	1.40989e-11	2.56554e-10
ENSG00000148175	STOM	1.63735	1.1957e-26	8.17888e-25
ENSG00000152315	KCNK13	1.62933	8.25778e-08	9.06518e-07
ENSG00000103811	CTSH	1.62829	1.54295e-14	4.01748e-13
ENSG00000135919	SERPINE2	1.62823	8.94698e-08	9.7546e-07
ENSG00000251442	LINC01094	1.62469	2.88818e-07	2.89881e-06
ENSG00000167434	CA4	1.62063	8.4212e-08	9.2348e-07
ENSG00000174469	CNTNAP2	1.6205	3.78493e-21	1.70907e-19
ENSG00000091651	ORC6	1.62049	2.00905e-24	1.16638e-22
ENSG00000165959	CLMN	1.61962	1.23612e-50	3.65996e-48
ENSG00000196081	ZNF724	1.61819	2.33002e-13	5.24913e-12
ENSG00000094804	CDC6	1.61741	4.05162e-15	1.11816e-13
ENSG00000267702	NA	1.61316	4.97855e-15	1.36129e-13
ENSG00000184613	NELL2	1.61227	5.52173e-07	5.27389e-06
ENSG00000186160	CYP4Z1	1.61214	1.98817e-17	6.58256e-16
ENSG00000272746	NA	1.61076	1.64049e-09	2.29735e-08
ENSG00000179094	PER1	1.60708	6.7538e-31	6.24908e-29
ENSG00000159216	NA	1.60519	1.00358e-27	7.45525e-26
ENSG00000104689	TNFRSF10A	1.60183	1.77572e-27	1.2959e-25
ENSG00000143476	DTL	1.60149	1.56209e-09	2.20095e-08
ENSG00000142046	TMEM91	1.59849	2.32652e-09	3.19178e-08
ENSG00000114248	LRRC31	1.59374	1.5514e-20	6.72684e-19
ENSG00000135678	CPM	1.59078	7.43628e-07	6.91761e-06
ENSG00000128965	CHAC1	1.58984	5.70257e-07	5.43208e-06
ENSG00000102096	PIM2	1.58793	3.98894e-34	4.98041e-32
ENSG00000233381	AK4P3	1.58551	1.14687e-07	1.22779e-06
ENSG00000124357	NAGK	1.58456	5.74982e-32	5.95854e-30
ENSG00000182585	EPGN	1.58444	4.70808e-11	8.05777e-10
ENSG00000166866	MYO1A	1.58192	7.73501e-07	7.17618e-06
ENSG00000173226	IQCB1	1.58128	6.35021e-44	1.30311e-41
ENSG00000102054	RBBP7	1.58079	4.65015e-67	2.75368e-64
ENSG00000280383	NA	1.57467	4.71553e-07	4.55e-06
ENSG00000171310	CHST11	1.57186	1.28652e-26	8.74243e-25
ENSG00000198915	RASGEF1A	1.56951	1.28873e-59	5.45108e-57
ENSG00000166348	USP54	1.5672	1.6846e-77	1.34289e-74
ENSG00000237949	LINC00844	1.56458	4.28082e-07	4.17526e-06
ENSG00000154269	ENPP3	1.56275	1.10454e-13	2.61033e-12
ENSG00000124243	BCAS4	1.56125	9.38889e-50	2.62965e-47
ENSG00000168497	CAVIN2	1.55597	6.52014e-07	6.14536e-06
ENSG00000171608	PIK3CD	1.55569	1.05428e-13	2.50012e-12
ENSG00000131016	AKAP12	1.55121	1.09176e-14	2.87521e-13
ENSG00000126215	XRCC3	1.55018	1.02281e-21	4.77449e-20
ENSG00000241720	NA	1.54981	1.38721e-08	1.71241e-07
ENSG00000182158	CREB3L2	1.54813	3.36479e-38	5.24351e-36
ENSG00000156284	CLDN8	1.54628	2.07697e-13	4.71228e-12
ENSG00000234076	TPRG1-AS1	1.54276	4.78672e-09	6.27909e-08
ENSG00000274307	NA	1.54273	2.99221e-07	2.99163e-06
ENSG00000134250	NOTCH2	1.54221	8.81555e-45	1.88362e-42
ENSG00000185022	MAFF	1.54033	4.68682e-10	7.0544e-09
ENSG00000164362	TERT	1.53872	1.0993e-06	9.90615e-06
ENSG00000157557	ETS2	1.53617	2.16976e-16	6.65288e-15
ENSG00000260448	LCMT1-AS1	1.5358	3.21715e-07	3.19801e-06
ENSG00000100304	TTLL12	1.53377	9.2961e-23	4.71078e-21
ENSG00000152078	TMEM56	1.52957	1.64763e-22	8.20885e-21
ENSG00000166833	NAV2	1.52553	3.86091e-08	4.45304e-07
ENSG00000213988	ZNF90	1.52129	2.83378e-24	1.60473e-22
ENSG00000099194	SCD	1.52044	5.82859e-14	1.43472e-12
ENSG00000167173	C15orf39	1.51995	1.89244e-30	1.69063e-28
ENSG00000104081	BMF	1.51731	5.12446e-15	1.39933e-13
ENSG00000268089	GABRQ	1.51405	1.24259e-06	1.11056e-05
ENSG00000102780	DGKH	1.51302	1.09352e-33	1.29511e-31
ENSG00000151136	BTBD11	1.51155	1.15259e-14	3.0277e-13
ENSG00000135723	FHOD1	1.51149	6.15303e-27	4.29386e-25
ENSG00000116649	SRM	1.51	4.37213e-31	4.19522e-29
ENSG00000246203	NA	1.50922	7.59635e-10	1.11582e-08
ENSG00000254726	MEX3A	1.50718	2.15095e-16	6.61433e-15
ENSG00000182118	FAM89A	1.50713	2.49591e-06	2.11662e-05
ENSG00000134201	GSTM5	1.50663	1.51285e-06	1.33144e-05
ENSG00000230978	LINC00160	1.50631	2.55809e-07	2.59642e-06
ENSG00000224940	PRRT4	1.50576	2.23417e-06	1.91661e-05
ENSG00000111670	GNPTAB	1.50259	4.05416e-45	8.93899e-43
ENSG00000240694	PNMA2	1.49936	2.32431e-06	1.98736e-05
ENSG00000197472	ZNF695	1.49209	2.43763e-14	6.19907e-13
ENSG00000116285	ERRFI1	1.48509	1.15441e-33	1.35945e-31
ENSG00000088992	TESC	1.48343	3.80917e-06	3.09725e-05
ENSG00000155846	PPARGC1B	1.48162	2.68331e-18	9.63853e-17
ENSG00000175048	ZDHHC14	1.48139	1.41745e-21	6.54298e-20
ENSG00000121101	TEX14	1.48084	2.46941e-08	2.94991e-07
ENSG00000137266	SLC22A23	1.47825	3.64386e-33	4.17252e-31
ENSG00000264343	NA	1.47795	7.96973e-10	1.16571e-08
ENSG00000198624	CCDC69	1.47791	1.01974e-12	2.11774e-11
ENSG00000170873	MTSS1	1.47524	1.59924e-12	3.26883e-11
ENSG00000155158	TTC39B	1.4738	1.7435e-22	8.66563e-21
ENSG00000102243	VGLL1	1.46916	1.81491e-09	2.52455e-08
ENSG00000115170	ACVR1	1.46681	6.24668e-47	1.47124e-44
ENSG00000197457	STMN3	1.46092	1.97673e-08	2.40574e-07
ENSG00000165244	ZNF367	1.46044	6.60515e-13	1.41167e-11
ENSG00000136153	LMO7	1.46005	6.38072e-31	5.95707e-29
ENSG00000214708	NA	1.45575	1.264e-21	5.84769e-20
ENSG00000085840	ORC1	1.45229	4.17483e-10	6.36232e-09
ENSG00000117480	FAAH	1.45057	5.83805e-26	3.85349e-24
ENSG00000169247	SH3TC2	1.45018	3.20214e-14	8.04454e-13
ENSG00000203805	PLPP4	1.44916	1.83611e-06	1.59699e-05
ENSG00000150907	FOXO1	1.44701	4.07887e-34	5.06219e-32
ENSG00000253161	LINC01605	1.44678	1.41345e-07	1.49313e-06
ENSG00000172301	COPRS	1.44559	6.58603e-20	2.73004e-18
ENSG00000144843	ADPRH	1.44541	1.22966e-12	2.53089e-11
ENSG00000088986	DYNLL1	1.44138	5.52355e-19	2.1122e-17
ENSG00000099860	GADD45B	1.44065	3.61426e-28	2.80559e-26
ENSG00000143797	MBOAT2	1.4361	1.40235e-52	4.61352e-50
ENSG00000283342	NA	1.43472	1.04571e-06	9.48089e-06
ENSG00000150938	CRIM1	1.43454	1.59262e-20	6.87679e-19
ENSG00000142178	SIK1	1.43122	1.57582e-06	1.38392e-05
ENSG00000162552	WNT4	1.42854	7.23245e-11	1.2118e-09
ENSG00000177791	MYOZ1	1.42703	8.12642e-06	6.20819e-05
ENSG00000224721	NA	1.42528	1.75765e-06	1.53321e-05
ENSG00000087258	GNAO1	1.42501	4.15725e-07	4.06622e-06
ENSG00000196584	XRCC2	1.42417	6.9339e-14	1.68281e-12
ENSG00000105835	NAMPT	1.4237	2.75979e-41	5.34574e-39
ENSG00000253414	NA	1.42194	4.01076e-07	3.93645e-06
ENSG00000221869	CEBPD	1.42041	1.92324e-09	2.66451e-08
ENSG00000186648	CARMIL3	1.41933	7.15076e-09	9.16553e-08
ENSG00000106266	SNX8	1.41502	1.17427e-39	2.0452e-37
ENSG00000170525	PFKFB3	1.41469	7.93765e-18	2.69698e-16
ENSG00000100479	POLE2	1.41428	1.25446e-09	1.78694e-08
ENSG00000099958	DERL3	1.41085	4.51882e-09	5.95783e-08
ENSG00000278341	NA	1.40859	7.90549e-15	2.11418e-13
ENSG00000111962	UST	1.40446	1.18694e-70	7.45469e-68
ENSG00000177119	ANO6	1.40392	1.31674e-73	9.41063e-71
ENSG00000116260	QSOX1	1.40279	4.52869e-08	5.1686e-07
ENSG00000196350	ZNF729	1.40231	7.96908e-10	1.16571e-08
ENSG00000127423	AUNIP	1.3989	2.88811e-13	6.40889e-12
ENSG00000248498	ASNSP1	1.39809	3.31991e-06	2.7381e-05
ENSG00000257883	NA	1.39649	1.21538e-05	8.96438e-05
ENSG00000072210	ALDH3A2	1.39605	3.94417e-34	4.95436e-32
ENSG00000264589	MAPT-AS1	1.39224	3.16108e-06	2.62171e-05
ENSG00000181031	RPH3AL	1.39046	4.50679e-27	3.17713e-25
ENSG00000279685	MAPT-IT1	1.39006	9.24468e-06	6.98229e-05
ENSG00000133863	TEX15	1.38783	8.61737e-07	7.92385e-06
ENSG00000149043	SYT8	1.38688	4.52953e-16	1.35467e-14
ENSG00000205531	NAP1L4	1.38507	1.19534e-51	3.69772e-49
ENSG00000116254	CHD5	1.38456	3.01118e-08	3.53249e-07
ENSG00000151208	DLG5	1.38006	5.1113e-42	1.02851e-39
ENSG00000143816	WNT9A	1.37947	5.72561e-31	5.39404e-29
ENSG00000248714	NA	1.37845	8.26835e-06	6.30964e-05
ENSG00000141582	CBX4	1.37565	3.48578e-28	2.71603e-26
ENSG00000110104	CCDC86	1.37454	3.2224e-28	2.52028e-26
ENSG00000163659	TIPARP	1.37278	8.03068e-18	2.71967e-16
ENSG00000177706	FAM20C	1.37276	1.0404e-63	5.13412e-61
ENSG00000157483	MYO1E	1.37058	1.47313e-35	2.02199e-33
ENSG00000137486	ARRB1	1.37048	2.15415e-24	1.24365e-22
ENSG00000142197	DOPEY2	1.36965	2.95745e-19	1.15653e-17
ENSG00000137142	IGFBPL1	1.36931	1.97145e-12	3.99808e-11
ENSG00000100372	SLC25A17	1.36899	2.78735e-46	6.41897e-44
ENSG00000068724	TTC7A	1.36893	2.51969e-28	1.97815e-26
ENSG00000164045	CDC25A	1.36685	4.0318e-12	7.89076e-11
ENSG00000144815	NXPE3	1.36556	3.62614e-19	1.40741e-17
ENSG00000166068	SPRED1	1.36402	1.59532e-16	4.94978e-15
ENSG00000276043	UHRF1	1.36281	3.03924e-07	3.03134e-06
ENSG00000142733	MAP3K6	1.3594	1.43128e-17	4.77693e-16
ENSG00000272727	LINC02266	1.3586	2.34147e-05	0.000162904
ENSG00000188763	FZD9	1.35578	1.21242e-05	8.94897e-05
ENSG00000081277	PKP1	1.35344	2.38188e-05	0.000165549
ENSG00000065328	MCM10	1.35341	5.7895e-07	5.51037e-06
ENSG00000157510	AFAP1L1	1.352	2.21954e-05	0.000154994
ENSG00000086062	B4GALT1	1.35149	6.04149e-24	3.33021e-22
ENSG00000244541	LINC01213	1.3501	2.60414e-05	0.000179732
ENSG00000198740	ZNF652	1.34957	3.56927e-22	1.73654e-20
ENSG00000100906	NFKBIA	1.3488	8.31852e-34	1.00238e-31
ENSG00000173153	ESRRA	1.34622	5.86908e-21	2.61035e-19
ENSG00000100784	RPS6KA5	1.34558	2.76194e-19	1.08212e-17
ENSG00000186777	ZNF732	1.34541	6.04368e-08	6.78923e-07
ENSG00000100297	MCM5	1.34341	3.61402e-08	4.18225e-07
ENSG00000139132	FGD4	1.34324	2.80022e-52	9.06834e-50
ENSG00000170776	AKAP13	1.34275	1.81242e-25	1.15582e-23
ENSG00000174669	SLC29A2	1.33948	2.78902e-31	2.72666e-29
ENSG00000076003	MCM6	1.33896	2.22893e-10	3.53998e-09
ENSG00000108179	PPIF	1.33697	4.11693e-17	1.32909e-15
ENSG00000132326	PER2	1.33693	4.50983e-25	2.79852e-23
ENSG00000167513	CDT1	1.33572	2.5838e-07	2.61867e-06
ENSG00000204634	TBC1D8	1.33566	5.51581e-33	6.28135e-31
ENSG00000012660	ELOVL5	1.33548	1.15013e-35	1.58917e-33
ENSG00000184584	TMEM173	1.33536	5.97567e-11	1.01186e-09
ENSG00000071242	RPS6KA2	1.33403	5.6471e-16	1.67203e-14
ENSG00000008853	RHOBTB2	1.33325	9.72825e-14	2.3149e-12
ENSG00000168675	LDLRAD4	1.33239	5.06519e-14	1.25276e-12
ENSG00000073111	MCM2	1.33136	3.16363e-08	3.70239e-07
ENSG00000165209	STRBP	1.33075	2.0488e-33	2.37226e-31
ENSG00000165806	CASP7	1.32831	1.7356e-40	3.21179e-38
ENSG00000186204	CYP4F12	1.32816	3.55767e-05	0.000237616
ENSG00000141449	GREB1L	1.32763	4.82391e-12	9.33523e-11
ENSG00000167695	FAM57A	1.32685	4.9763e-16	1.48401e-14
ENSG00000232956	SNHG15	1.32379	2.44742e-25	1.5418e-23
ENSG00000140832	MARVELD3	1.31873	1.80199e-29	1.52441e-27
ENSG00000167747	C19orf48	1.31865	4.46109e-30	3.91782e-28
ENSG00000152953	STK32B	1.31718	3.96446e-05	0.000262852
ENSG00000175984	DENND2C	1.31688	1.57041e-13	3.60447e-12
ENSG00000039139	DNAH5	1.31543	5.2302e-20	2.18551e-18
ENSG00000234233	KCNH1-IT1	1.31535	3.17667e-05	0.000214532
ENSG00000120889	TNFRSF10B	1.31489	4.81377e-32	5.0389e-30
ENSG00000262172	NA	1.31372	4.13477e-05	0.000272748
ENSG00000125319	C17orf53	1.31357	4.70217e-18	1.64623e-16
ENSG00000099250	NRP1	1.31199	4.45608e-08	5.09133e-07
ENSG00000184635	ZNF93	1.31113	8.27689e-16	2.41275e-14
ENSG00000125931	CITED1	1.30971	3.86705e-05	0.000256886
ENSG00000267383	NA	1.30779	1.2056e-08	1.50074e-07
ENSG00000085377	PREP	1.30658	3.88338e-25	2.41703e-23
ENSG00000100994	PYGB	1.30392	4.82352e-45	1.05234e-42
ENSG00000107438	PDLIM1	1.30354	1.23799e-33	1.44964e-31
ENSG00000233871	DLG5-AS1	1.30236	7.04495e-09	9.04109e-08
ENSG00000141448	GATA6	1.3022	2.18619e-14	5.58705e-13
ENSG00000168811	IL12A	1.3015	4.68518e-05	0.000305362
ENSG00000104635	SLC39A14	1.3014	1.74141e-31	1.75206e-29
ENSG00000168610	STAT3	1.30125	2.20221e-66	1.2336e-63
ENSG00000250644	NA	1.29807	2.02549e-06	1.74845e-05
ENSG00000139618	BRCA2	1.29631	8.26325e-12	1.5499e-10
ENSG00000162975	KCNF1	1.29382	1.30531e-08	1.61322e-07
ENSG00000278291	NA	1.29303	6.51773e-12	1.23932e-10
ENSG00000054967	RELT	1.29217	9.00068e-18	3.03824e-16
ENSG00000127663	KDM4B	1.29155	1.29074e-37	1.9246e-35
ENSG00000127954	STEAP4	1.28891	2.09855e-07	2.15533e-06
ENSG00000168818	STX18	1.28756	1.26988e-22	6.37275e-21
ENSG00000158747	NBL1	1.28655	1.16399e-10	1.90258e-09
ENSG00000171914	TLN2	1.28615	5.48354e-32	5.71115e-30
ENSG00000271383	NA	1.28496	4.03357e-27	2.87284e-25
ENSG00000142627	EPHA2	1.28378	2.65208e-06	2.23807e-05
ENSG00000183647	ZNF530	1.28357	4.06245e-19	1.57086e-17
ENSG00000166828	SCNN1G	1.28234	1.97486e-07	2.04144e-06
ENSG00000178718	RPP25	1.28219	3.00834e-09	4.0593e-08
ENSG00000280079	NA	1.28087	1.1342e-13	2.67491e-12
ENSG00000049759	NEDD4L	1.28076	1.02225e-54	3.47329e-52
ENSG00000168994	PXDC1	1.27959	2.63119e-26	1.77058e-24
ENSG00000100767	PAPLN	1.27552	3.36687e-05	0.000226417
ENSG00000097021	ACOT7	1.27531	2.85623e-18	1.02066e-16
ENSG00000095637	SORBS1	1.27262	6.58157e-33	7.41357e-31
ENSG00000256229	ZNF486	1.2657	7.52887e-39	1.25841e-36
ENSG00000133816	MICAL2	1.26514	2.11472e-14	5.41106e-13
ENSG00000133818	RRAS2	1.26508	2.06437e-31	2.04719e-29
ENSG00000124942	AHNAK	1.26486	5.00093e-34	6.1696e-32
ENSG00000009724	MASP2	1.26197	7.93292e-05	0.000492416
ENSG00000043039	BARX2	1.26049	1.5696e-15	4.47475e-14
ENSG00000136856	SLC2A8	1.25743	1.28272e-32	1.40665e-30
ENSG00000178445	GLDC	1.25558	2.32789e-06	1.98878e-05
ENSG00000261662	NA	1.25546	5.43553e-07	5.20114e-06
ENSG00000108576	SLC6A4	1.25488	2.42479e-08	2.90163e-07
ENSG00000123643	SLC36A1	1.25373	7.84187e-18	2.6732e-16
ENSG00000255129	NA	1.25339	6.77921e-05	0.00042798
ENSG00000096968	JAK2	1.25318	8.00094e-16	2.3422e-14
ENSG00000187193	MT1X	1.25294	4.14629e-05	0.00027342
ENSG00000144366	GULP1	1.25274	3.8522e-06	3.12856e-05
ENSG00000137802	MAPKBP1	1.25224	7.1319e-28	5.41449e-26
ENSG00000167523	SPATA33	1.2517	1.98275e-14	5.09225e-13
ENSG00000135763	URB2	1.24972	1.46589e-38	2.39229e-36
ENSG00000143882	ATP6V1C2	1.24908	2.03835e-10	3.24761e-09
ENSG00000075275	CELSR1	1.249	7.42891e-28	5.59897e-26
ENSG00000223573	TINCR	1.24894	2.32443e-28	1.83179e-26
ENSG00000264010	MIR4429	1.24828	4.24579e-05	0.000279005
ENSG00000141682	PMAIP1	1.24648	8.63457e-09	1.09859e-07
ENSG00000156795	WDYHV1	1.24428	5.2269e-25	3.21462e-23
ENSG00000164300	SERINC5	1.24407	1.73098e-37	2.54442e-35
ENSG00000197594	ENPP1	1.24279	1.86655e-22	9.25507e-21
ENSG00000166289	PLEKHF1	1.24117	1.35486e-23	7.33183e-22
ENSG00000150764	DIXDC1	1.23904	9.64777e-19	3.60288e-17
ENSG00000166831	RBPMS2	1.23883	1.73647e-07	1.80582e-06
ENSG00000197360	ZNF98	1.23789	8.6024e-11	1.43438e-09
ENSG00000135744	AGT	1.23775	6.43252e-05	0.000407832
ENSG00000125848	FLRT3	1.23691	6.46663e-23	3.32649e-21
ENSG00000152931	PART1	1.23515	6.57681e-05	0.00041609
ENSG00000156853	ZNF689	1.23431	6.96936e-18	2.39151e-16
ENSG00000145391	SETD7	1.23389	2.03525e-31	2.028e-29
ENSG00000232306	NA	1.23266	7.99852e-05	0.000495449
ENSG00000169710	FASN	1.23204	5.3606e-25	3.2774e-23
ENSG00000103942	HOMER2	1.23194	1.03383e-27	7.65257e-26
ENSG00000156113	KCNMA1	1.23146	7.21839e-12	1.36754e-10
ENSG00000189120	SP6	1.22986	2.32277e-14	5.91422e-13
ENSG00000213759	UGT2B11	1.22959	0.000124932	0.000736446
ENSG00000279174	NA	1.2267	9.41584e-05	0.000574148
ENSG00000225648	SBDSP1	1.2265	2.33755e-18	8.46052e-17
ENSG00000101412	E2F1	1.22647	3.41925e-07	3.38916e-06
ENSG00000124713	GNMT	1.22616	1.51258e-09	2.13409e-08
ENSG00000198155	ZNF876P	1.22457	2.84218e-09	3.85769e-08
ENSG00000242114	MTFP1	1.22439	2.11391e-06	1.81872e-05
ENSG00000138795	LEF1	1.22159	6.44403e-18	2.23343e-16
ENSG00000134757	DSG3	1.22149	7.90406e-05	0.000490772
ENSG00000159339	PADI4	1.22043	9.57969e-05	0.000582425
ENSG00000105810	CDK6	1.21937	1.35937e-06	1.20609e-05
ENSG00000115756	HPCAL1	1.21806	4.24886e-28	3.28589e-26
ENSG00000270629	NA	1.2175	3.13879e-30	2.76828e-28
ENSG00000266028	SRGAP2	1.21629	6.17921e-14	1.51742e-12
ENSG00000223561	NA	1.21626	1.7262e-05	0.000123242
ENSG00000106804	C5	1.21619	4.92205e-20	2.06507e-18
ENSG00000155903	RASA2	1.21559	2.65574e-21	1.20181e-19
ENSG00000075643	MOCOS	1.21535	6.33851e-30	5.47383e-28
ENSG00000013588	GPRC5A	1.21518	1.13444e-13	2.67491e-12
ENSG00000225614	ZNF469	1.2139	1.90257e-05	0.000134766
ENSG00000170085	SIMC1	1.21266	4.24639e-14	1.05909e-12
ENSG00000148153	INIP	1.21144	4.92173e-30	4.30413e-28
ENSG00000145687	SSBP2	1.21084	9.50915e-35	1.24738e-32
ENSG00000078114	NEBL	1.21043	5.90008e-22	2.82414e-20
ENSG00000158246	FAM46B	1.21023	2.07752e-14	5.32904e-13
ENSG00000101331	CCM2L	1.20818	2.80931e-05	0.000192609
ENSG00000076554	TPD52	1.20624	3.39643e-22	1.66025e-20
ENSG00000237732	NA	1.20559	6.50345e-05	0.000412204
ENSG00000164237	CMBL	1.2046	9.30149e-41	1.76865e-38
ENSG00000012048	BRCA1	1.2009	1.17668e-09	1.68076e-08
ENSG00000233695	GAS6-AS1	1.19865	6.0548e-06	4.72484e-05
ENSG00000139514	SLC7A1	1.19859	7.24402e-35	9.56302e-33
ENSG00000162734	PEA15	1.19761	1.18706e-32	1.30867e-30
ENSG00000092964	DPYSL2	1.19761	4.54238e-06	3.62796e-05
ENSG00000198554	WDHD1	1.19697	5.00134e-11	8.53151e-10
ENSG00000100490	CDKL1	1.19634	0.00013273	0.000777545
ENSG00000205639	MFSD2B	1.19522	0.000140254	0.000818387
ENSG00000186868	MAPT	1.19378	3.69656e-10	5.69143e-09
ENSG00000176046	NUPR1	1.19374	4.31024e-17	1.38933e-15
ENSG00000062716	VMP1	1.19361	6.68083e-18	2.30778e-16
ENSG00000184349	EFNA5	1.19146	1.46908e-13	3.39444e-12
ENSG00000269952	NA	1.191	0.000114656	0.000681098
ENSG00000107731	UNC5B	1.18665	6.1648e-11	1.04133e-09
ENSG00000008952	SEC62	1.18599	2.16931e-36	3.03791e-34
ENSG00000146535	GNA12	1.18499	4.50915e-23	2.372e-21
ENSG00000175305	CCNE2	1.18327	6.10702e-06	4.76201e-05
ENSG00000149658	YTHDF1	1.18323	3.29422e-77	2.52874e-74
ENSG00000171621	SPSB1	1.18233	1.53644e-13	3.53433e-12
ENSG00000136141	LRCH1	1.18206	2.169e-21	9.85849e-20
ENSG00000188042	ARL4C	1.18166	8.98524e-09	1.1404e-07
ENSG00000152380	FAM151B	1.18128	2.54749e-19	1.00188e-17
ENSG00000120158	RCL1	1.17959	2.70316e-14	6.84073e-13
ENSG00000117676	RPS6KA1	1.1791	2.73621e-25	1.7185e-23
ENSG00000053747	LAMA3	1.17816	1.16016e-11	2.13169e-10
ENSG00000006625	GGCT	1.17781	3.48784e-24	1.95905e-22
ENSG00000162616	DNAJB4	1.17736	8.00184e-18	2.71434e-16
ENSG00000150510	FAM124A	1.17676	4.71811e-05	0.000307218
ENSG00000205476	CCDC85C	1.1761	2.22908e-32	2.39378e-30
ENSG00000235859	NA	1.17269	2.93557e-13	6.50028e-12
ENSG00000023445	BIRC3	1.1722	4.12619e-09	5.4645e-08
ENSG00000179588	ZFPM1	1.17202	2.28273e-09	3.13531e-08
ENSG00000137831	UACA	1.17175	1.34497e-19	5.4128e-18
ENSG00000183688	RFLNB	1.17021	0.000237642	0.0013109
ENSG00000035403	VCL	1.16968	1.87274e-37	2.73341e-35
ENSG00000183421	RIPK4	1.1679	1.15093e-22	5.80396e-21
ENSG00000164647	STEAP1	1.16681	1.81059e-11	3.25185e-10
ENSG00000196756	SNHG17	1.1659	3.49388e-17	1.13147e-15
ENSG00000131470	PSMC3IP	1.16563	2.57119e-13	5.7549e-12
ENSG00000260762	ACSM5P1	1.16283	0.000104753	0.000629741
ENSG00000196935	SRGAP1	1.16126	1.40741e-28	1.12625e-26
ENSG00000226549	SCDP1	1.1599	0.00021987	0.00122534
ENSG00000106785	TRIM14	1.15815	6.55147e-12	1.2446e-10
ENSG00000157827	FMNL2	1.15715	2.06662e-06	1.78025e-05
ENSG00000093009	CDC45	1.15561	1.91665e-07	1.98523e-06
ENSG00000169026	MFSD7	1.1555	1.26388e-09	1.79788e-08
ENSG00000186523	NA	1.15436	4.4034e-05	0.000288357
ENSG00000205208	C4orf46	1.15416	9.79224e-15	2.59864e-13
ENSG00000198736	MSRB1	1.154	1.61137e-35	2.19719e-33
ENSG00000197702	PARVA	1.15253	3.85299e-51	1.15735e-48
ENSG00000189319	FAM53B	1.15189	1.11473e-27	8.19286e-26
ENSG00000174808	BTC	1.15154	5.39915e-05	0.00034774
ENSG00000152359	POC5	1.15051	1.9926e-17	6.58669e-16
ENSG00000080839	RBL1	1.15005	8.20849e-13	1.7272e-11
ENSG00000109182	CWH43	1.14747	0.000309316	0.00166042
ENSG00000228420	LINC01768	1.14661	0.000339346	0.00180526
ENSG00000070882	OSBPL3	1.14494	1.3736e-13	3.19878e-12
ENSG00000131778	CHD1L	1.14463	4.04069e-29	3.34989e-27
ENSG00000103876	FAH	1.14228	2.60516e-16	7.95207e-15
ENSG00000136205	TNS3	1.14218	3.13755e-48	8.1286e-46
ENSG00000170385	SLC30A1	1.14166	2.74982e-25	1.72183e-23
ENSG00000275223	NA	1.1415	4.46295e-10	6.78146e-09
ENSG00000164402	SEPT8	1.13941	6.60348e-14	1.61206e-12
ENSG00000111666	CHPT1	1.13884	1.93587e-22	9.57584e-21
ENSG00000107566	ERLIN1	1.13882	1.99614e-28	1.58513e-26
ENSG00000251689	NA	1.1386	0.000404572	0.0021063
ENSG00000171124	FUT3	1.13858	0.000402609	0.00209765
ENSG00000117298	ECE1	1.1381	8.0952e-16	2.36311e-14
ENSG00000118655	DCLRE1B	1.13766	6.88181e-13	1.46741e-11
ENSG00000146263	MMS22L	1.13701	1.73342e-11	3.12679e-10
ENSG00000165490	DDIAS	1.1364	1.51322e-08	1.858e-07
ENSG00000170647	TMEM133	1.13569	5.18404e-05	0.000335344
ENSG00000162039	MEIOB	1.13307	0.000391933	0.00205079
ENSG00000181544	FANCB	1.13229	1.18813e-14	3.1171e-13
ENSG00000070087	PFN2	1.13158	1.41004e-08	1.73749e-07
ENSG00000140479	PCSK6	1.13042	1.21786e-08	1.51509e-07
ENSG00000140836	ZFHX3	1.12961	2.36447e-17	7.7664e-16
ENSG00000173467	AGR3	1.12698	2.06643e-07	2.12656e-06
ENSG00000171970	ZNF57	1.12676	4.36489e-19	1.68467e-17
ENSG00000271425	NBPF10	1.12658	1.80002e-19	7.11968e-18
ENSG00000104228	TRIM35	1.12548	1.23691e-25	8.01129e-24
ENSG00000162458	FBLIM1	1.12492	5.57837e-08	6.29724e-07
ENSG00000147010	SH3KBP1	1.12437	7.46185e-08	8.24383e-07
ENSG00000255717	SNHG1	1.12421	7.88251e-23	4.00424e-21
ENSG00000254024	NA	1.12318	7.25715e-12	1.37237e-10
ENSG00000110931	CAMKK2	1.12202	9.27998e-40	1.62997e-37
ENSG00000196369	SRGAP2B	1.12084	1.0995e-14	2.89192e-13
ENSG00000163950	SLBP	1.11942	8.30073e-15	2.21417e-13
ENSG00000184068	NA	1.1192	0.000401019	0.00209095
ENSG00000181938	GINS3	1.11697	2.21135e-08	2.66313e-07
ENSG00000166508	MCM7	1.11686	3.05242e-09	4.1161e-08
ENSG00000241878	PISD	1.11666	9.87179e-20	4.0197e-18
ENSG00000112394	SLC16A10	1.11635	0.000303564	0.0016342
ENSG00000172059	KLF11	1.11609	2.55388e-13	5.72855e-12
ENSG00000073464	CLCN4	1.11566	2.20695e-07	2.25994e-06
ENSG00000151690	MFSD6	1.1153	7.26976e-23	3.70204e-21
ENSG00000149295	DRD2	1.11387	0.000541108	0.00272275
ENSG00000111181	SLC6A12	1.11369	3.42033e-05	0.00022964
ENSG00000260593	NA	1.11275	4.15552e-06	3.34086e-05
ENSG00000278090	NA	1.11129	3.71961e-07	3.67458e-06
ENSG00000266709	NA	1.10999	0.000491331	0.00250439
ENSG00000184254	ALDH1A3	1.10904	5.98716e-05	0.000381463
ENSG00000154920	EME1	1.10852	1.27545e-11	2.32907e-10
ENSG00000197077	KIAA1671	1.10838	3.01212e-20	1.27667e-18
ENSG00000085999	RAD54L	1.10761	7.00517e-07	6.55186e-06
ENSG00000100365	NCF4	1.10635	0.000357641	0.0018919
ENSG00000283528	NA	1.10624	8.92025e-05	0.000546339
ENSG00000159228	CBR1	1.10585	1.09097e-13	2.58122e-12
ENSG00000204764	RANBP17	1.10502	2.57903e-07	2.6164e-06
ENSG00000171943	SRGAP2C	1.10424	9.87238e-14	2.3465e-12
ENSG00000065809	FAM107B	1.10355	3.96296e-21	1.78388e-19
ENSG00000235651	NA	1.10331	0.000591264	0.00295219
ENSG00000165724	ZMYND19	1.10269	1.03893e-26	7.15376e-25
ENSG00000182352	C17orf77	1.10066	0.000330179	0.00176282
ENSG00000181652	ATG9B	1.10064	1.10929e-05	8.22879e-05
ENSG00000106070	GRB10	1.10033	9.02623e-21	3.95513e-19
ENSG00000240003	RPL7P24	1.09893	0.000552597	0.0027745
ENSG00000116176	TPSG1	1.09836	0.000634801	0.00313782
ENSG00000259498	NA	1.0979	0.000343359	0.00182426
ENSG00000178409	BEND3	1.09746	2.69443e-10	4.24352e-09
ENSG00000215146	NA	1.09612	1.25362e-19	5.05498e-18
ENSG00000181788	SIAH2	1.09594	1.98241e-16	6.11419e-15
ENSG00000113262	GRM6	1.09378	1.72582e-05	0.000123242
ENSG00000109956	B3GAT1	1.09281	0.000360812	0.0019077
ENSG00000147872	PLIN2	1.09194	6.28281e-10	9.3279e-09
ENSG00000121057	AKAP1	1.09153	1.19652e-38	1.96817e-36
ENSG00000075461	CACNG4	1.08727	1.64735e-47	4.1136e-45
ENSG00000103187	COTL1	1.08704	9.19558e-40	1.62895e-37
ENSG00000100644	HIF1A	1.08646	6.3492e-20	2.64244e-18
ENSG00000168118	RAB4A	1.08583	8.24287e-38	1.25619e-35
ENSG00000015133	CCDC88C	1.0839	2.66296e-14	6.74725e-13
ENSG00000163626	COX18	1.08304	3.09772e-33	3.56685e-31
ENSG00000149403	GRIK4	1.08303	4.60167e-08	5.24899e-07
ENSG00000087299	L2HGDH	1.08183	6.72201e-14	1.63522e-12
ENSG00000158321	AUTS2	1.08181	1.06156e-27	7.82984e-26
ENSG00000157240	FZD1	1.08179	1.58535e-13	3.63474e-12
ENSG00000118894	EEF2KMT	1.08165	8.41778e-29	6.81511e-27
ENSG00000099385	BCL7C	1.07964	1.16391e-11	2.13668e-10
ENSG00000267534	S1PR2	1.07938	1.7641e-07	1.83364e-06
ENSG00000018625	ATP1A2	1.07879	0.000389402	0.00203909
ENSG00000163875	MEAF6	1.07851	2.77931e-30	2.46171e-28
ENSG00000130768	SMPDL3B	1.07725	6.03157e-11	1.02049e-09
ENSG00000215417	MIR17HG	1.07723	2.6802e-05	0.000184428
ENSG00000170379	TCAF2	1.07642	2.7447e-18	9.82498e-17
ENSG00000163754	GYG1	1.07591	7.77486e-17	2.46018e-15
ENSG00000062282	DGAT2	1.07447	7.28316e-10	1.07362e-08
ENSG00000108578	BLMH	1.07423	3.3916e-13	7.46223e-12
ENSG00000196139	AKR1C3	1.07355	0.000372641	0.00196423
ENSG00000144445	KANSL1L	1.07323	1.77658e-18	6.50556e-17
ENSG00000124766	SOX4	1.07243	8.59992e-12	1.60868e-10
ENSG00000267034	NA	1.07228	0.000380651	0.00199933
ENSG00000005189	REXO5	1.07169	7.42098e-40	1.33745e-37
ENSG00000277161	PIGW	1.07043	5.38749e-16	1.59973e-14
ENSG00000138798	EGF	1.0703	3.18128e-17	1.03347e-15
ENSG00000137193	PIM1	1.06698	1.38934e-05	0.000100966
ENSG00000113732	ATP6V0E1	1.06683	7.93781e-20	3.2578e-18
ENSG00000149554	CHEK1	1.06601	1.20692e-06	1.08101e-05
ENSG00000188807	TMEM201	1.06418	9.97776e-15	2.64449e-13
ENSG00000111266	DUSP16	1.0637	6.86816e-26	4.4764e-24
ENSG00000083642	PDS5B	1.06304	7.29527e-30	6.248e-28
ENSG00000128564	VGF	1.06297	0.000400822	0.00209045
ENSG00000123505	AMD1	1.06281	1.16211e-13	2.73083e-12
ENSG00000051180	RAD51	1.06178	3.95045e-06	3.19457e-05
ENSG00000048162	NOP16	1.0608	2.53231e-16	7.74111e-15
ENSG00000083454	P2RX5	1.0606	0.000761063	0.0036789
ENSG00000135801	TAF5L	1.05783	3.73401e-37	5.33731e-35
ENSG00000121446	RGSL1	1.05739	0.000340925	0.00181273
ENSG00000166483	WEE1	1.05668	1.15114e-18	4.26044e-17
ENSG00000170561	IRX2	1.05661	2.36861e-11	4.20306e-10
ENSG00000163293	NIPAL1	1.05598	1.01388e-10	1.66908e-09
ENSG00000145555	MYO10	1.05415	2.45347e-12	4.91786e-11
ENSG00000164619	BMPER	1.05325	0.00067334	0.00330311
ENSG00000169991	IFFO2	1.05111	7.7367e-20	3.18157e-18
ENSG00000112242	E2F3	1.05075	1.64891e-30	1.47945e-28
ENSG00000256577	NA	1.04845	0.00111964	0.00517178
ENSG00000171793	CTPS1	1.04837	2.35509e-11	4.18266e-10
ENSG00000133119	RFC3	1.04796	7.62799e-08	8.40945e-07
ENSG00000185818	NAT8L	1.04537	0.0001596	0.000921928
ENSG00000113070	HBEGF	1.04517	1.09891e-06	9.90615e-06
ENSG00000186871	ERCC6L	1.04497	2.4886e-08	2.96941e-07
ENSG00000124181	PLCG1	1.04485	7.57842e-19	2.86103e-17
ENSG00000136492	BRIP1	1.04458	2.8186e-07	2.83447e-06
ENSG00000163251	FZD5	1.04361	7.55229e-06	5.81243e-05
ENSG00000187231	SESTD1	1.04356	1.07008e-12	2.21563e-11
ENSG00000197299	BLM	1.04329	1.96562e-06	1.70102e-05
ENSG00000120539	MASTL	1.04187	7.00123e-07	6.55113e-06
ENSG00000005073	HOXA11	1.04106	0.000914012	0.00431915
ENSG00000167670	CHAF1A	1.0409	8.20393e-09	1.04508e-07
ENSG00000106144	CASP2	1.0401	2.88658e-13	6.40889e-12
ENSG00000015171	ZMYND11	1.03991	1.65726e-21	7.61603e-20
ENSG00000262655	SPON1	1.03889	0.00124241	0.00568185
ENSG00000229644	NAMPTP1	1.03877	0.000128009	0.000752441
ENSG00000187741	FANCA	1.03846	3.83888e-08	4.4301e-07
ENSG00000178199	ZC3H12D	1.03753	0.000229486	0.00127175
ENSG00000121743	GJA3	1.03749	0.00103045	0.00479923
ENSG00000175606	TMEM70	1.03725	8.82795e-14	2.11036e-12
ENSG00000103429	BFAR	1.03481	2.82151e-31	2.74548e-29
ENSG00000136052	SLC41A2	1.03431	1.09901e-19	4.45757e-18
ENSG00000271009	NA	1.03369	0.000808877	0.00388074
ENSG00000077254	USP33	1.03324	1.74284e-20	7.4942e-19
ENSG00000147119	CHST7	1.03184	0.000684015	0.00334755
ENSG00000079739	PGM1	1.03064	2.25016e-14	5.73638e-13
ENSG00000111981	ULBP1	1.03049	0.00039717	0.00207401
ENSG00000115963	RND3	1.03039	2.95129e-12	5.85905e-11
ENSG00000279039	NA	1.03026	0.000443731	0.00228832
ENSG00000152455	SUV39H2	1.03006	1.323e-10	2.14894e-09
ENSG00000112118	MCM3	1.02896	4.00259e-08	4.59345e-07
ENSG00000188158	NHS	1.02896	0.00119594	0.00548992
ENSG00000183853	KIRREL1	1.02868	1.37692e-06	1.22009e-05
ENSG00000136010	ALDH1L2	1.02867	1.62864e-15	4.63033e-14
ENSG00000264215	NA	1.02742	0.00137465	0.00619911
ENSG00000251179	TMEM92-AS1	1.02695	0.00109888	0.00508492
ENSG00000246985	SOCS2-AS1	1.02643	0.00140044	0.00630168
ENSG00000163235	TGFA	1.02551	2.70604e-18	9.70334e-17
ENSG00000122862	SRGN	1.02519	1.30221e-06	1.15885e-05
ENSG00000116729	WLS	1.02454	6.82615e-10	1.01056e-08
ENSG00000086696	HSD17B2	1.02363	0.00119872	0.00550148
ENSG00000196428	TSC22D2	1.02351	7.63275e-22	3.59537e-20
ENSG00000160949	TONSL	1.02322	9.55609e-09	1.20621e-07
ENSG00000147852	VLDLR	1.02295	2.90608e-08	3.42224e-07
ENSG00000106123	EPHB6	1.02276	3.84937e-17	1.24465e-15
ENSG00000126705	AHDC1	1.02117	3.23471e-12	6.40943e-11
ENSG00000070814	TCOF1	1.02103	7.41048e-14	1.79009e-12
ENSG00000014138	POLA2	1.02097	3.00637e-10	4.69556e-09
ENSG00000251188	NA	1.02049	0.000560075	0.00280864
ENSG00000104524	PYCR3	1.0196	1.35883e-23	7.33415e-22
ENSG00000092470	WDR76	1.01916	0.000122822	0.000724834
ENSG00000152642	GPD1L	1.01742	8.75014e-15	2.32806e-13
ENSG00000152804	HHEX	1.01714	0.000255348	0.0013975
ENSG00000175707	KDF1	1.01635	1.92499e-23	1.03094e-21
ENSG00000246582	NA	1.01633	6.11865e-11	1.03438e-09
ENSG00000181524	RPL24P4	1.01533	0.00156945	0.00698333
ENSG00000162931	TRIM17	1.01498	1.07813e-09	1.55069e-08
ENSG00000053372	MRTO4	1.01492	6.22605e-25	3.78419e-23
ENSG00000279970	NA	1.01414	0.00162756	0.00720943
ENSG00000218891	ZNF579	1.01392	8.31139e-07	7.67655e-06
ENSG00000126107	HECTD3	1.01331	1.74799e-19	6.94041e-18
ENSG00000179010	MRFAP1	1.01283	2.34264e-25	1.48482e-23
ENSG00000047662	FAM184B	1.01281	0.00125488	0.00573383
ENSG00000121671	CRY2	1.01163	1.50468e-37	2.22757e-35
ENSG00000183508	FAM46C	1.01108	8.1523e-09	1.03914e-07
ENSG00000183943	PRKX	1.01029	3.12331e-10	4.8672e-09
ENSG00000105879	CBLL1	1.01029	9.37695e-34	1.12339e-31
ENSG00000140367	UBE2Q2	1.00999	7.29284e-17	2.31118e-15
ENSG00000174705	SH3PXD2B	1.00888	1.01337e-11	1.8787e-10
ENSG00000232301	LNCPRESS1	1.00859	0.000192829	0.00108898
ENSG00000146410	MTFR2	1.00691	5.02352e-07	4.83368e-06
ENSG00000090924	PLEKHG2	1.00583	2.71208e-07	2.73265e-06
ENSG00000010278	CD9	1.00417	1.12504e-15	3.24759e-14
ENSG00000112039	FANCE	1.00409	1.54812e-10	2.50284e-09
ENSG00000163590	PPM1L	1.00408	5.58723e-18	1.94297e-16
ENSG00000148219	ASTN2	1.00398	2.93969e-24	1.66016e-22
ENSG00000172159	FRMD3	1.00339	1.06168e-14	2.79954e-13
ENSG00000120942	UBIAD1	1.00334	2.88987e-29	2.42492e-27
ENSG00000198039	ZNF273	1.00219	2.27889e-15	6.41744e-14
ENSG00000151692	RNF144A	1.00166	6.95382e-06	5.3798e-05
ENSG00000095397	WHRN	1.00115	2.60765e-08	3.0972e-07
ENSG00000104765	BNIP3L	1.0002	4.97254e-15	1.36129e-13
ENSG00000270765	GAS2L2	0.99897	0.00137989	0.00621729
ENSG00000182447	OTOL1	0.998404	0.000111961	0.000666811
ENSG00000130559	CAMSAP1	0.998261	2.58257e-29	2.17587e-27
ENSG00000224965	KCNC4-AS1	0.997838	0.00123699	0.00565956
ENSG00000164403	SHROOM1	0.997761	0.000262527	0.00143424
ENSG00000153094	BCL2L11	0.997683	1.87681e-11	3.36495e-10
ENSG00000108039	XPNPEP1	0.997076	1.43533e-31	1.45827e-29
ENSG00000282885	NA	0.995341	2.85379e-07	2.86846e-06
ENSG00000077935	SMC1B	0.993868	0.0013431	0.00607529
ENSG00000172493	AFF1	0.993857	2.76124e-17	9.01252e-16
ENSG00000173705	SUSD5	0.99299	1.09108e-09	1.56822e-08
ENSG00000148541	FAM13C	0.992757	6.34045e-06	4.93474e-05
ENSG00000166123	GPT2	0.992436	7.94e-16	2.32764e-14
ENSG00000168496	FEN1	0.989949	6.03077e-07	5.70748e-06
ENSG00000154582	ELOC	0.989731	1.76088e-20	7.55611e-19
ENSG00000132436	FIGNL1	0.989119	3.56156e-13	7.7948e-12
ENSG00000212664	NA	0.989	0.00189496	0.00820791
ENSG00000006652	IFRD1	0.988162	3.92465e-08	4.509e-07
ENSG00000143494	VASH2	0.988119	6.38275e-08	7.15849e-07
ENSG00000166317	SYNPO2L	0.987881	0.0017242	0.00757754
ENSG00000026508	CD44	0.986744	1.56102e-14	4.05943e-13
ENSG00000198648	STK39	0.985981	9.1108e-09	1.15493e-07
ENSG00000171346	KRT15	0.985969	1.36575e-06	1.21072e-05
ENSG00000155506	LARP1	0.985705	1.71665e-25	1.10153e-23
ENSG00000164109	MAD2L1	0.984794	4.41839e-10	6.7236e-09
ENSG00000066322	ELOVL1	0.984534	2.90783e-17	9.47605e-16
ENSG00000136810	TXN	0.983225	5.67097e-31	5.36697e-29
ENSG00000269397	NA	0.982995	1.02363e-05	7.65086e-05
ENSG00000174950	CD164L2	0.982837	0.000390346	0.00204353
ENSG00000095321	CRAT	0.981828	9.2924e-09	1.17579e-07
ENSG00000205726	ITSN1	0.980243	2.73021e-19	1.07171e-17
ENSG00000151725	CENPU	0.978947	5.91965e-05	0.000377626
ENSG00000123983	ACSL3	0.977888	6.94608e-17	2.21144e-15
ENSG00000213881	NPM1P6	0.977852	0.00233466	0.00982367
ENSG00000272989	LINC02012	0.977707	1.45154e-06	1.28183e-05
ENSG00000108417	KRT37	0.97769	0.00173177	0.00760437
ENSG00000148339	SLC25A25	0.977376	3.20358e-11	5.59371e-10
ENSG00000142798	HSPG2	0.976874	1.06226e-06	9.60993e-06
ENSG00000102385	DRP2	0.976748	0.00229914	0.00970115
ENSG00000065485	PDIA5	0.975687	6.33617e-15	1.70772e-13
ENSG00000173376	NDNF	0.975571	1.72307e-05	0.000123104
ENSG00000187889	FYB2	0.97501	3.37808e-05	0.000227097
ENSG00000115226	FNDC4	0.974894	0.00231479	0.00975127
ENSG00000125384	PTGER2	0.973991	0.00248506	0.0103779
ENSG00000196418	ZNF124	0.973728	3.77567e-07	3.7264e-06
ENSG00000130826	DKC1	0.971708	1.41966e-29	1.21086e-27
ENSG00000103365	GGA2	0.971553	6.63994e-24	3.65038e-22
ENSG00000136478	TEX2	0.970474	1.63006e-30	1.4689e-28
ENSG00000056277	ZNF280C	0.970404	6.51439e-05	0.000412644
ENSG00000090447	TFAP4	0.970164	5.38919e-15	1.46199e-13
ENSG00000118194	TNNT2	0.969716	0.00187877	0.00814973
ENSG00000125637	PSD4	0.969625	1.14118e-19	4.61057e-18
ENSG00000169258	GPRIN1	0.969073	1.00256e-06	9.12163e-06
ENSG00000152104	PTPN14	0.968358	2.63242e-24	1.49889e-22
ENSG00000183479	TREX2	0.967807	0.0002132	0.00119201
ENSG00000112183	RBM24	0.967405	1.76325e-05	0.000125758
ENSG00000136111	TBC1D4	0.967322	6.79078e-20	2.8037e-18
ENSG00000164975	SNAPC3	0.96558	6.21284e-14	1.52387e-12
ENSG00000113196	HAND1	0.965405	0.0027023	0.0111459
ENSG00000175449	RFESD	0.964251	4.94915e-06	3.9226e-05
ENSG00000180592	SKIDA1	0.963287	3.74566e-05	0.000249302
ENSG00000138641	NA	0.962776	3.48608e-20	1.47154e-18
ENSG00000051341	POLQ	0.962139	1.55635e-08	1.90869e-07
ENSG00000138639	ARHGAP24	0.96211	0.00107096	0.00496758
ENSG00000138092	CENPO	0.961439	3.96427e-10	6.08168e-09
ENSG00000143514	TP53BP2	0.960612	2.27457e-39	3.89609e-37
ENSG00000007968	E2F2	0.959822	1.90089e-05	0.000134694
ENSG00000170871	KIAA0232	0.958942	5.81973e-39	9.88686e-37
ENSG00000084207	GSTP1	0.958699	0.00217403	0.00926569
ENSG00000171246	NPTX1	0.956674	0.00287352	0.0117654
ENSG00000100749	VRK1	0.956648	2.28613e-12	4.60023e-11
ENSG00000112312	GMNN	0.956565	2.17519e-06	1.86911e-05
ENSG00000145495	MARCH6	0.955096	6.0119e-23	3.12287e-21
ENSG00000251022	THAP9-AS1	0.954794	6.28879e-21	2.79104e-19
ENSG00000140497	SCAMP2	0.954758	1.97903e-10	3.16249e-09
ENSG00000174371	EXO1	0.953554	0.000904837	0.00428459
ENSG00000001461	NIPAL3	0.95328	7.06845e-18	2.4175e-16
ENSG00000146054	TRIM7	0.953139	7.94108e-05	0.000492775
ENSG00000062485	CS	0.952269	1.30465e-13	3.0485e-12
ENSG00000157734	SNX22	0.952018	3.43235e-05	0.000230297
ENSG00000158169	FANCC	0.950933	7.84207e-13	1.65514e-11
ENSG00000178826	TMEM139	0.95058	6.47533e-10	9.60686e-09
ENSG00000138658	ZGRF1	0.950293	2.17597e-08	2.62509e-07
ENSG00000178726	THBD	0.950039	0.00190555	0.00824517
ENSG00000213538	KRT8P41	0.949725	0.00150682	0.00673067
ENSG00000176208	ATAD5	0.949593	5.44461e-09	7.08825e-08
ENSG00000249680	TUBA3GP	0.949436	0.00013096	0.000768433
ENSG00000189362	NEMP2	0.949276	3.82087e-09	5.08942e-08
ENSG00000112139	MDGA1	0.948711	0.00267983	0.0110592
ENSG00000198056	PRIM1	0.947922	3.8228e-06	3.10711e-05
ENSG00000166535	A2ML1	0.947888	0.000749111	0.00362674
ENSG00000120053	GOT1	0.947879	1.74988e-11	3.15374e-10
ENSG00000180233	ZNRF2	0.947873	1.59759e-13	3.65472e-12
ENSG00000182963	GJC1	0.94726	1.14068e-10	1.86744e-09
ENSG00000147536	GINS4	0.946934	1.09702e-07	1.17625e-06
ENSG00000188706	ZDHHC9	0.946842	5.25612e-15	1.42776e-13
ENSG00000168890	TMEM150A	0.946672	1.21648e-14	3.18746e-13
ENSG00000138074	SLC5A6	0.946165	4.92923e-22	2.37038e-20
ENSG00000072110	ACTN1	0.946054	1.07107e-10	1.75904e-09
ENSG00000175130	MARCKSL1	0.945956	1.33803e-07	1.41924e-06
ENSG00000175643	RMI2	0.945823	6.72033e-06	5.20888e-05
ENSG00000149485	FADS1	0.944518	5.6379e-11	9.57796e-10
ENSG00000023902	PLEKHO1	0.943731	4.33765e-06	3.47649e-05
ENSG00000182685	BRICD5	0.943436	2.76068e-07	2.77891e-06
ENSG00000140022	STON2	0.942348	1.29124e-07	1.37312e-06
ENSG00000279117	NA	0.940922	7.84045e-06	6.01411e-05
ENSG00000132437	DDC	0.94014	0.00161132	0.00714967
ENSG00000116679	IVNS1ABP	0.939554	6.36634e-26	4.1756e-24
ENSG00000115875	SRSF7	0.93951	1.26432e-13	2.96094e-12
ENSG00000189334	S100A14	0.939499	0.000469434	0.00240591
ENSG00000102181	CD99L2	0.93835	1.01226e-18	3.76663e-17
ENSG00000162062	C16orf59	0.938336	2.11369e-07	2.16981e-06
ENSG00000151012	SLC7A11	0.938016	0.00267314	0.0110365
ENSG00000188959	C9orf152	0.936853	4.83064e-38	7.47164e-36
ENSG00000222915	RNU6-564P	0.936601	0.0022187	0.0094212
ENSG00000226180	NA	0.936457	8.76718e-05	0.000538396
ENSG00000143933	CALM2	0.936297	1.26461e-15	3.62021e-14
ENSG00000283172	NA	0.935602	0.00330183	0.0132701
ENSG00000126249	PDCD2L	0.93519	1.34792e-07	1.42827e-06
ENSG00000011007	ELOA	0.934945	4.02286e-13	8.77662e-12
ENSG00000112561	TFEB	0.933658	0.000369085	0.00194648
ENSG00000076248	UNG	0.933	1.87105e-07	1.94189e-06
ENSG00000120833	SOCS2	0.932574	0.00316829	0.0127979
ENSG00000129757	CDKN1C	0.930754	0.000474689	0.00242864
ENSG00000107036	RIC1	0.929978	1.33797e-20	5.83804e-19
ENSG00000175768	TOMM5	0.927887	0.000135309	0.000791313
ENSG00000136104	RNASEH2B	0.927287	6.8614e-13	1.46457e-11
ENSG00000170921	TANC2	0.925638	9.45592e-07	8.63743e-06
ENSG00000276256	NA	0.925634	1.26047e-05	9.25747e-05
ENSG00000182175	RGMA	0.924986	2.55466e-07	2.59421e-06
ENSG00000151849	CENPJ	0.924011	1.76563e-09	2.46261e-08
ENSG00000188910	GJB3	0.923711	0.00358133	0.0142415
ENSG00000083307	GRHL2	0.922273	1.03107e-40	1.94272e-38
ENSG00000183579	ZNRF3	0.921818	3.67212e-10	5.65862e-09
ENSG00000154429	CCSAP	0.92151	1.41956e-18	5.24453e-17
ENSG00000148908	RGS10	0.920705	7.4732e-08	8.25198e-07
ENSG00000105173	CCNE1	0.920229	2.4014e-05	0.000166738
ENSG00000186187	ZNRF1	0.919969	4.19842e-12	8.19363e-11
ENSG00000102931	ARL2BP	0.918884	2.75568e-26	1.84836e-24
ENSG00000111371	SLC38A1	0.918614	1.3854e-23	7.45811e-22
ENSG00000204519	ZNF551	0.918192	9.2045e-16	2.67563e-14
ENSG00000272264	NA	0.917358	0.00386794	0.0152206
ENSG00000109519	GRPEL1	0.916813	1.58086e-14	4.09561e-13
ENSG00000127585	FBXL16	0.913922	1.7905e-09	2.49394e-08
ENSG00000047644	WWC3	0.913651	5.61229e-27	3.92974e-25
ENSG00000083290	ULK2	0.912113	4.74734e-18	1.65925e-16
ENSG00000071539	TRIP13	0.911928	0.000388174	0.00203369
ENSG00000207547	MIR25	0.910981	0.000306262	0.00164701
ENSG00000156170	NDUFAF6	0.91004	2.40657e-18	8.68965e-17
ENSG00000100344	PNPLA3	0.90963	1.68862e-06	1.47735e-05
ENSG00000132661	NXT1	0.909534	2.68968e-08	3.18369e-07
ENSG00000119403	PHF19	0.909309	6.02832e-08	6.77933e-07
ENSG00000178607	ERN1	0.909306	2.05471e-06	1.77294e-05
ENSG00000235750	KIAA0040	0.908778	2.82663e-06	2.36515e-05
ENSG00000169926	KLF13	0.908571	5.09884e-13	1.10312e-11
ENSG00000171132	PRKCE	0.90768	6.77268e-06	5.24749e-05
ENSG00000146386	ABRACL	0.90763	5.49956e-12	1.05443e-10
ENSG00000280239	NA	0.907106	5.6797e-05	0.000364112
ENSG00000145850	TIMD4	0.906616	0.0010373	0.00482585
ENSG00000198959	TGM2	0.906549	0.00359955	0.0143002
ENSG00000101945	SUV39H1	0.905092	5.29949e-21	2.36718e-19
ENSG00000165480	SKA3	0.903518	7.15597e-05	0.00044903
ENSG00000279722	NA	0.902919	0.00068763	0.00336366
ENSG00000135926	TMBIM1	0.902827	1.09324e-37	1.64192e-35
ENSG00000159147	DONSON	0.902745	2.67669e-07	2.70199e-06
ENSG00000166002	SMCO4	0.902522	1.51399e-09	2.13463e-08
ENSG00000151893	CACUL1	0.902494	8.32499e-26	5.4089e-24
ENSG00000157600	TMEM164	0.902039	1.99405e-27	1.45013e-25
ENSG00000280422	NA	0.901522	0.00425433	0.0164968
ENSG00000113716	HMGXB3	0.901361	1.92705e-24	1.12191e-22
ENSG00000131351	HAUS8	0.899984	2.6738e-09	3.63868e-08
ENSG00000116667	C1orf21	0.899584	1.10238e-08	1.37721e-07
ENSG00000214944	ARHGEF28	0.89958	1.61889e-12	3.30248e-11
ENSG00000159259	CHAF1B	0.899376	9.85676e-06	7.40186e-05
ENSG00000163873	GRIK3	0.89914	6.07876e-13	1.30558e-11
ENSG00000132405	TBC1D14	0.89873	5.9529e-49	1.60234e-46
ENSG00000213853	EMP2	0.898472	6.43826e-14	1.5773e-12
ENSG00000197451	HNRNPAB	0.898446	1.28972e-07	1.37222e-06
ENSG00000110660	SLC35F2	0.897241	9.46107e-09	1.19494e-07
ENSG00000107593	PKD2L1	0.896789	0.000858704	0.00409138
ENSG00000070669	ASNS	0.896461	0.000431717	0.00223355
ENSG00000069667	RORA	0.895336	0.0013368	0.00605341
ENSG00000138587	MNS1	0.894908	1.04189e-05	7.77887e-05
ENSG00000278948	NA	0.894548	3.38256e-09	4.5318e-08
ENSG00000100889	PCK2	0.894417	8.67555e-12	1.62137e-10
ENSG00000198720	ANKRD13B	0.89399	6.33143e-09	8.17603e-08
ENSG00000239219	NA	0.893815	0.00516264	0.0195542
ENSG00000262691	NA	0.893704	0.000189892	0.00107474
ENSG00000184207	PGP	0.893577	5.15097e-18	1.79427e-16
ENSG00000279255	NA	0.892155	0.00405724	0.0158512
ENSG00000119938	PPP1R3C	0.892126	4.1769e-06	3.35284e-05
ENSG00000103966	EHD4	0.891515	2.97184e-29	2.48365e-27
ENSG00000183814	LIN9	0.890947	2.15597e-07	2.20992e-06
ENSG00000171241	SHCBP1	0.890632	3.684e-06	3.01083e-05
ENSG00000169750	RAC3	0.88984	9.81361e-16	2.8487e-14
ENSG00000265107	GJA5	0.889839	0.00547011	0.0205349
ENSG00000048462	TNFRSF17	0.889682	0.000694286	0.00338982
ENSG00000155380	SLC16A1	0.889607	1.61146e-05	0.00011592
ENSG00000075891	PAX2	0.889516	8.11106e-05	0.000501372
ENSG00000196588	MKL1	0.889124	3.46473e-12	6.83905e-11
ENSG00000133874	RNF122	0.889005	7.10886e-05	0.00044648
ENSG00000037897	METTL1	0.888481	7.83135e-14	1.88736e-12
ENSG00000186832	KRT16	0.8882	0.00583231	0.0217021
ENSG00000244256	RN7SL130P	0.887716	0.00522676	0.0197581
ENSG00000197070	ARRDC1	0.886392	4.27327e-13	9.30335e-12
ENSG00000108559	NUP88	0.886072	1.45435e-13	3.36417e-12
ENSG00000133302	SLF1	0.885375	6.40099e-08	7.17119e-07
ENSG00000091127	PUS7	0.885299	8.5867e-13	1.80495e-11
ENSG00000169252	ADRB2	0.884921	0.00544295	0.0204478
ENSG00000150961	SEC24D	0.884882	3.41092e-08	3.96493e-07
ENSG00000236809	SNX25P1	0.884401	0.00601171	0.0222418
ENSG00000184162	NR2C2AP	0.884145	9.60918e-10	1.38787e-08
ENSG00000048028	USP28	0.884063	3.54242e-22	1.72753e-20
ENSG00000250584	LINC01511	0.883728	8.96731e-07	8.21647e-06
ENSG00000166845	C18orf54	0.882901	4.31002e-07	4.20176e-06
ENSG00000273821	NA	0.882151	0.00146797	0.00657699
ENSG00000064205	WISP2	0.880803	9.85051e-05	0.000596789
ENSG00000268658	LINC00664	0.880656	3.51537e-05	0.000234955
ENSG00000232139	LINC00867	0.879398	0.00409381	0.015973
ENSG00000215244	NA	0.878837	0.00297472	0.0121247
ENSG00000072195	NA	0.878359	0.000426051	0.00220703
ENSG00000267454	ZNF582-AS1	0.87773	1.16673e-09	1.6677e-08
ENSG00000149177	PTPRJ	0.877687	3.44043e-20	1.45523e-18
ENSG00000115902	SLC1A4	0.877463	4.36502e-11	7.50784e-10
ENSG00000177192	PUS1	0.877451	1.57389e-15	4.48082e-14
ENSG00000122786	CALD1	0.877346	0.000963779	0.00453057
ENSG00000138756	BMP2K	0.877282	4.44947e-11	7.6404e-10
ENSG00000170153	RNF150	0.876633	0.00644971	0.023622
ENSG00000184602	SNN	0.876561	3.79288e-15	1.05095e-13
ENSG00000130584	ZBTB46	0.876529	0.00043737	0.00225721
ENSG00000119138	KLF9	0.876344	6.61072e-06	5.13738e-05
ENSG00000131375	CAPN7	0.875506	1.86436e-17	6.20236e-16
ENSG00000163918	RFC4	0.875375	1.31897e-07	1.40046e-06
ENSG00000260912	NA	0.875245	6.42179e-08	7.1906e-07
ENSG00000171365	CLCN5	0.874645	2.69432e-11	4.74852e-10
ENSG00000198157	HMGN5	0.8743	1.47559e-08	1.81502e-07
ENSG00000125459	MSTO1	0.873359	4.22179e-12	8.23149e-11
ENSG00000108960	MMD	0.873204	1.61789e-07	1.6927e-06
ENSG00000100711	ZFYVE21	0.872623	1.47946e-33	1.72265e-31
ENSG00000188483	IER5L	0.872536	8.85215e-05	0.00054297
ENSG00000214894	LINC00243	0.872303	0.00158926	0.00706088
ENSG00000160678	S100A1	0.872195	2.45312e-06	2.08375e-05
ENSG00000111445	RFC5	0.87083	3.54658e-08	4.1111e-07
ENSG00000148840	PPRC1	0.869954	2.41542e-12	4.85096e-11
ENSG00000100139	MICALL1	0.869724	5.12081e-13	1.10671e-11
ENSG00000232838	PET117	0.86897	7.449e-05	0.000465024
ENSG00000101187	SLCO4A1	0.868442	0.00326945	0.0131552
ENSG00000254612	NA	0.867841	1.66984e-07	1.74177e-06
ENSG00000155096	AZIN1	0.867417	9.89555e-38	1.49704e-35
ENSG00000123213	NLN	0.867403	8.31965e-07	7.68076e-06
ENSG00000134802	SLC43A3	0.867286	9.05634e-06	6.85293e-05
ENSG00000154102	C16orf74	0.86708	1.02147e-08	1.28465e-07
ENSG00000227038	GTF2IP7	0.866998	3.19001e-10	4.95623e-09
ENSG00000091073	DTX2	0.866797	1.0274e-07	1.10906e-06
ENSG00000140443	IGF1R	0.865949	7.19794e-08	7.96926e-07
ENSG00000214049	UCA1	0.865676	0.000903187	0.00427971
ENSG00000140534	TICRR	0.865059	4.66609e-05	0.000304309
ENSG00000106105	GARS	0.864703	7.82419e-13	1.65448e-11
ENSG00000141458	NPC1	0.864498	3.89344e-22	1.88982e-20
ENSG00000138794	CASP6	0.864309	8.64384e-13	1.81328e-11
ENSG00000253307	NA	0.864256	0.00726632	0.0261131
ENSG00000259945	NA	0.86415	0.00427735	0.0165646
ENSG00000121211	MND1	0.864051	0.00065387	0.00321826
ENSG00000224893	NA	0.863984	0.00191662	0.00828443
ENSG00000213585	VDAC1	0.863193	2.06067e-10	3.2803e-09
ENSG00000101417	PXMP4	0.862688	1.28912e-11	2.35197e-10
ENSG00000169758	TMEM266	0.862312	0.00433138	0.0167517
ENSG00000213973	ZNF99	0.862249	3.86597e-06	3.13692e-05
ENSG00000153879	CEBPG	0.861306	6.36597e-20	2.64411e-18
ENSG00000197771	MCMBP	0.861056	6.99746e-12	1.32689e-10
ENSG00000118160	SLC8A2	0.858648	0.00457841	0.0175824
ENSG00000120742	SERP1	0.857458	6.85999e-18	2.35788e-16
ENSG00000089006	SNX5	0.857113	1.59661e-13	3.65472e-12
ENSG00000009765	IYD	0.856244	5.69365e-05	0.000364668
ENSG00000059804	SLC2A3	0.855965	0.00642167	0.0235276
ENSG00000273216	NA	0.85555	0.000635889	0.0031417
ENSG00000135740	SLC9A5	0.855522	1.35639e-05	9.87788e-05
ENSG00000147573	TRIM55	0.855476	0.00779177	0.027786
ENSG00000112562	SMOC2	0.855388	0.00297271	0.0121235
ENSG00000101003	GINS1	0.854758	6.39087e-07	6.029e-06
ENSG00000173757	STAT5B	0.854672	1.55572e-18	5.717e-17
ENSG00000278642	NA	0.854587	0.00243406	0.0101978
ENSG00000251669	FAM86EP	0.854209	1.40269e-13	3.26287e-12
ENSG00000137801	THBS1	0.852565	0.0037225	0.0147238
ENSG00000187079	TEAD1	0.852188	5.86694e-24	3.24262e-22
ENSG00000146072	TNFRSF21	0.851703	5.00273e-09	6.54587e-08
ENSG00000196371	FUT4	0.851397	0.000121442	0.000716889
ENSG00000152465	NMT2	0.851105	1.214e-12	2.50112e-11
ENSG00000236194	NA	0.848781	0.00839467	0.029539
ENSG00000055044	NOP58	0.848611	7.48702e-13	1.58505e-11
ENSG00000119979	FAM45A	0.848375	1.07309e-19	4.36094e-18
ENSG00000186377	CYP4X1	0.84756	8.18639e-08	8.99497e-07
ENSG00000154359	LONRF1	0.847422	5.17681e-05	0.000335191
ENSG00000112081	SRSF3	0.846651	3.3128e-13	7.30436e-12
ENSG00000197601	FAR1	0.845836	6.55418e-18	2.26781e-16
ENSG00000092853	CLSPN	0.845747	0.000160327	0.000925608
ENSG00000214826	DDX12P	0.845668	9.08217e-06	6.86997e-05
ENSG00000102053	ZC3H12B	0.845258	0.00587808	0.0218136
ENSG00000129993	CBFA2T3	0.844315	0.000101846	0.000613623
ENSG00000185697	MYBL1	0.844301	0.000107989	0.000646873
ENSG00000264569	NA	0.84345	0.00713371	0.025736
ENSG00000145332	KLHL8	0.843411	5.46615e-16	1.62076e-14
ENSG00000101361	NOP56	0.843389	2.87139e-16	8.72616e-15
ENSG00000142515	KLK3	0.843066	0.00332924	0.0133673
ENSG00000134780	DAGLA	0.842475	8.81941e-17	2.78221e-15
ENSG00000198887	SMC5	0.842161	1.92164e-08	2.34282e-07
ENSG00000257654	NA	0.841927	0.00685912	0.0249101
ENSG00000213967	ZNF726	0.841097	1.8064e-10	2.90679e-09
ENSG00000162069	BICDL2	0.840664	3.50913e-05	0.000234689
ENSG00000105750	ZNF85	0.840353	4.75978e-11	8.13282e-10
ENSG00000160803	UBQLN4	0.839849	3.65859e-10	5.64313e-09
ENSG00000235559	NOP56P1	0.839447	0.000521514	0.00263942
ENSG00000160062	ZBTB8A	0.839223	3.18434e-10	4.95113e-09
ENSG00000088356	PDRG1	0.836972	2.49367e-13	5.59955e-12
ENSG00000177076	ACER2	0.836892	1.02216e-08	1.28474e-07
ENSG00000135747	ZNF670-ZNF695	0.836154	0.00470253	0.0179957
ENSG00000139438	FAM222A	0.835942	0.00400828	0.0156954
ENSG00000162746	FCRLB	0.835933	0.00127084	0.00579652
ENSG00000100078	PLA2G3	0.83466	0.00811817	0.0287325
ENSG00000140992	PDPK1	0.834347	5.81827e-34	7.13547e-32
ENSG00000138814	PPP3CA	0.833667	1.24497e-05	9.15012e-05
ENSG00000127838	PNKD	0.833233	4.99654e-13	1.08211e-11
ENSG00000116120	FARSB	0.833055	1.30806e-09	1.85818e-08
ENSG00000075420	FNDC3B	0.83223	1.17342e-15	3.37313e-14
ENSG00000196230	TUBB	0.831925	2.23216e-06	1.91568e-05
ENSG00000013573	DDX11	0.831922	3.90241e-07	3.8387e-06
ENSG00000183527	PSMG1	0.831708	8.5675e-12	1.60406e-10
ENSG00000167721	TSR1	0.831398	1.72277e-15	4.88455e-14
ENSG00000162885	B3GALNT2	0.830837	4.17487e-14	1.04251e-12
ENSG00000100065	CARD10	0.830783	1.85798e-06	1.61379e-05
ENSG00000047634	SCML1	0.829793	2.60918e-07	2.64052e-06
ENSG00000163273	NPPC	0.829763	0.00987457	0.0338561
ENSG00000131620	ANO1	0.829604	1.6337e-07	1.70751e-06
ENSG00000189306	RRP7A	0.829175	4.5996e-25	2.84571e-23
ENSG00000111012	CYP27B1	0.828969	0.000116151	0.000689313
ENSG00000104866	PPP1R37	0.8288	2.10033e-13	4.75754e-12
ENSG00000010030	ETV7	0.828309	0.00249137	0.0103959
ENSG00000165501	LRR1	0.8281	1.52806e-07	1.60765e-06
ENSG00000161647	MPP3	0.828052	2.70447e-06	2.2795e-05
ENSG00000242498	ARPIN	0.82696	4.34417e-18	1.52347e-16
ENSG00000146670	CDCA5	0.824332	0.00017405	0.000996509
ENSG00000080608	PUM3	0.824316	1.40341e-08	1.73034e-07
ENSG00000176490	DIRAS1	0.824026	0.000991423	0.00464073
ENSG00000185920	PTCH1	0.822466	0.00187545	0.00813873
ENSG00000236882	LINC01554	0.821881	0.00675173	0.0245804
ENSG00000179241	LDLRAD3	0.821842	2.48779e-15	6.99619e-14
ENSG00000107815	TWNK	0.820763	4.14426e-27	2.94157e-25
ENSG00000119969	HELLS	0.820583	2.57366e-05	0.000177805
ENSG00000135069	PSAT1	0.819668	5.34118e-08	6.04595e-07
ENSG00000126953	TIMM8A	0.819573	8.03608e-13	1.69264e-11
ENSG00000279859	NA	0.818846	0.0109062	0.0368328
ENSG00000124374	PAIP2B	0.818641	1.49073e-18	5.492e-17
ENSG00000127564	PKMYT1	0.81861	0.00194248	0.00838399
ENSG00000077152	UBE2T	0.818566	1.99692e-05	0.000140776
ENSG00000093167	LRRFIP2	0.817996	4.1184e-22	1.9897e-20
ENSG00000078081	LAMP3	0.817138	4.69079e-06	3.7321e-05
ENSG00000276747	PADI6	0.816484	0.00324274	0.013063
ENSG00000183060	LYSMD4	0.815335	7.80419e-07	7.23389e-06
ENSG00000085063	CD59	0.814994	7.55163e-12	1.42546e-10
ENSG00000184378	ACTRT3	0.814814	0.000964449	0.00453167
ENSG00000101974	ATP11C	0.813937	1.09902e-06	9.90615e-06
ENSG00000261236	BOP1	0.813636	7.20387e-16	2.12084e-14
ENSG00000136982	DSCC1	0.813554	2.06705e-05	0.000145275
ENSG00000131669	NINJ1	0.813448	5.20249e-12	1.00118e-10
ENSG00000232573	RPL3P4	0.813014	0.0105577	0.0358191
ENSG00000203711	C6orf99	0.812364	0.000109314	0.000653109
ENSG00000138735	PDE5A	0.812245	0.000293792	0.00158736
ENSG00000234449	FAM239A	0.812235	3.16952e-10	4.93178e-09
ENSG00000172244	C5orf34	0.812012	3.09559e-07	3.08458e-06
ENSG00000175279	CENPS	0.811178	0.000475376	0.00243095
ENSG00000223799	IL10RB-AS1	0.811134	0.011257	0.037808
ENSG00000214357	NEURL1B	0.811015	0.0012419	0.00568078
ENSG00000166197	NOLC1	0.810935	1.60466e-12	3.27666e-11
ENSG00000207327	RNU6-883P	0.810839	0.00948543	0.0327094
ENSG00000162073	PAQR4	0.810786	3.29303e-05	0.000222028
ENSG00000187522	HSPA14	0.810073	9.94343e-18	3.34558e-16
ENSG00000259768	NA	0.810029	2.55138e-07	2.59342e-06
ENSG00000165905	LARGE2	0.809513	4.05593e-16	1.21479e-14
ENSG00000149548	CCDC15	0.809292	2.34624e-06	2.00034e-05
ENSG00000198153	ZNF849P	0.808322	0.003983	0.015617
ENSG00000162040	HS3ST6	0.807877	0.0110754	0.0372885
ENSG00000100997	ABHD12	0.807683	4.43191e-11	7.61657e-10
ENSG00000154316	TDH	0.807593	0.000687396	0.00336331
ENSG00000102554	KLF5	0.806876	0.0105617	0.0358268
ENSG00000156970	BUB1B	0.806741	0.00209966	0.00898196
ENSG00000158987	RAPGEF6	0.806334	6.32522e-11	1.06496e-09
ENSG00000077312	SNRPA	0.806085	2.35749e-10	3.73844e-09
ENSG00000134684	YARS	0.805927	8.83494e-10	1.285e-08
ENSG00000241764	NA	0.805898	0.00248091	0.0103655
ENSG00000100276	RASL10A	0.805559	9.43879e-06	7.11117e-05
ENSG00000232400	RAD17P1	0.805077	0.012198	0.0404636
ENSG00000173894	CBX2	0.804524	1.81806e-16	5.61568e-15
ENSG00000149150	SLC43A1	0.804396	0.00626066	0.0230354
ENSG00000049541	RFC2	0.804103	6.98717e-06	5.40358e-05
ENSG00000262039	NA	0.803755	0.0121468	0.0403325
ENSG00000271447	MMP28	0.80311	0.000345318	0.00183327
ENSG00000137478	FCHSD2	0.803011	9.66033e-10	1.3936e-08
ENSG00000157693	TMEM268	0.802872	2.5513e-24	1.46072e-22
ENSG00000132780	NASP	0.802638	5.03675e-08	5.72323e-07
ENSG00000263235	NA	0.801658	0.00117269	0.00539199
ENSG00000183495	EP400	0.800872	3.7082e-13	8.10719e-12
ENSG00000162377	COA7	0.800197	5.26669e-19	2.0177e-17
ENSG00000142731	PLK4	0.800189	2.29533e-05	0.000159802
ENSG00000175895	PLEKHF2	0.798834	6.14198e-17	1.95844e-15
ENSG00000189339	SLC35E2B	0.798014	2.863e-10	4.47839e-09
ENSG00000261033	NA	0.797918	0.0106619	0.0361077
ENSG00000196132	MYT1	0.797289	0.00707526	0.0255518
ENSG00000141337	ARSG	0.797162	3.78225e-06	3.07956e-05
ENSG00000183111	ARHGEF37	0.797044	8.78851e-14	2.10336e-12
ENSG00000234869	NA	0.796548	0.00031623	0.00169403
ENSG00000165527	ARF6	0.796428	2.93045e-08	3.44507e-07
ENSG00000204539	CDSN	0.796272	0.0121357	0.0403083
ENSG00000131368	MRPS25	0.795563	5.21618e-09	6.79941e-08
ENSG00000281207	SLFNL1-AS1	0.795473	0.00219598	0.0093381
ENSG00000177465	ACOT4	0.795454	1.19767e-05	8.84949e-05
ENSG00000165732	DDX21	0.795162	2.00209e-15	5.65332e-14
ENSG00000215483	NA	0.794384	0.0114264	0.0383209
ENSG00000150873	C2orf50	0.794289	0.000527109	0.00266136
ENSG00000108479	GALK1	0.794061	1.60441e-07	1.68029e-06
ENSG00000092820	EZR	0.792943	9.75995e-29	7.871e-27
ENSG00000128641	MYO1B	0.792481	5.20395e-10	7.80441e-09
ENSG00000137106	GRHPR	0.792019	6.14342e-25	3.74496e-23
ENSG00000114767	RRP9	0.791811	1.90714e-17	6.32437e-16
ENSG00000113739	STC2	0.791418	0.000101081	0.0006099
ENSG00000102967	DHODH	0.791336	4.03011e-23	2.13627e-21
ENSG00000276672	NA	0.790788	7.99428e-05	0.000495335
ENSG00000180616	SSTR2	0.790767	1.67831e-06	1.46957e-05
ENSG00000188064	WNT7B	0.790592	1.54478e-08	1.89562e-07
ENSG00000151693	ASAP2	0.790104	3.26308e-17	1.05838e-15
ENSG00000183496	MEX3B	0.789964	0.000190379	0.00107691
ENSG00000100280	AP1B1	0.789412	1.58337e-09	2.22487e-08
ENSG00000178966	RMI1	0.789406	2.22508e-08	2.67811e-07
ENSG00000166106	ADAMTS15	0.789082	1.15872e-05	8.5801e-05
ENSG00000152766	ANKRD22	0.788886	5.2795e-08	5.98266e-07
ENSG00000139988	RDH12	0.788726	0.0142057	0.045911
ENSG00000189057	FAM111B	0.788698	0.00647305	0.0236949
ENSG00000116133	DHCR24	0.788655	3.1859e-06	2.63807e-05
ENSG00000121644	DESI2	0.788488	2.84304e-13	6.3292e-12
ENSG00000124216	SNAI1	0.787787	0.00982966	0.03373
ENSG00000124782	RREB1	0.786553	7.68414e-15	2.05764e-13
ENSG00000114745	GORASP1	0.786345	4.85383e-23	2.53402e-21
ENSG00000138670	RASGEF1B	0.786071	2.10939e-05	0.000147963
ENSG00000117859	OSBPL9	0.785396	5.03208e-19	1.93139e-17
ENSG00000237640	NA	0.785378	0.00951093	0.0327774
ENSG00000067141	NEO1	0.785336	4.05059e-23	2.14165e-21
ENSG00000215572	ESRRAP1	0.784831	0.0113134	0.0379727
ENSG00000141905	NFIC	0.784258	3.47694e-11	6.04557e-10
ENSG00000146376	ARHGAP18	0.783723	1.88279e-12	3.82576e-11
ENSG00000154065	ANKRD29	0.783722	0.00795211	0.028246
ENSG00000151364	KCTD14	0.782495	0.00599403	0.0221883
ENSG00000188211	NCR3LG1	0.782467	0.000461366	0.00236866
ENSG00000166803	PCLAF	0.782245	0.00026313	0.00143706
ENSG00000163597	SNHG16	0.782112	1.66333e-35	2.25321e-33
ENSG00000170222	ADPRM	0.781644	3.74306e-09	4.99219e-08
ENSG00000276272	NA	0.781567	0.0093404	0.0323231
ENSG00000134686	PHC2	0.781164	2.02666e-18	7.40823e-17
ENSG00000136527	TRA2B	0.781131	2.55597e-10	4.04082e-09
ENSG00000207110	RNU1-106P	0.780864	0.00415953	0.0161776
ENSG00000136026	CKAP4	0.780435	4.43017e-19	1.70669e-17
ENSG00000205664	NA	0.780278	1.48864e-07	1.56776e-06
ENSG00000184445	KNTC1	0.780038	6.78338e-07	6.36165e-06
ENSG00000196172	ZNF681	0.779676	4.70057e-09	6.17781e-08
ENSG00000173110	HSPA6	0.779358	0.00684947	0.0248794
ENSG00000132646	PCNA	0.779057	0.000268399	0.00146429
ENSG00000164649	CDCA7L	0.77904	7.84789e-08	8.63352e-07
ENSG00000100296	THOC5	0.778628	2.05354e-11	3.66595e-10
ENSG00000169418	NPR1	0.778397	0.0154085	0.0492076
ENSG00000258230	NA	0.77837	0.0120002	0.0399287
ENSG00000169442	CD52	0.778334	0.000911594	0.00431068
ENSG00000185090	MANEAL	0.778005	2.24499e-11	3.99053e-10
ENSG00000148229	POLE3	0.777984	3.54582e-10	5.48847e-09
ENSG00000090621	PABPC4	0.777785	8.78381e-25	5.2769e-23
ENSG00000095485	CWF19L1	0.7762	2.01129e-17	6.6379e-16
ENSG00000167522	ANKRD11	0.776153	3.41047e-11	5.93496e-10
ENSG00000213609	RPL7AP50	0.776128	0.00704061	0.0254622
ENSG00000236901	MIR600HG	0.775885	1.28652e-05	9.41869e-05
ENSG00000107937	GTPBP4	0.775882	4.99551e-20	2.09166e-18
ENSG00000136717	BIN1	0.775655	0.00340256	0.0136194
ENSG00000117592	PRDX6	0.775553	1.43679e-17	4.78761e-16
ENSG00000275734	NA	0.775043	0.0136731	0.044467
ENSG00000138496	PARP9	0.775024	8.16738e-14	1.95923e-12
ENSG00000117262	NA	0.773958	4.78157e-14	1.18402e-12
ENSG00000121766	ZCCHC17	0.773853	8.49157e-19	3.19412e-17
ENSG00000207973	MIR589	0.773379	0.0110403	0.0372128
ENSG00000178695	KCTD12	0.772632	0.00232806	0.00980323
ENSG00000123908	AGO2	0.772382	8.76309e-21	3.84796e-19
ENSG00000280987	NA	0.772224	0.000711078	0.00346201
ENSG00000152256	PDK1	0.771755	4.1265e-06	3.3201e-05
ENSG00000240204	SMKR1	0.771542	0.00744091	0.026654
ENSG00000118156	ZNF541	0.770809	0.00526807	0.0198954
ENSG00000226149	NA	0.770401	0.0120506	0.0400705
ENSG00000153404	PLEKHG4B	0.769472	1.64426e-05	0.00011792
ENSG00000009335	UBE3C	0.769311	3.59394e-27	2.57744e-25
ENSG00000087266	SH3BP2	0.769112	2.8345e-09	3.8498e-08
ENSG00000072310	SREBF1	0.76911	3.33659e-08	3.88506e-07
ENSG00000137054	POLR1E	0.768685	1.06259e-12	2.20232e-11
ENSG00000228559	NA	0.768484	0.0155328	0.0495586
ENSG00000118263	KLF7	0.768473	1.55798e-13	3.5799e-12
ENSG00000100714	MTHFD1	0.76792	2.85112e-06	2.38468e-05
ENSG00000177602	HASPIN	0.766914	0.0024189	0.0101404
ENSG00000102977	ACD	0.766747	7.98007e-13	1.68255e-11
ENSG00000121454	LHX4	0.766539	3.64803e-05	0.000243116
ENSG00000138709	LARP1B	0.766307	9.80801e-11	1.62106e-09
ENSG00000115194	SLC30A3	0.765664	0.0125901	0.0415579
ENSG00000147324	MFHAS1	0.765308	2.86965e-11	5.03184e-10
ENSG00000137767	SQOR	0.764944	1.83295e-06	1.5962e-05
ENSG00000154930	ACSS1	0.764838	5.2272e-05	0.00033782
ENSG00000105011	ASF1B	0.764835	0.000608227	0.00302377
ENSG00000280832	GSEC	0.764599	2.1309e-12	4.30878e-11
ENSG00000261578	NA	0.764151	1.90377e-05	0.000134806
ENSG00000043355	ZIC2	0.764082	0.000272286	0.00148391
ENSG00000109814	UGDH	0.763843	1.6229e-06	1.42406e-05
ENSG00000143158	MPC2	0.763531	8.77944e-07	8.06215e-06
ENSG00000240859	NA	0.763398	0.000154887	0.000896699
ENSG00000173868	PHOSPHO1	0.76307	0.0038429	0.0151336
ENSG00000151835	SACS	0.762104	2.16998e-10	3.45164e-09
ENSG00000111247	RAD51AP1	0.761485	5.93909e-05	0.000378633
ENSG00000232022	FAAHP1	0.761405	0.00173451	0.00761481
ENSG00000153113	CAST	0.761125	8.93157e-18	3.01983e-16
ENSG00000254858	MPV17L2	0.760982	1.30024e-08	1.60792e-07
ENSG00000070731	ST6GALNAC2	0.760529	8.98451e-08	9.78523e-07
ENSG00000136193	SCRN1	0.760281	6.64803e-21	2.94417e-19
ENSG00000160200	CBS	0.760212	0.0104703	0.0355692
ENSG00000115468	EFHD1	0.759927	7.10714e-05	0.00044648
ENSG00000109084	TMEM97	0.75966	3.91003e-06	3.16931e-05
ENSG00000185641	NA	0.758683	0.00454145	0.0174534
ENSG00000109846	CRYAB	0.758216	0.00187685	0.00814308
ENSG00000229512	NA	0.757773	0.0122018	0.0404698
ENSG00000143382	ADAMTSL4	0.757612	2.95311e-05	0.000201072
ENSG00000280103	NA	0.757513	0.0106836	0.0361635
ENSG00000151929	BAG3	0.756686	1.15775e-06	1.03877e-05
ENSG00000113758	DBN1	0.756577	1.44893e-06	1.28007e-05
ENSG00000257261	NA	0.756357	1.23356e-05	9.07907e-05
ENSG00000197498	RPF2	0.755497	4.18604e-13	9.12302e-12
ENSG00000176058	TPRN	0.754784	6.03168e-15	1.63415e-13
ENSG00000254454	RCC2P6	0.754541	0.0122922	0.0407042
ENSG00000113712	CSNK1A1	0.754165	2.86878e-11	5.03184e-10
ENSG00000013810	TACC3	0.753444	0.000249235	0.00136621
ENSG00000260153	RARRES2P10	0.75332	0.00596385	0.0220845
ENSG00000204544	MUC21	0.751806	0.0054416	0.0204471
ENSG00000132773	TOE1	0.750711	3.63344e-06	2.97623e-05
ENSG00000109919	MTCH2	0.750207	1.81794e-10	2.92308e-09
ENSG00000100162	CENPM	0.749579	8.0819e-05	0.000500016
ENSG00000146757	ZNF92	0.749367	5.59368e-09	7.25952e-08
ENSG00000117411	B4GALT2	0.749186	1.0806e-11	1.99612e-10
ENSG00000184007	PTP4A2	0.749156	6.83325e-12	1.29694e-10
ENSG00000112365	ZBTB24	0.748708	2.43113e-10	3.84932e-09
ENSG00000259330	INAFM2	0.748533	1.01844e-11	1.88466e-10
ENSG00000128512	DOCK4	0.748205	2.81528e-05	0.000192891
ENSG00000137337	MDC1	0.747977	8.44513e-09	1.07515e-07
ENSG00000152620	NADK2	0.747715	3.81096e-12	7.47265e-11
ENSG00000149218	ENDOD1	0.747422	1.30018e-08	1.60792e-07
ENSG00000171552	BCL2L1	0.746668	2.44813e-14	6.21813e-13
ENSG00000162607	USP1	0.746453	1.51236e-09	2.13409e-08
ENSG00000010810	FYN	0.746307	0.0138047	0.0448035
ENSG00000186638	KIF24	0.745764	4.12317e-06	3.31871e-05
ENSG00000253746	NA	0.745452	0.00659626	0.0241118
ENSG00000066735	KIF26A	0.745234	0.00939148	0.0324632
ENSG00000172985	SH3RF3	0.744694	0.00419099	0.0162755
ENSG00000081870	HSPB11	0.744397	0.000340273	0.00180973
ENSG00000115758	ODC1	0.744245	3.99508e-15	1.10403e-13
ENSG00000131711	MAP1B	0.74408	0.00229795	0.00969807
ENSG00000111788	NA	0.742912	6.33544e-05	0.000402416
ENSG00000234494	SP2-AS1	0.742853	0.00013561	0.00079285
ENSG00000237550	RPL9P9	0.742825	0.0149974	0.0480724
ENSG00000155115	GTF3C6	0.742445	4.92288e-09	6.44546e-08
ENSG00000269925	NA	0.741839	0.00665136	0.0242876
ENSG00000138032	PPM1B	0.741725	4.52396e-23	2.37376e-21
ENSG00000100629	CEP128	0.741287	9.52769e-06	7.17293e-05
ENSG00000179041	RRS1	0.741114	4.87902e-11	8.32969e-10
ENSG00000205189	ZBTB10	0.74073	5.14554e-11	8.77027e-10
ENSG00000213420	GPC2	0.74055	0.00710751	0.0256555
ENSG00000075618	FSCN1	0.739975	0.00613279	0.0226493
ENSG00000172927	MYEOV	0.739902	0.000109735	0.00065531
ENSG00000161682	FAM171A2	0.739057	0.00375879	0.0148475
ENSG00000205918	PDPK2P	0.738715	0.00270491	0.0111522
ENSG00000113368	LMNB1	0.738615	0.00552825	0.0207232
ENSG00000047230	CTPS2	0.738397	1.8928e-21	8.64102e-20
ENSG00000275393	NA	0.73826	0.00100239	0.00468443
ENSG00000182173	TSEN54	0.737749	8.81244e-19	3.30283e-17
ENSG00000143179	UCK2	0.737585	5.21253e-08	5.91324e-07
ENSG00000180178	FAR2P1	0.737488	0.00068241	0.00334128
ENSG00000007237	GAS7	0.736711	1.09949e-05	8.16779e-05
ENSG00000128408	RIBC2	0.736657	0.000734628	0.00356412
ENSG00000259616	NA	0.736399	0.0124711	0.0411915
ENSG00000100105	PATZ1	0.736382	1.65818e-07	1.73048e-06
ENSG00000265527	MIR5690	0.736036	0.00561515	0.0209958
ENSG00000177788	NA	0.735911	0.00217506	0.00926641
ENSG00000223551	TMSB4XP4	0.735835	0.000882785	0.00419455
ENSG00000064300	NGFR	0.735517	0.00725641	0.0260969
ENSG00000184702	SEPT5	0.735462	9.42468e-06	7.10437e-05
ENSG00000213672	NCKIPSD	0.735086	2.85426e-09	3.86902e-08
ENSG00000128973	CLN6	0.735023	3.15379e-07	3.13804e-06
ENSG00000149451	ADAM33	0.734991	0.00804916	0.0285369
ENSG00000178814	OPLAH	0.734015	1.02686e-10	1.6891e-09
ENSG00000128011	LRFN1	0.733678	0.012323	0.0407869
ENSG00000272638	NA	0.733643	0.00206644	0.0088508
ENSG00000125166	GOT2	0.733356	6.70245e-08	7.47659e-07
ENSG00000128016	ZFP36	0.73265	5.1756e-07	4.97078e-06
ENSG00000156136	DCK	0.732454	4.81924e-08	5.48811e-07
ENSG00000120526	NUDCD1	0.732005	7.52638e-11	1.25901e-09
ENSG00000055208	TAB2	0.731737	2.65962e-13	5.94e-12
ENSG00000278891	NA	0.731552	0.0122271	0.0405211
ENSG00000272622	NA	0.731284	0.00203286	0.00873041
ENSG00000168411	RFWD3	0.730704	1.49973e-07	1.57864e-06
ENSG00000100292	HMOX1	0.730201	0.0103118	0.0351075
ENSG00000138031	ADCY3	0.729621	0.000235341	0.00129933
ENSG00000198650	TAT	0.729503	0.00726199	0.0261079
ENSG00000166170	BAG5	0.728634	6.72197e-14	1.63522e-12
ENSG00000160208	RRP1B	0.728361	7.57241e-15	2.03035e-13
ENSG00000126803	HSPA2	0.727509	0.00176085	0.00771265
ENSG00000177733	HNRNPA0	0.727211	3.62758e-10	5.60666e-09
ENSG00000103064	SLC7A6	0.727117	8.07339e-07	7.46672e-06
ENSG00000171016	PYGO1	0.7269	0.000273181	0.00148725
ENSG00000244313	NA	0.726839	0.00848538	0.0298031
ENSG00000169714	CNBP	0.726823	7.15773e-17	2.27532e-15
ENSG00000175946	KLHL38	0.726598	0.00345017	0.0137807
ENSG00000110108	TMEM109	0.726539	8.96327e-08	9.76723e-07
ENSG00000115306	SPTBN1	0.726201	6.80635e-26	4.45011e-24
ENSG00000110107	PRPF19	0.725522	3.25355e-08	3.80119e-07
ENSG00000123374	CDK2	0.725427	0.00022666	0.00125911
ENSG00000164284	GRPEL2	0.724797	7.65093e-11	1.27882e-09
ENSG00000115091	ACTR3	0.724697	3.8019e-27	2.71718e-25
ENSG00000151366	NDUFC2	0.723598	2.87334e-09	3.8874e-08
ENSG00000120992	LYPLA1	0.723467	2.58515e-13	5.77991e-12
ENSG00000118939	UCHL3	0.723097	5.12445e-06	4.0507e-05
ENSG00000248429	NA	0.722956	0.000405911	0.00211216
ENSG00000198855	FICD	0.722727	0.000343595	0.00182505
ENSG00000153044	CENPH	0.722586	0.000101709	0.000613199
ENSG00000125885	MCM8	0.722512	9.00714e-06	6.81819e-05
ENSG00000161956	SENP3	0.722473	7.68672e-12	1.44964e-10
ENSG00000096696	DSP	0.722421	5.7306e-05	0.000366582
ENSG00000117399	CDC20	0.722053	0.0008059	0.00386824
ENSG00000183850	ZNF730	0.721668	0.000447953	0.00230608
ENSG00000106714	CNTNAP3	0.721037	0.00815557	0.02885
ENSG00000273136	NBPF26	0.720912	0.000668751	0.00328448
ENSG00000156384	SFR1	0.720151	6.12824e-07	5.79443e-06
ENSG00000102572	STK24	0.720127	3.02366e-10	4.719e-09
ENSG00000268119	NA	0.719881	5.94304e-06	4.64637e-05
ENSG00000179409	GEMIN4	0.719607	2.24077e-13	5.05907e-12
ENSG00000095209	TMEM38B	0.719283	9.27664e-14	2.21252e-12
ENSG00000214425	LRRC37A4P	0.719168	1.73316e-05	0.000123697
ENSG00000161547	SRSF2	0.718271	7.56168e-10	1.11151e-08
ENSG00000102755	FLT1	0.717633	0.00510923	0.0193701
ENSG00000103404	USP31	0.717602	2.1699e-16	6.65288e-15
ENSG00000141560	FN3KRP	0.717599	3.93938e-23	2.09891e-21
ENSG00000197714	ZNF460	0.717574	0.00230155	0.00970932
ENSG00000197785	ATAD3A	0.716617	2.80875e-11	4.93759e-10
ENSG00000140848	CPNE2	0.716507	0.00405507	0.0158471
ENSG00000146833	TRIM4	0.715817	6.87935e-28	5.24196e-26
ENSG00000260361	NA	0.715698	0.000337158	0.00179546
ENSG00000171097	KYAT1	0.715448	7.18736e-08	7.96465e-07
ENSG00000212719	C17orf51	0.715185	0.00402322	0.0157449
ENSG00000160360	GPSM1	0.715044	2.18845e-09	3.00981e-08
ENSG00000170779	CDCA4	0.715021	2.95848e-06	2.46651e-05
ENSG00000166451	CENPN	0.714616	0.000103259	0.000621594
ENSG00000172382	PRSS27	0.714504	2.62575e-05	0.000181042
ENSG00000079805	DNM2	0.714084	8.4241e-16	2.45222e-14
ENSG00000054118	THRAP3	0.713495	1.31286e-13	3.06422e-12
ENSG00000117877	CD3EAP	0.713338	2.68063e-07	2.70359e-06
ENSG00000182534	MXRA7	0.713013	1.29447e-07	1.37585e-06
ENSG00000154328	NEIL2	0.712543	0.000314927	0.00168835
ENSG00000283491	NA	0.712081	0.0134605	0.0438996
ENSG00000145220	LYAR	0.711982	7.76476e-08	8.54659e-07
ENSG00000131871	SELENOS	0.711136	4.69617e-27	3.29942e-25
ENSG00000211591	MIR762	0.711016	0.00762519	0.0272529
ENSG00000186458	DEFB132	0.710962	0.00469049	0.0179596
ENSG00000237491	NA	0.7109	0.0061381	0.0226649
ENSG00000162772	ATF3	0.710202	1.72374e-09	2.40905e-08
ENSG00000133316	WDR74	0.710201	8.40627e-19	3.16779e-17
ENSG00000159403	C1R	0.70996	0.0146867	0.0472373
ENSG00000148672	GLUD1	0.707404	5.71434e-08	6.44021e-07
ENSG00000149599	DUSP15	0.707332	0.00921976	0.0319975
ENSG00000121579	NAA50	0.707212	8.05375e-16	2.35433e-14
ENSG00000166407	LMO1	0.707064	0.00574313	0.0214189
ENSG00000228716	DHFR	0.706971	0.00377172	0.0148929
ENSG00000086544	ITPKC	0.706545	3.46515e-09	4.63346e-08
ENSG00000183763	TRAIP	0.706538	3.91828e-06	3.17476e-05
ENSG00000108100	CCNY	0.705211	2.38151e-26	1.60779e-24
ENSG00000188786	MTF1	0.704924	1.71089e-19	6.81922e-18
ENSG00000135097	MSI1	0.704488	0.000225746	0.00125538
ENSG00000279069	NA	0.704444	6.68375e-05	0.00042234
ENSG00000183048	SLC25A10	0.704263	3.3872e-08	3.93956e-07
ENSG00000104695	PPP2CB	0.703811	2.29351e-21	1.04016e-19
ENSG00000123473	STIL	0.703624	0.00011805	0.000699456
ENSG00000005108	THSD7A	0.703092	0.000705801	0.00344022
ENSG00000183576	SETD3	0.70271	2.80846e-13	6.25893e-12
ENSG00000049449	NA	0.702205	2.9019e-06	2.42324e-05
ENSG00000130844	ZNF331	0.701922	6.13923e-05	0.000390431
ENSG00000137807	KIF23	0.701792	0.000528349	0.00266631
ENSG00000183077	AFMID	0.701693	6.06481e-15	1.64098e-13
ENSG00000115355	CCDC88A	0.701362	0.00185724	0.00807492
ENSG00000230882	NA	0.701307	1.02691e-06	9.32681e-06
ENSG00000127561	SYNGR3	0.701206	0.00882196	0.0308129
ENSG00000183010	PYCR1	0.700187	9.14547e-07	8.36491e-06
ENSG00000068028	RASSF1	0.699704	2.11879e-07	2.17396e-06
ENSG00000120802	TMPO	0.699311	7.44248e-06	5.73431e-05
ENSG00000196715	VKORC1L1	0.699144	7.25796e-14	1.75529e-12
ENSG00000106852	LHX6	0.699071	0.00267115	0.0110345
ENSG00000129810	SGO1	0.697815	0.00145316	0.00651625
ENSG00000106462	EZH2	0.697718	1.4775e-06	1.30365e-05
ENSG00000198721	ECI2	0.697257	4.51237e-08	5.1528e-07
ENSG00000124370	MCEE	0.697184	6.87751e-08	7.6595e-07
ENSG00000100483	VCPKMT	0.696775	6.34986e-09	8.19472e-08
ENSG00000175906	ARL4D	0.696674	1.61232e-06	1.41538e-05
ENSG00000108582	CPD	0.696533	4.32051e-12	8.40817e-11
ENSG00000137310	TCF19	0.695846	0.000627314	0.003106
ENSG00000063587	NA	0.69526	0.00946453	0.032661
ENSG00000140743	NA	0.695221	1.86474e-10	2.99601e-09
ENSG00000101871	MID1	0.694639	1.53214e-07	1.61111e-06
ENSG00000143384	MCL1	0.694525	6.92475e-16	2.04157e-14
ENSG00000105402	NAPA	0.693613	1.56775e-14	4.07184e-13
ENSG00000112893	MAN2A1	0.693532	3.9491e-12	7.7362e-11
ENSG00000165195	PIGA	0.6935	7.48003e-10	1.10029e-08
ENSG00000187555	USP7	0.693487	6.70569e-18	2.31251e-16
ENSG00000124160	NCOA5	0.693486	1.22824e-17	4.11918e-16
ENSG00000205763	RP9P	0.691608	0.000190262	0.00107654
ENSG00000138442	WDR12	0.690879	8.12707e-11	1.35731e-09
ENSG00000161960	EIF4A1	0.690072	8.26691e-05	0.000510396
ENSG00000116761	CTH	0.689657	7.53355e-09	9.64424e-08
ENSG00000197893	NRAP	0.689096	0.00383157	0.0150947
ENSG00000108771	DHX58	0.688532	4.65932e-06	3.71134e-05
ENSG00000064393	HIPK2	0.688501	1.41825e-13	3.29168e-12
ENSG00000073008	PVR	0.688428	2.79525e-16	8.50725e-15
ENSG00000130816	DNMT1	0.687864	6.04856e-06	4.72175e-05
ENSG00000261061	NA	0.687045	0.00175256	0.00768263
ENSG00000241472	PTPRG-AS1	0.68701	2.63304e-05	0.000181485
ENSG00000178896	EXOSC4	0.686027	7.95698e-05	0.000493466
ENSG00000055163	CYFIP2	0.685585	7.40375e-10	1.08984e-08
ENSG00000073905	VDAC1P1	0.685439	0.0129011	0.0424224
ENSG00000134333	LDHA	0.685341	0.00902013	0.0314045
ENSG00000091622	PITPNM3	0.685307	3.1318e-06	2.60368e-05
ENSG00000125733	TRIP10	0.685167	1.04295e-14	2.75367e-13
ENSG00000130204	TOMM40	0.684581	7.17928e-06	5.54388e-05
ENSG00000114850	SSR3	0.684545	2.09728e-16	6.45889e-15
ENSG00000188191	PRKAR1B	0.684384	1.27544e-08	1.58008e-07
ENSG00000105281	SLC1A5	0.684133	3.89969e-08	4.4853e-07
ENSG00000158457	TSPAN33	0.683491	4.91943e-07	4.74013e-06
ENSG00000093000	NUP50	0.68279	2.18593e-10	3.47435e-09
ENSG00000154839	SKA1	0.682455	0.00147214	0.00659139
ENSG00000071564	TCF3	0.681545	3.45424e-09	4.62186e-08
ENSG00000167778	SPRYD3	0.681452	9.37567e-25	5.58391e-23
ENSG00000140650	PMM2	0.680449	4.05098e-10	6.20093e-09
ENSG00000120334	CENPL	0.679867	1.19315e-05	8.81928e-05
ENSG00000172432	GTPBP2	0.679846	4.43989e-14	1.10602e-12
ENSG00000239921	LINC01471	0.679565	0.00673087	0.0245174
ENSG00000114857	NKTR	0.679193	1.588e-07	1.66563e-06
ENSG00000140548	ZNF710	0.6791	2.94052e-08	3.45494e-07
ENSG00000115687	PASK	0.679033	1.72271e-05	0.000123104
ENSG00000256673	NA	0.67833	0.00742578	0.0266045
ENSG00000073792	IGF2BP2	0.678313	0.00725975	0.0261044
ENSG00000169857	AVEN	0.677508	1.15862e-11	2.13075e-10
ENSG00000062822	POLD1	0.677451	1.2596e-06	1.12334e-05
ENSG00000120675	DNAJC15	0.677368	1.57791e-09	2.21871e-08
ENSG00000159840	ZYX	0.676968	1.00364e-05	7.52084e-05
ENSG00000249042	NA	0.676865	1.24701e-07	1.32814e-06
ENSG00000213551	DNAJC9	0.676838	3.63448e-06	2.97623e-05
ENSG00000130024	PHF10	0.676808	1.41148e-13	3.27963e-12
ENSG00000270195	NA	0.676494	0.0133342	0.0435635
ENSG00000130810	PPAN	0.676319	0.00301582	0.0122633
ENSG00000100027	YPEL1	0.676283	0.000131088	0.000768798
ENSG00000111424	VDR	0.676217	1.04965e-05	7.82557e-05
ENSG00000157214	STEAP2	0.676152	0.009827	0.0337265
ENSG00000100219	XBP1	0.67587	4.15463e-06	3.34086e-05
ENSG00000185721	DRG1	0.674328	1.97118e-09	2.72728e-08
ENSG00000172893	DHCR7	0.673865	4.58313e-06	3.65627e-05
ENSG00000172687	ZNF738	0.67385	1.36772e-07	1.44703e-06
ENSG00000186951	PPARA	0.67248	2.07768e-08	2.51678e-07
ENSG00000114812	VIPR1	0.672123	3.68823e-06	3.01191e-05
ENSG00000136450	SRSF1	0.672099	2.32669e-08	2.79229e-07
ENSG00000141429	GALNT1	0.671938	2.0094e-10	3.20607e-09
ENSG00000163528	CHCHD4	0.671747	5.76126e-10	8.60288e-09
ENSG00000141401	IMPA2	0.671508	1.61189e-05	0.00011592
ENSG00000155287	SLC25A28	0.671483	1.93183e-10	3.09182e-09
ENSG00000113013	HSPA9	0.671401	7.84808e-09	1.00283e-07
ENSG00000214110	LDHAP4	0.670303	0.00839492	0.029539
ENSG00000031691	CENPQ	0.6703	1.43149e-06	1.2652e-05
ENSG00000170035	UBE2E3	0.670061	0.00299209	0.0121822
ENSG00000173295	FAM86B3P	0.670031	0.000133926	0.000783888
ENSG00000196550	NA	0.669447	0.00203933	0.00875432
ENSG00000136718	IMP4	0.669434	4.35879e-15	1.19974e-13
ENSG00000138758	SEPT11	0.669305	1.11205e-12	2.30024e-11
ENSG00000110721	CHKA	0.669005	1.64391e-05	0.00011792
ENSG00000125772	GPCPD1	0.66837	9.82852e-06	7.38868e-05
ENSG00000148344	PTGES	0.667723	0.00051207	0.00259681
ENSG00000122687	MRM2	0.667298	3.4682e-08	4.02474e-07
ENSG00000158470	B4GALT5	0.667075	0.000397919	0.00207737
ENSG00000140284	SLC27A2	0.667027	0.00445171	0.017153
ENSG00000114631	PODXL2	0.666895	2.60934e-12	5.20511e-11
ENSG00000135913	USP37	0.666743	3.11787e-09	4.20162e-08
ENSG00000119326	CTNNAL1	0.666313	1.65288e-07	1.72582e-06
ENSG00000132164	SLC6A11	0.665964	0.000300966	0.0016219
ENSG00000157184	CPT2	0.665656	1.48898e-05	0.000107716
ENSG00000137942	FNBP1L	0.665594	4.02241e-23	2.13627e-21
ENSG00000153815	CMIP	0.665512	4.53819e-09	5.97897e-08
ENSG00000116750	UCHL5	0.665371	2.09245e-12	4.23517e-11
ENSG00000179859	NA	0.66515	1.25832e-08	1.56074e-07
ENSG00000149636	DSN1	0.665071	2.16825e-06	1.86392e-05
ENSG00000100242	SUN2	0.66463	4.88809e-09	6.40396e-08
ENSG00000124570	SERPINB6	0.664507	4.1311e-20	1.74027e-18
ENSG00000080298	RFX3	0.664253	1.88316e-07	1.95347e-06
ENSG00000111786	SRSF9	0.663931	3.40473e-15	9.45931e-14
ENSG00000143621	ILF2	0.663011	1.7718e-08	2.16524e-07
ENSG00000196363	WDR5	0.662795	3.1819e-25	1.98639e-23
ENSG00000136867	SLC31A2	0.662522	2.59398e-07	2.6277e-06
ENSG00000156804	FBXO32	0.662467	2.63458e-05	0.00018153
ENSG00000263843	NA	0.662394	0.000858644	0.00409138
ENSG00000196470	SIAH1	0.661808	2.55917e-13	5.73419e-12
ENSG00000163811	WDR43	0.661715	8.61485e-11	1.4353e-09
ENSG00000161791	FMNL3	0.661678	0.00225722	0.00954952
ENSG00000176681	LRRC37A	0.661555	0.0067925	0.0246985
ENSG00000118507	AKAP7	0.661383	0.00487058	0.0185702
ENSG00000068878	PSME4	0.66112	4.68264e-10	7.05322e-09
ENSG00000281398	SNHG4	0.660358	0.00113243	0.00522735
ENSG00000198042	MAK16	0.660031	5.01273e-09	6.55068e-08
ENSG00000129071	MBD4	0.659461	7.68038e-08	8.45822e-07
ENSG00000047849	MAP4	0.659346	7.61999e-09	9.74888e-08
ENSG00000100029	PES1	0.658945	1.92588e-10	3.08468e-09
ENSG00000059377	TBXAS1	0.658343	0.00694546	0.0251708
ENSG00000141510	TP53	0.658204	7.13159e-09	9.14662e-08
ENSG00000162783	IER5	0.65767	8.24537e-10	1.20348e-08
ENSG00000004700	RECQL	0.657285	4.57466e-06	3.65092e-05
ENSG00000225697	SLC26A6	0.65712	5.61505e-05	0.00036019
ENSG00000141384	TAF4B	0.656976	0.00201268	0.00865095
ENSG00000185963	BICD2	0.656732	1.36172e-07	1.44142e-06
ENSG00000162851	TFB2M	0.65673	1.74475e-15	4.94013e-14
ENSG00000197982	C1orf122	0.6566	0.00019525	0.00110146
ENSG00000137161	CNPY3	0.656557	1.13439e-12	2.3441e-11
ENSG00000101856	PGRMC1	0.656357	9.66227e-10	1.3936e-08
ENSG00000136451	VEZF1	0.655906	5.27941e-26	3.50708e-24
ENSG00000117748	RPA2	0.655777	1.04874e-06	9.50231e-06
ENSG00000133121	STARD13	0.655655	6.6505e-06	5.16441e-05
ENSG00000083093	PALB2	0.655345	2.6309e-08	3.12303e-07
ENSG00000116266	STXBP3	0.654504	2.57641e-09	3.51307e-08
ENSG00000145194	ECE2	0.654337	4.20512e-10	6.40377e-09
ENSG00000090975	PITPNM2	0.654284	0.00485092	0.0185054
ENSG00000165891	E2F7	0.654143	0.00247906	0.0103632
ENSG00000162714	ZNF496	0.654011	1.43294e-05	0.000103952
ENSG00000144867	SRPRB	0.653707	2.32345e-18	8.43359e-17
ENSG00000128487	SPECC1	0.653486	1.32841e-14	3.47634e-13
ENSG00000166130	IKBIP	0.653184	3.74708e-05	0.000249316
ENSG00000241361	SLC25A24P1	0.651668	0.0121965	0.0404636
ENSG00000127586	CHTF18	0.65117	5.19569e-06	4.10388e-05
ENSG00000087470	DNM1L	0.650617	9.98442e-16	2.89423e-14
ENSG00000188883	KLRG2	0.650395	0.000571598	0.00286158
ENSG00000089737	DDX24	0.650191	3.52326e-10	5.45763e-09
ENSG00000143641	GALNT2	0.650165	2.80165e-11	4.9293e-10
ENSG00000182199	SHMT2	0.650123	5.90307e-09	7.64668e-08
ENSG00000166881	NEMP1	0.649912	2.57305e-06	2.17758e-05
ENSG00000149792	MRPL49	0.649898	6.91939e-08	7.69787e-07
ENSG00000139629	GALNT6	0.649784	2.19665e-14	5.60686e-13
ENSG00000143850	PLEKHA6	0.649428	1.05961e-08	1.32778e-07
ENSG00000206560	ANKRD28	0.6494	3.35612e-11	5.85021e-10
ENSG00000117632	STMN1	0.648472	0.000246588	0.00135385
ENSG00000173890	GPR160	0.648158	5.12811e-17	1.64274e-15
ENSG00000197747	S100A10	0.647871	5.06255e-06	4.00789e-05
ENSG00000113916	BCL6	0.647414	9.92045e-07	9.04184e-06
ENSG00000175322	ZNF519	0.646446	0.000463802	0.00237939
ENSG00000107443	CCNJ	0.646387	1.57054e-16	4.88022e-15
ENSG00000154760	SLFN13	0.646161	7.0828e-08	7.85857e-07
ENSG00000141076	UTP4	0.64582	1.64408e-16	5.08584e-15
ENSG00000182704	TSKU	0.645198	5.92192e-10	8.81737e-09
ENSG00000156876	SASS6	0.645076	8.94784e-06	6.77825e-05
ENSG00000198369	SPRED2	0.644964	1.0037e-05	7.52084e-05
ENSG00000284526	NA	0.644848	7.30988e-05	0.000457304
ENSG00000214455	RCN1P2	0.644083	1.67954e-05	0.000120201
ENSG00000102384	CENPI	0.643643	4.47486e-07	4.34815e-06
ENSG00000177606	JUN	0.643309	8.69704e-08	9.5021e-07
ENSG00000163393	SLC22A15	0.643144	0.00451201	0.0173467
ENSG00000159753	CARMIL2	0.642301	0.00559457	0.0209339
ENSG00000130066	SAT1	0.642014	0.00101153	0.00472186
ENSG00000114999	TTL	0.641757	1.7715e-11	3.18716e-10
ENSG00000104889	RNASEH2A	0.641674	0.000249475	0.00136717
ENSG00000279010	NA	0.641483	0.00924518	0.0320696
ENSG00000167088	SNRPD1	0.641444	4.37786e-08	5.01301e-07
ENSG00000108829	LRRC59	0.6411	9.04869e-18	3.04948e-16
ENSG00000228727	SAPCD1	0.641032	0.0111392	0.0374546
ENSG00000077514	POLD3	0.640356	8.34601e-07	7.70167e-06
ENSG00000196365	LONP1	0.639763	3.17766e-14	8.00245e-13
ENSG00000150753	CCT5	0.639748	3.27967e-08	3.82955e-07
ENSG00000104738	MCM4	0.639373	0.000379621	0.00199494
ENSG00000267698	NA	0.638279	0.0145133	0.0467667
ENSG00000080345	RIF1	0.63804	2.40905e-07	2.45718e-06
ENSG00000258630	LINC02292	0.637959	0.0153605	0.0490919
ENSG00000198944	SOWAHA	0.637679	0.000274602	0.001494
ENSG00000037474	NSUN2	0.637209	2.25096e-16	6.89119e-15
ENSG00000142528	ZNF473	0.636958	1.5254e-11	2.76118e-10
ENSG00000102753	KPNA3	0.636382	9.47612e-11	1.56996e-09
ENSG00000130940	CASZ1	0.63616	2.49325e-08	2.97325e-07
ENSG00000090861	AARS	0.636143	1.54259e-07	1.62128e-06
ENSG00000161267	BDH1	0.635927	1.10614e-16	3.46311e-15
ENSG00000119471	HSDL2	0.635858	6.60677e-13	1.41167e-11
ENSG00000148335	NTMT1	0.634985	4.72981e-11	8.08829e-10
ENSG00000273604	EPOP	0.634768	0.000230938	0.00127911
ENSG00000185305	ARL15	0.634241	4.16306e-06	3.34331e-05
ENSG00000177302	TOP3A	0.634145	4.29404e-13	9.33875e-12
ENSG00000160293	VAV2	0.633456	5.00667e-09	6.54689e-08
ENSG00000277149	TYW1B	0.632771	1.26654e-05	9.29213e-05
ENSG00000125454	SLC25A19	0.632511	1.34614e-07	1.42711e-06
ENSG00000204152	TIMM23B	0.631625	2.37508e-06	2.02326e-05
ENSG00000158201	ABHD3	0.631538	2.37161e-08	2.84291e-07
ENSG00000151006	PRSS53	0.631206	0.00463559	0.0177691
ENSG00000160957	RECQL4	0.631025	0.000700166	0.00341611
ENSG00000229692	SOS1-IT1	0.630447	0.00939156	0.0324632
ENSG00000140391	TSPAN3	0.630392	1.52289e-05	0.000109939
ENSG00000100364	KIAA0930	0.630305	1.78694e-05	0.000127359
ENSG00000099810	MTAP	0.630218	1.93975e-09	2.68559e-08
ENSG00000272369	NA	0.629487	0.00953134	0.0328369
ENSG00000243678	NME2	0.629463	0.0109172	0.0368637
ENSG00000133477	FAM83F	0.629337	6.51353e-08	7.28152e-07
ENSG00000116830	TTF2	0.628474	1.23663e-07	1.31911e-06
ENSG00000242265	PEG10	0.627875	0.00788716	0.0280556
ENSG00000240053	LY6G5B	0.627856	0.00161319	0.00715492
ENSG00000177096	FAM109B	0.62698	0.0108225	0.0365854
ENSG00000169683	LRRC45	0.626928	1.67251e-08	2.04631e-07
ENSG00000264112	NA	0.626698	0.00217119	0.00925545
ENSG00000260990	NA	0.626514	0.0135724	0.0442228
ENSG00000077348	EXOSC5	0.626284	8.5838e-07	7.9e-06
ENSG00000122490	PQLC1	0.626266	6.35906e-12	1.21249e-10
ENSG00000187801	ZFP69B	0.625819	3.97722e-05	0.000263529
ENSG00000169764	UGP2	0.625561	5.75188e-14	1.41752e-12
ENSG00000144554	FANCD2	0.624576	0.000805692	0.00386824
ENSG00000079150	FKBP7	0.624097	0.00158346	0.00704116
ENSG00000169891	REPS2	0.623628	9.82531e-10	1.41613e-08
ENSG00000273010	NA	0.623411	0.0103206	0.0351297
ENSG00000155368	DBI	0.623111	4.23889e-05	0.000278728
ENSG00000132768	DPH2	0.622966	1.41379e-11	2.56812e-10
ENSG00000119787	ATL2	0.622374	8.68413e-06	6.60262e-05
ENSG00000197892	KIF13B	0.621547	9.70121e-13	2.02485e-11
ENSG00000134709	HOOK1	0.621477	4.14047e-12	8.09579e-11
ENSG00000151276	MAGI1	0.619809	8.75095e-06	6.64611e-05
ENSG00000158691	ZSCAN12	0.619749	0.000475513	0.00243105
ENSG00000182841	RRP7BP	0.619406	0.000328366	0.0017545
ENSG00000188322	SBK1	0.619262	2.07762e-07	2.13701e-06
ENSG00000100167	SEPT3	0.619253	0.00617648	0.0227945
ENSG00000128309	MPST	0.61882	5.62076e-09	7.2901e-08
ENSG00000185133	INPP5J	0.618422	4.90962e-06	3.89425e-05
ENSG00000148843	PDCD11	0.618249	1.03943e-14	2.74785e-13
ENSG00000104205	SGK3	0.618248	0.00021035	0.00117639
ENSG00000112787	FBRSL1	0.618164	1.09533e-05	8.13975e-05
ENSG00000138801	PAPSS1	0.617979	4.43865e-08	5.07701e-07
ENSG00000101898	MCTS2P	0.617124	0.00585284	0.0217472
ENSG00000181649	PHLDA2	0.616756	0.00298963	0.0121759
ENSG00000149328	GLB1L2	0.616563	1.72071e-05	0.00012302
ENSG00000132781	MUTYH	0.616285	3.78296e-06	3.07956e-05
ENSG00000165506	DNAAF2	0.616128	4.09759e-06	3.29941e-05
ENSG00000000460	C1orf112	0.615614	0.000413826	0.002148
ENSG00000120910	PPP3CC	0.615508	1.59813e-05	0.00011505
ENSG00000126749	EMG1	0.615444	1.68964e-05	0.000120882
ENSG00000204410	MSH5	0.614953	0.00544178	0.0204471
ENSG00000136888	ATP6V1G1	0.614755	2.5173e-15	7.06959e-14
ENSG00000177951	BET1L	0.614665	7.43189e-13	1.5766e-11
ENSG00000135116	HRK	0.614266	0.0100177	0.0342619
ENSG00000171729	TMEM51	0.61419	0.0125824	0.0415391
ENSG00000135336	ORC3	0.613672	2.55438e-07	2.59421e-06
ENSG00000141378	PTRH2	0.613431	1.729e-14	4.45711e-13
ENSG00000163517	HDAC11	0.612915	1.58486e-05	0.000114134
ENSG00000151287	TEX30	0.612865	1.61051e-05	0.000115901
ENSG00000203761	MSTO2P	0.612274	0.0118029	0.0393671
ENSG00000132016	C19orf57	0.612269	0.000187787	0.0010637
ENSG00000227811	FAM212B-AS1	0.612098	0.0119528	0.0398095
ENSG00000059769	DNAJC25	0.611769	0.000361498	0.00191036
ENSG00000090097	PCBP4	0.611556	6.86685e-07	6.43216e-06
ENSG00000163374	YY1AP1	0.611439	2.23857e-13	5.05907e-12
ENSG00000138376	BARD1	0.611116	0.000409605	0.00212929
ENSG00000113742	CPEB4	0.610851	3.99093e-14	9.97781e-13
ENSG00000183722	LHFPL6	0.610353	0.00424423	0.0164638
ENSG00000237440	ZNF737	0.610233	0.00255406	0.0106126
ENSG00000184731	FAM110C	0.610132	4.8303e-06	3.83721e-05
ENSG00000134690	CDCA8	0.609732	0.00270735	0.0111578
ENSG00000162664	ZNF326	0.609697	3.79532e-08	4.38472e-07
ENSG00000134186	PRPF38B	0.609531	3.05427e-13	6.7559e-12
ENSG00000132475	H3F3B	0.609298	5.67221e-14	1.39955e-12
ENSG00000099901	RANBP1	0.609267	7.27747e-05	0.000455826
ENSG00000069956	MAPK6	0.60906	6.1066e-09	7.89553e-08
ENSG00000143127	ITGA10	0.608948	0.000364877	0.00192723
ENSG00000161179	YDJC	0.607925	0.000552826	0.00277498
ENSG00000046604	DSG2	0.607802	4.53508e-10	6.87092e-09
ENSG00000170468	RIOX1	0.606783	6.69847e-05	0.000423141
ENSG00000152454	ZNF256	0.606682	3.99894e-09	5.31295e-08
ENSG00000241852	C8orf58	0.6064	0.00122199	0.0055971
ENSG00000165271	NOL6	0.606128	2.57308e-15	7.20672e-14
ENSG00000154124	OTULIN	0.606057	5.87437e-10	8.75915e-09
ENSG00000184992	BRI3BP	0.605445	5.10601e-06	4.03801e-05
ENSG00000128059	PPAT	0.605157	6.42517e-09	8.28159e-08
ENSG00000156453	PCDH1	0.605083	4.93585e-12	9.54296e-11
ENSG00000125967	NECAB3	0.60487	1.04009e-06	9.43872e-06
ENSG00000108389	MTMR4	0.604834	2.82966e-05	0.00019362
ENSG00000104549	SQLE	0.604682	1.92803e-06	1.67058e-05
ENSG00000176170	SPHK1	0.604387	0.00802467	0.0284598
ENSG00000261008	LINC01572	0.603612	0.000941751	0.00443406
ENSG00000166450	PRTG	0.603443	0.0120688	0.0401182
ENSG00000135521	LTV1	0.60334	2.11545e-08	2.55654e-07
ENSG00000121152	NCAPH	0.603284	0.00572975	0.0213819
ENSG00000183762	KREMEN1	0.603244	1.2602e-07	1.3415e-06
ENSG00000143799	PARP1	0.603209	3.72004e-11	6.45202e-10
ENSG00000248008	NRAV	0.603122	8.63101e-06	6.56705e-05
ENSG00000106305	AIMP2	0.603121	1.43085e-09	2.0229e-08
ENSG00000108599	AKAP10	0.602912	1.68142e-15	4.77386e-14
ENSG00000260077	NA	0.602399	0.0124193	0.041053
ENSG00000164087	POC1A	0.602261	0.00169356	0.00746507
ENSG00000185052	SLC24A3	0.602157	4.4473e-10	6.76264e-09
ENSG00000172716	SLFN11	0.601242	4.76878e-05	0.000310128
ENSG00000112578	BYSL	0.60092	1.12558e-07	1.20562e-06
ENSG00000167291	TBC1D16	0.600722	3.55863e-05	0.000237616
ENSG00000149925	ALDOA	0.600608	2.9021e-07	2.90996e-06
ENSG00000144791	LIMD1	0.60047	3.93276e-15	1.08826e-13
ENSG00000107130	NCS1	0.600449	6.51434e-13	1.39768e-11
ENSG00000144136	SLC20A1	0.600377	1.1216e-05	8.31707e-05
ENSG00000073536	NLE1	0.599772	8.02067e-12	1.50713e-10
ENSG00000172167	MTBP	0.599157	7.27412e-07	6.78809e-06
ENSG00000059378	PARP12	0.599011	1.98829e-07	2.05327e-06
ENSG00000138346	DNA2	0.598346	5.36399e-07	5.14456e-06
ENSG00000065911	MTHFD2	0.598343	1.0422e-06	9.45326e-06
ENSG00000101868	POLA1	0.59821	1.16585e-06	1.04558e-05
ENSG00000138796	HADH	0.597631	7.0264e-18	2.40709e-16
ENSG00000005187	ACSM3	0.59744	0.00091738	0.00433309
ENSG00000159176	CSRP1	0.597356	4.20662e-08	4.82226e-07
ENSG00000163872	YEATS2	0.596849	1.57669e-14	4.08993e-13
ENSG00000054598	FOXC1	0.596453	0.0131552	0.0431075
ENSG00000198911	SREBF2	0.596326	2.05322e-17	6.76551e-16
ENSG00000170915	PAQR8	0.59595	0.0135868	0.0442629
ENSG00000183520	UTP11	0.595444	0.000123616	0.000729102
ENSG00000165175	MID1IP1	0.595388	1.86224e-06	1.61561e-05
ENSG00000074935	TUBE1	0.594972	0.000125472	0.000738785
ENSG00000186017	ZNF566	0.594776	5.46667e-06	4.29826e-05
ENSG00000096433	ITPR3	0.594524	0.000534388	0.0026922
ENSG00000123219	CENPK	0.593746	0.00215745	0.00920825
ENSG00000139263	LRIG3	0.593411	6.69324e-07	6.2852e-06
ENSG00000040199	PHLPP2	0.593363	3.3826e-13	7.45034e-12
ENSG00000164002	EXO5	0.593182	1.83614e-06	1.59699e-05
ENSG00000277462	ZNF670	0.593145	7.08068e-05	0.000445249
ENSG00000176273	SLC35G1	0.593024	4.46744e-07	4.34297e-06
ENSG00000135446	CDK4	0.592775	2.46357e-11	4.36038e-10
ENSG00000179348	GATA2	0.592741	4.14163e-10	6.31637e-09
ENSG00000124789	NUP153	0.592183	6.04027e-08	6.78909e-07
ENSG00000168234	TTC39C	0.591698	2.8258e-06	2.36515e-05
ENSG00000166188	ZNF319	0.591608	0.000322262	0.00172496
ENSG00000221829	FANCG	0.591427	2.35835e-07	2.40902e-06
ENSG00000064652	SNX24	0.591335	0.010632	0.0360239
ENSG00000164105	SAP30	0.591126	0.00241137	0.0101109
ENSG00000091436	MAP3K20	0.590795	2.61742e-07	2.64757e-06
ENSG00000164244	PRRC1	0.590533	4.68061e-11	8.02402e-10
ENSG00000165568	AKR1E2	0.590439	2.27614e-05	0.000158626
ENSG00000159314	ARHGAP27	0.590213	0.000373099	0.00196564
ENSG00000122779	TRIM24	0.59008	5.34226e-06	4.21002e-05
ENSG00000137628	DDX60	0.588797	0.00484008	0.0184675
ENSG00000126970	ZC4H2	0.587924	0.000232219	0.00128552
ENSG00000083635	NUFIP1	0.587765	5.4928e-06	4.31717e-05
ENSG00000172175	MALT1	0.587762	0.00204773	0.00878491
ENSG00000163840	DTX3L	0.587747	6.44572e-09	8.30292e-08
ENSG00000122482	ZNF644	0.587427	7.61131e-08	8.39554e-07
ENSG00000132481	TRIM47	0.587421	1.83616e-06	1.59699e-05
ENSG00000047597	XK	0.58669	1.12477e-06	1.01313e-05
ENSG00000070444	MNT	0.586621	4.4144e-05	0.000288986
ENSG00000166986	MARS	0.586568	1.28163e-10	2.08337e-09
ENSG00000168883	USP39	0.586566	4.54351e-09	5.97897e-08
ENSG00000119878	CRIPT	0.586492	1.32271e-06	1.17608e-05
ENSG00000178184	PARD6G	0.586295	0.0099883	0.0342008
ENSG00000269825	NA	0.586285	9.98178e-06	7.4876e-05
ENSG00000139734	DIAPH3	0.585756	0.00547803	0.0205572
ENSG00000177728	TMEM94	0.585643	1.37648e-05	0.000100172
ENSG00000172115	CYCS	0.585422	2.98066e-07	2.98152e-06
ENSG00000168282	MGAT2	0.585332	1.09407e-11	2.0174e-10
ENSG00000156675	RAB11FIP1	0.585032	1.01418e-18	3.76702e-17
ENSG00000077585	GPR137B	0.584969	1.07819e-05	8.02103e-05
ENSG00000142655	PEX14	0.584889	1.38262e-08	1.70776e-07
ENSG00000136636	KCTD3	0.584744	0.00196038	0.00845594
ENSG00000145337	PYURF	0.584691	5.89289e-07	5.59744e-06
ENSG00000140525	FANCI	0.584544	0.0017489	0.00766907
ENSG00000258405	ZNF578	0.583347	0.0128688	0.0423297
ENSG00000133193	FAM104A	0.582785	9.5666e-10	1.38462e-08
ENSG00000082146	STRADB	0.582641	0.000230782	0.00127858
ENSG00000143162	CREG1	0.582492	2.5994e-05	0.000179464
ENSG00000162636	FAM102B	0.582473	1.21423e-05	8.95914e-05
ENSG00000100823	APEX1	0.582056	2.16758e-09	2.98309e-08
ENSG00000132953	XPO4	0.581919	6.5687e-13	1.40643e-11
ENSG00000135698	MPHOSPH6	0.581678	2.47584e-09	3.38261e-08
ENSG00000166166	TRMT61A	0.581276	1.38007e-09	1.95779e-08
ENSG00000131944	FAAP24	0.581042	0.00197206	0.00850279
ENSG00000136271	DDX56	0.580789	6.66463e-08	7.44241e-07
ENSG00000188677	PARVB	0.579064	0.00034272	0.00182134
ENSG00000013561	RNF14	0.578882	4.62062e-10	6.98011e-09
ENSG00000145293	ENOPH1	0.578826	2.84928e-10	4.46028e-09
ENSG00000017797	RALBP1	0.57874	1.05799e-13	2.50606e-12
ENSG00000172915	NBEA	0.577712	0.00131456	0.00596574
ENSG00000184988	TMEM106A	0.577669	0.0021678	0.00924293
ENSG00000279861	NA	0.577523	0.00852023	0.0299001
ENSG00000215784	FAM72D	0.577448	0.00554375	0.0207738
ENSG00000101546	RBFA	0.577438	5.96547e-07	5.65601e-06
ENSG00000132388	UBE2G1	0.576638	4.45033e-09	5.875e-08
ENSG00000143630	HCN3	0.575045	0.000543283	0.00273279
ENSG00000129484	PARP2	0.574898	1.55367e-05	0.000112083
ENSG00000109685	NSD2	0.574729	8.20703e-12	1.54075e-10
ENSG00000137842	TMEM62	0.574336	4.81297e-10	7.23901e-09
ENSG00000134531	EMP1	0.574226	0.00394441	0.015498
ENSG00000116161	CACYBP	0.573921	2.99398e-07	2.99196e-06
ENSG00000163002	NUP35	0.573487	0.000332484	0.00177334
ENSG00000111711	GOLT1B	0.57339	7.81439e-10	1.14541e-08
ENSG00000111269	CREBL2	0.572807	7.88527e-10	1.15498e-08
ENSG00000164163	ABCE1	0.572672	2.73867e-06	2.30084e-05
ENSG00000055483	USP36	0.57222	7.04679e-08	7.82281e-07
ENSG00000147854	UHRF2	0.572096	1.97751e-10	3.16249e-09
ENSG00000168785	TSPAN5	0.571478	0.00229146	0.00967267
ENSG00000108439	PNPO	0.571183	5.93487e-17	1.89532e-15
ENSG00000160256	FAM207A	0.570308	3.8869e-05	0.000258122
ENSG00000155858	LSM11	0.569552	1.95544e-06	1.69292e-05
ENSG00000175793	SFN	0.56934	9.15038e-08	9.9502e-07
ENSG00000160688	FLAD1	0.568513	3.8173e-07	3.7657e-06
ENSG00000087269	NOP14	0.5683	1.38888e-09	1.96759e-08
ENSG00000198498	TMA16	0.56742	4.25193e-05	0.00027932
ENSG00000163874	ZC3H12A	0.567131	0.000195671	0.00110293
ENSG00000112964	GHR	0.566764	3.44869e-08	4.00659e-07
ENSG00000101773	RBBP8	0.566283	0.00020935	0.00117143
ENSG00000112029	FBXO5	0.56606	0.00583776	0.0217106
ENSG00000168872	DDX19A	0.565866	7.07136e-13	1.50473e-11
ENSG00000173692	PSMD1	0.565269	3.8043e-08	4.39265e-07
ENSG00000058804	NDC1	0.564998	0.000902053	0.00427584
ENSG00000173540	GMPPB	0.564904	2.75039e-06	2.30724e-05
ENSG00000129534	MIS18BP1	0.564727	0.000411774	0.00213896
ENSG00000164134	NAA15	0.564646	5.37234e-07	5.15019e-06
ENSG00000102921	N4BP1	0.564272	3.67002e-09	4.89792e-08
ENSG00000177410	ZFAS1	0.564062	9.31703e-08	1.01155e-06
ENSG00000178105	DDX10	0.562704	4.06816e-06	3.27953e-05
ENSG00000139517	LNX2	0.562166	2.05371e-08	2.49211e-07
ENSG00000075624	ACTB	0.56216	6.55365e-05	0.000414878
ENSG00000213639	PPP1CB	0.561802	7.28498e-07	6.79211e-06
ENSG00000135597	REPS1	0.561669	6.62638e-07	6.23982e-06
ENSG00000166016	ABTB2	0.560831	3.23811e-06	2.67916e-05
ENSG00000125817	CENPB	0.560236	2.76148e-08	3.25937e-07
ENSG00000119673	ACOT2	0.56005	0.0152596	0.0487996
ENSG00000171345	KRT19	0.560045	7.38875e-05	0.000461819
ENSG00000215021	PHB2	0.560002	9.84491e-08	1.06607e-06
ENSG00000189046	ALKBH2	0.559816	2.73153e-08	3.22769e-07
ENSG00000112282	MED23	0.559581	4.03848e-07	3.95752e-06
ENSG00000197275	RAD54B	0.559398	0.010409	0.0353957
ENSG00000271936	NA	0.558321	0.00846857	0.0297491
ENSG00000052749	RRP12	0.557963	1.4852e-16	4.62195e-15
ENSG00000139133	ALG10	0.55794	3.45512e-06	2.84057e-05
ENSG00000122565	CBX3	0.557938	1.0132e-07	1.09487e-06
ENSG00000113569	NUP155	0.557615	4.37481e-05	0.000286575
ENSG00000115762	PLEKHB2	0.557334	3.25047e-16	9.8206e-15
ENSG00000170448	NFXL1	0.556941	7.73607e-10	1.13473e-08
ENSG00000128228	SDF2L1	0.556348	0.00233482	0.00982367
ENSG00000106477	CEP41	0.556043	7.57411e-06	5.82706e-05
ENSG00000280173	NA	0.555902	0.00589115	0.0218543
ENSG00000169738	DCXR	0.55526	1.83272e-05	0.000130309
ENSG00000173825	TIGD3	0.554981	0.0109046	0.0368328
ENSG00000159131	GART	0.554936	6.86788e-07	6.43216e-06
ENSG00000131828	PDHA1	0.554517	1.11889e-22	5.65611e-21
ENSG00000138193	PLCE1	0.554446	0.00201035	0.00864811
ENSG00000084774	CAD	0.553943	2.1955e-08	2.64712e-07
ENSG00000111196	MAGOHB	0.553814	5.06106e-06	4.00789e-05
ENSG00000128050	PAICS	0.55378	0.000192609	0.0010883
ENSG00000173674	NA	0.553507	3.43116e-13	7.54129e-12
ENSG00000198832	SELENOM	0.553042	2.97828e-07	2.98058e-06
ENSG00000137814	HAUS2	0.55303	4.1634e-06	3.34331e-05
ENSG00000267041	ZNF850	0.552987	0.000184195	0.00104707
ENSG00000198879	SFMBT2	0.552567	1.70337e-06	1.48774e-05
ENSG00000146457	WTAP	0.552151	1.01341e-11	1.8787e-10
ENSG00000205937	RNPS1	0.552006	3.36744e-06	2.77178e-05
ENSG00000040608	RTN4R	0.551995	0.0148924	0.0478023
ENSG00000115944	COX7A2L	0.549818	4.44516e-05	0.000290816
ENSG00000110619	CARS	0.54979	4.68706e-06	3.732e-05
ENSG00000146232	NFKBIE	0.548928	3.17195e-05	0.000214282
ENSG00000120647	CCDC77	0.548564	0.00583072	0.0217
ENSG00000140939	NOL3	0.548532	1.04918e-08	1.31709e-07
ENSG00000198346	ZNF813	0.548375	4.73456e-05	0.000308096
ENSG00000185298	CCDC137	0.548317	1.98422e-10	3.16833e-09
ENSG00000124795	DEK	0.548265	0.000445955	0.00229693
ENSG00000160712	IL6R	0.548149	0.00150599	0.00672841
ENSG00000172943	PHF8	0.547988	6.36625e-09	8.21076e-08
ENSG00000018869	ZNF582	0.547987	0.000296284	0.00159874
ENSG00000123191	ATP7B	0.547318	0.000367767	0.00194107
ENSG00000092140	G2E3	0.547053	1.36117e-06	1.20717e-05
ENSG00000154473	BUB3	0.546925	7.28898e-05	0.000456271
ENSG00000167900	TK1	0.546686	0.00783429	0.0279184
ENSG00000123143	PKN1	0.545866	0.000268528	0.00146461
ENSG00000119402	FBXW2	0.544995	1.03028e-24	6.11848e-23
ENSG00000104131	EIF3J	0.544513	6.15308e-07	5.81527e-06
ENSG00000134001	EIF2S1	0.544487	4.72144e-05	0.000307338
ENSG00000166743	ACSM1	0.544392	0.00078951	0.00379749
[truncated: 4,517 more rows]

## Sheet: 2. DEG PR-low (veh vs. P4)
Supplementary table 2. Differentially expressed (DE) genes (BH-adjusted P < 0.05) between vehicle-treated PR-low pools and progesterone-treated PR-low pools. Three independent biological replicates per treatment/condition were sequenced.
gene_id	gene_symbol	log2FoldChange	pvalue	padj
ENSG00000118515	SGK1	4.30879	1.24246e-100	1.00068e-96
ENSG00000100003	SEC14L2	3.96776	5.58251e-89	2.99744e-85
ENSG00000109906	ZBTB16	3.96329	6.14427e-50	9.89718e-47
ENSG00000165548	TMEM63C	3.79136	2.66099e-102	4.28633e-98
ENSG00000132274	TRIM22	3.78403	2.79556e-70	7.50514e-67
ENSG00000204049	NA	3.49795	1.71971e-39	1.73131e-36
ENSG00000114113	RBP2	3.31994	4.35776e-38	4.12911e-35
ENSG00000180720	CHRM4	3.17956	3.4609e-36	2.78741e-33
ENSG00000145569	FAM105A	3.16251	6.89139e-50	1.00915e-46
ENSG00000275011	NA	3.12513	3.83338e-31	2.15019e-28
ENSG00000176387	HSD11B2	3.07763	7.53022e-63	1.51621e-59
ENSG00000102934	PLLP	3.06746	1.76253e-76	5.67818e-73
ENSG00000250056	LINC01018	3.02458	2.1649e-24	7.11679e-22
ENSG00000171388	APLN	3.0186	1.79145e-26	6.71085e-24
ENSG00000203685	STUM	2.9115	4.75176e-27	1.86686e-24
ENSG00000214313	AZGP1P1	2.88202	1.75608e-78	7.07173e-75
ENSG00000188916	FAM196A	2.77619	2.06977e-26	7.57724e-24
ENSG00000165272	AQP3	2.51733	3.37374e-36	2.78741e-33
ENSG00000103647	CORO2B	2.41549	5.73939e-15	7.83476e-13
ENSG00000132681	ATP1A4	2.3661	3.24845e-27	1.377e-24
ENSG00000069812	HES2	2.36419	5.25252e-30	2.64399e-27
ENSG00000096060	FKBP5	2.32502	1.46944e-64	3.38139e-61
ENSG00000224689	ZNF812P	2.31844	1.2167e-17	2.33317e-15
ENSG00000117525	F3	2.31582	1.68618e-44	2.08931e-41
ENSG00000164188	RANBP3L	2.30622	4.14333e-20	9.81482e-18
ENSG00000159212	CLIC6	2.2928	3.32507e-28	1.48779e-25
ENSG00000163884	KLF15	2.27683	3.87108e-31	2.15019e-28
ENSG00000006071	ABCC8	2.25195	3.17623e-25	1.08857e-22
ENSG00000169347	GP2	2.24239	2.21054e-15	3.26567e-13
ENSG00000188089	PLA2G4E	2.23471	1.34904e-13	1.56334e-11
ENSG00000169213	RAB3B	2.13268	5.39091e-16	9.23796e-14
ENSG00000186526	CYP4F8	2.07514	3.64081e-13	3.93599e-11
ENSG00000128285	MCHR1	2.0641	1.45107e-12	1.47006e-10
ENSG00000134917	ADAMTS8	2.06059	1.635e-12	1.63581e-10
ENSG00000126561	STAT5A	2.03609	5.16543e-15	7.17283e-13
ENSG00000143318	CASQ1	2.03243	2.29627e-13	2.5866e-11
ENSG00000206190	ATP10A	2.011	2.85966e-27	1.24496e-24
ENSG00000143473	KCNH1	2.00185	7.17954e-11	5.42949e-09
ENSG00000253368	TRNP1	1.99585	3.38602e-16	5.86474e-14
ENSG00000196091	MYBPC1	1.98805	9.81402e-11	7.18565e-09
ENSG00000177494	ZBED2	1.96867	3.82779e-10	2.48621e-08
ENSG00000163993	S100P	1.94742	1.10834e-18	2.3491e-16
ENSG00000096088	PGC	1.93618	1.07198e-09	6.34835e-08
ENSG00000070526	ST6GALNAC1	1.93299	1.44527e-10	1.02557e-08
ENSG00000131482	G6PC	1.92579	9.21096e-10	5.51562e-08
ENSG00000162551	ALPL	1.92086	1.10319e-09	6.50924e-08
ENSG00000164106	SCRG1	1.90469	3.93081e-10	2.54287e-08
ENSG00000270885	RASL10B	1.88043	8.23453e-21	2.10543e-18
ENSG00000234076	TPRG1-AS1	1.8744	3.45195e-12	3.27082e-10
ENSG00000170271	FAXDC2	1.86033	1.2787e-09	7.46279e-08
ENSG00000186395	KRT10	1.84176	2.60551e-23	7.91878e-21
ENSG00000176402	GJC3	1.84141	9.437e-15	1.23586e-12
ENSG00000091138	SLC26A3	1.8231	5.76672e-12	5.27786e-10
ENSG00000223561	NA	1.81655	1.72185e-10	1.19289e-08
ENSG00000087495	PHACTR3	1.79446	2.20927e-08	1.01677e-06
ENSG00000151365	THRSP	1.78983	3.10263e-13	3.39981e-11
ENSG00000188488	SERPINA5	1.77818	5.3243e-10	3.35015e-08
ENSG00000141744	PNMT	1.77218	7.62154e-15	1.03166e-12
ENSG00000121957	GPSM2	1.7669	2.96148e-46	3.9753e-43
ENSG00000241720	NA	1.75635	2.60233e-10	1.7466e-08
ENSG00000160862	AZGP1	1.75281	7.48655e-20	1.74773e-17
ENSG00000157343	ARMC12	1.74832	2.07058e-16	3.66516e-14
ENSG00000255794	RMST	1.73561	3.35846e-12	3.22013e-10
ENSG00000230978	LINC00160	1.729	4.919e-09	2.55598e-07
ENSG00000173376	NDNF	1.71937	3.55311e-12	3.34699e-10
ENSG00000170846	NA	1.71681	1.69619e-40	1.82148e-37
ENSG00000004799	PDK4	1.71361	2.22037e-09	1.25055e-07
ENSG00000170477	KRT4	1.67172	5.46737e-09	2.8227e-07
ENSG00000204103	MAFB	1.66828	2.08817e-15	3.17323e-13
ENSG00000162641	AKNAD1	1.66105	9.89227e-20	2.27635e-17
ENSG00000095637	SORBS1	1.63306	2.38253e-54	4.2642e-51
ENSG00000187486	KCNJ11	1.62096	1.63593e-31	9.75981e-29
ENSG00000182902	SLC25A18	1.61162	6.05646e-10	3.79601e-08
ENSG00000016402	IL20RA	1.58007	3.94147e-27	1.62793e-24
ENSG00000145088	EAF2	1.56984	2.2301e-15	3.26567e-13
ENSG00000269289	NA	1.56703	4.53897e-11	3.54921e-09
ENSG00000111885	MAN1A1	1.55745	3.09164e-18	6.22502e-16
ENSG00000139174	PRICKLE1	1.5536	3.48525e-08	1.54657e-06
ENSG00000238121	LINC00426	1.55184	3.41098e-07	1.23748e-05
ENSG00000116396	KCNC4	1.54371	3.90589e-11	3.11466e-09
ENSG00000198483	ANKRD35	1.54063	1.52279e-06	4.67222e-05
ENSG00000180616	SSTR2	1.52356	3.73085e-22	1.03615e-19
ENSG00000158445	KCNB1	1.51395	2.64511e-25	9.26249e-23
ENSG00000198729	PPP1R14C	1.50701	1.53374e-06	4.68794e-05
ENSG00000108387	SEPT4	1.4942	1.95001e-08	9.10456e-07
ENSG00000148700	ADD3	1.49251	8.24603e-15	1.09774e-12
ENSG00000115112	TFCP2L1	1.49172	7.24613e-13	7.57926e-11
ENSG00000203747	FCGR3A	1.48881	1.74421e-06	5.23198e-05
ENSG00000186160	CYP4Z1	1.47339	7.96276e-15	1.06887e-12
ENSG00000171208	NETO2	1.46731	9.65578e-14	1.14364e-11
ENSG00000156284	CLDN8	1.46156	4.81963e-12	4.43626e-10
ENSG00000143858	SYT2	1.46073	3.79112e-06	0.000103154
ENSG00000143153	ATP1B1	1.45464	3.54751e-30	1.84333e-27
ENSG00000147642	SYBU	1.4377	1.16865e-07	4.70617e-06
ENSG00000254290	NA	1.43624	2.16344e-06	6.25651e-05
ENSG00000182585	EPGN	1.43577	3.39497e-09	1.85377e-07
ENSG00000171126	KCNG3	1.42854	1.64926e-07	6.47957e-06
ENSG00000135929	CYP27A1	1.40028	7.1805e-08	3.00425e-06
ENSG00000072682	P4HA2	1.39274	1.35574e-08	6.51887e-07
ENSG00000174469	CNTNAP2	1.39202	7.7783e-16	1.29168e-13
ENSG00000130598	TNNI2	1.3869	4.52224e-14	5.51851e-12
ENSG00000211448	DIO2	1.36602	2.88898e-07	1.07389e-05
ENSG00000214708	NA	1.36115	6.29222e-19	1.3514e-16
ENSG00000108932	SLC16A6	1.34671	6.34781e-13	6.68304e-11
ENSG00000171310	CHST11	1.34344	2.13326e-19	4.83979e-17
ENSG00000104419	NDRG1	1.34068	4.5348e-06	0.000120539
ENSG00000163596	ICA1L	1.33946	4.00428e-09	2.13579e-07
ENSG00000116649	SRM	1.33442	1.97263e-24	6.61981e-22
ENSG00000187123	LYPD6	1.33161	2.52062e-15	3.62519e-13
ENSG00000214999	NA	1.32627	3.44351e-05	0.00069596
ENSG00000154997	SEPT14	1.32541	2.93751e-05	0.000602769
ENSG00000158292	GPR153	1.31602	2.23435e-20	5.37178e-18
ENSG00000140470	ADAMTS17	1.31573	4.2362e-06	0.000113539
ENSG00000173848	NET1	1.31418	1.72493e-25	6.17448e-23
ENSG00000122787	AKR1D1	1.31172	4.10934e-05	0.000807978
ENSG00000183508	FAM46C	1.30419	2.75024e-13	3.03431e-11
ENSG00000117013	KCNQ4	1.30362	1.02791e-05	0.000243852
ENSG00000163399	ATP1A1	1.29842	3.31785e-30	1.78146e-27
ENSG00000135821	GLUL	1.28825	1.65555e-41	1.90483e-38
ENSG00000153551	CMTM7	1.28077	2.28901e-05	0.000485149
ENSG00000162433	AK4	1.27864	5.79727e-14	6.91722e-12
ENSG00000104643	MTMR9	1.26767	1.13288e-32	7.29937e-30
ENSG00000111666	CHPT1	1.26632	4.7061e-27	1.86686e-24
ENSG00000181026	AEN	1.26198	9.89258e-29	4.55285e-26
ENSG00000145703	IQGAP2	1.25772	8.8352e-05	0.00157431
ENSG00000086696	HSD17B2	1.25481	7.58156e-05	0.0013784
ENSG00000137841	PLCB2	1.25243	1.86267e-05	0.000405457
ENSG00000163082	SGPP2	1.25052	4.64284e-05	0.000899962
ENSG00000162882	HAAO	1.24782	9.1946e-05	0.00162755
ENSG00000163406	SLC15A2	1.2455	9.62486e-10	5.72093e-08
ENSG00000134531	EMP1	1.23873	5.18272e-10	3.28674e-08
ENSG00000113924	HGD	1.23624	4.19525e-10	2.70308e-08
ENSG00000173868	PHOSPHO1	1.23205	1.45032e-06	4.50998e-05
ENSG00000131153	GINS2	1.23147	4.47655e-06	0.000119187
ENSG00000225614	ZNF469	1.22649	7.23571e-06	0.000180983
ENSG00000181104	F2R	1.21814	1.38078e-05	0.000314724
ENSG00000184828	ZBTB7C	1.21794	8.58259e-08	3.53576e-06
ENSG00000205629	LCMT1	1.21431	1.47814e-13	1.68849e-11
ENSG00000165959	CLMN	1.21331	4.07231e-29	1.98778e-26
ENSG00000186204	CYP4F12	1.21072	0.000162723	0.00263167
ENSG00000227963	NA	1.20808	4.69623e-05	0.000908125
ENSG00000130270	ATP8B3	1.20035	4.0592e-15	5.78633e-13
ENSG00000183386	FHL3	1.19984	2.45321e-08	1.12262e-06
ENSG00000228420	LINC01768	1.19897	0.000183802	0.00289412
ENSG00000136997	MYC	1.19582	7.01469e-17	1.28401e-14
ENSG00000156802	ATAD2	1.19088	9.47198e-09	4.7091e-07
ENSG00000248050	NA	1.19002	0.000133913	0.0022192
ENSG00000254726	MEX3A	1.18651	1.21048e-10	8.70468e-09
ENSG00000284299	NA	1.186	0.000204162	0.00312609
ENSG00000102996	MMP15	1.1829	1.96446e-12	1.91779e-10
ENSG00000273350	NA	1.18233	0.000187045	0.0029328
ENSG00000166391	MOGAT2	1.18155	0.000237	0.00352501
ENSG00000162174	ASRGL1	1.18018	1.73539e-12	1.72553e-10
ENSG00000134201	GSTM5	1.17848	0.000173885	0.00278423
ENSG00000166961	MS4A15	1.1744	1.06973e-05	0.000253027
ENSG00000248714	NA	1.16852	0.000152436	0.0024866
ENSG00000116254	CHD5	1.16745	2.62625e-06	7.48735e-05
ENSG00000020181	ADGRA2	1.16405	1.20941e-06	3.86532e-05
ENSG00000142494	SLC47A1	1.16355	6.25281e-06	0.000160638
ENSG00000152661	GJA1	1.16091	0.000237797	0.00353362
ENSG00000139597	N4BP2L1	1.15911	3.12516e-08	1.39833e-06
ENSG00000213513	IMPDH1P5	1.15684	1.00983e-07	4.09733e-06
ENSG00000198915	RASGEF1A	1.15646	1.42745e-32	8.84358e-30
ENSG00000179094	PER1	1.14697	3.26972e-16	5.72486e-14
ENSG00000094804	CDC6	1.14535	2.80939e-08	1.27475e-06
ENSG00000256364	NA	1.14232	0.000173787	0.00278423
ENSG00000137266	SLC22A23	1.14219	1.94458e-20	4.81897e-18
ENSG00000167183	PRR15L	1.13924	4.55591e-29	2.15843e-26
ENSG00000196136	SERPINA3	1.13665	0.000295563	0.00422068
ENSG00000154065	ANKRD29	1.13498	0.000140826	0.00232421
ENSG00000203805	PLPP4	1.12602	0.000188585	0.00294353
ENSG00000184613	NELL2	1.121	0.000491474	0.0064468
ENSG00000143476	DTL	1.11689	2.56579e-05	0.000536055
ENSG00000011422	PLAUR	1.11353	1.42733e-06	4.45567e-05
ENSG00000124713	GNMT	1.11324	4.19538e-08	1.84496e-06
ENSG00000185022	MAFF	1.10667	1.48919e-05	0.000334362
ENSG00000143147	GPR161	1.09515	1.35004e-06	4.23908e-05
ENSG00000157514	TSC22D3	1.09374	1.21704e-13	1.42059e-11
ENSG00000151364	KCTD14	1.08469	0.000124275	0.00208741
ENSG00000152953	STK32B	1.08261	0.000737434	0.0088144
ENSG00000197594	ENPP1	1.08052	2.98782e-17	5.66209e-15
ENSG00000146648	EGFR	1.07469	7.44362e-12	6.69843e-10
ENSG00000241764	NA	1.07346	5.95868e-05	0.0011093
ENSG00000124507	PACSIN1	1.07042	4.48422e-09	2.36052e-07
ENSG00000103723	AP3B2	1.07025	5.00002e-05	0.000955401
ENSG00000156427	FGF18	1.06836	0.000664506	0.00818338
ENSG00000214252	AZGP1P2	1.06648	0.000869207	0.00999371
ENSG00000152315	KCNK13	1.06611	0.00056048	0.00716393
ENSG00000259498	NA	1.06511	0.000558987	0.00716321
ENSG00000163273	NPPC	1.06355	0.000940821	0.0106499
ENSG00000137142	IGFBPL1	1.06183	1.00093e-07	4.07147e-06
ENSG00000136155	SCEL	1.06066	0.000472632	0.00625568
ENSG00000085840	ORC1	1.05905	6.02559e-06	0.000155545
ENSG00000137486	ARRB1	1.05871	4.27335e-15	5.98566e-13
ENSG00000174527	MYO1H	1.05673	0.00022098	0.00332047
ENSG00000136002	ARHGEF4	1.05223	3.64514e-06	9.96874e-05
ENSG00000175356	SCUBE2	1.05188	1.07236e-05	0.000253278
ENSG00000154269	ENPP3	1.05139	3.61418e-07	1.30532e-05
ENSG00000144655	CSRNP1	1.05087	1.18077e-21	3.16998e-19
ENSG00000187193	MT1X	1.04903	0.000579206	0.00735213
ENSG00000198740	ZNF652	1.04899	5.22202e-14	6.27734e-12
ENSG00000151726	ACSL1	1.04563	5.7686e-16	9.78111e-14
ENSG00000186994	KANK3	1.04264	9.30807e-05	0.00164402
ENSG00000249816	LINC00964	1.03879	0.000371392	0.00511752
ENSG00000168502	MTCL1	1.03777	4.65173e-08	2.02514e-06
ENSG00000108352	RAPGEFL1	1.03754	7.78344e-07	2.60115e-05
ENSG00000121057	AKAP1	1.03664	1.49775e-34	1.04895e-31
ENSG00000189419	SPATA41	1.03603	0.000202115	0.00310952
ENSG00000057657	PRDM1	1.0318	0.00013068	0.00217683
ENSG00000163171	CDC42EP3	1.03042	0.000317559	0.00447527
ENSG00000185818	NAT8L	1.03014	0.000192728	0.00298506
ENSG00000181031	RPH3AL	1.02811	2.4779e-14	3.09411e-12
ENSG00000234233	KCNH1-IT1	1.02551	0.00127762	0.0136471
ENSG00000131016	AKAP12	1.02503	3.28598e-07	1.20846e-05
ENSG00000049759	NEDD4L	1.02168	3.61658e-35	2.77409e-32
ENSG00000188042	ARL4C	1.02107	5.36643e-07	1.86323e-05
ENSG00000145819	ARHGAP26	1.01765	3.91651e-09	2.10291e-07
ENSG00000205669	ACOT6	1.01759	0.00101178	0.0113179
ENSG00000138795	LEF1	1.01487	1.76503e-12	1.74423e-10
ENSG00000143797	MBOAT2	1.01379	5.56097e-27	2.13276e-24
ENSG00000053747	LAMA3	1.01283	6.27368e-09	3.20814e-07
ENSG00000111344	RASAL1	1.01174	0.000112267	0.00192793
ENSG00000143882	ATP6V1C2	1.00957	2.02106e-07	7.88261e-06
ENSG00000196208	GREB1	1.00289	3.68852e-05	0.00073807
ENSG00000173210	ABLIM3	1.00079	3.3061e-07	1.21309e-05
ENSG00000169905	TOR1AIP2	0.999287	2.34772e-12	2.26449e-10
ENSG00000113739	STC2	0.99684	9.75414e-07	3.16774e-05
ENSG00000165474	GJB2	0.995657	0.000809273	0.00949059
ENSG00000176171	BNIP3	0.995293	7.55266e-10	4.67916e-08
ENSG00000167173	C15orf39	0.992045	1.01174e-13	1.18958e-11
ENSG00000111961	SASH1	0.989884	1.04126e-34	7.62391e-32
ENSG00000174705	SH3PXD2B	0.98666	4.98078e-11	3.87587e-09
ENSG00000113657	DPYSL3	0.98657	2.59831e-06	7.44726e-05
ENSG00000236581	STARD13-AS	0.98598	0.00187498	0.0181941
ENSG00000091651	ORC6	0.983943	8.84504e-10	5.33618e-08
ENSG00000101412	E2F1	0.98379	4.36349e-05	0.000849905
ENSG00000110080	ST3GAL4	0.983781	2.37525e-23	7.35779e-21
ENSG00000142733	MAP3K6	0.983396	8.58199e-10	5.21655e-08
ENSG00000127423	AUNIP	0.982434	5.18993e-07	1.82134e-05
ENSG00000122863	CHST3	0.982111	2.38976e-11	1.96399e-09
ENSG00000197472	ZNF695	0.982042	1.01408e-06	3.28668e-05
ENSG00000177706	FAM20C	0.976226	8.82448e-33	5.92269e-30
ENSG00000163132	MSX1	0.974672	0.000769717	0.00910992
ENSG00000197702	PARVA	0.97324	1.11448e-36	9.97337e-34
ENSG00000266028	SRGAP2	0.970735	2.21267e-09	1.25055e-07
ENSG00000136153	LMO7	0.968632	2.02343e-14	2.54637e-12
ENSG00000124383	MPHOSPH10	0.966378	2.15076e-07	8.24868e-06
ENSG00000023445	BIRC3	0.965574	1.61933e-06	4.89384e-05
ENSG00000125148	MT2A	0.963897	3.02744e-05	0.000620433
ENSG00000100297	MCM5	0.963583	7.8732e-05	0.00142336
ENSG00000143772	ITPKB	0.96321	1.77474e-20	4.46679e-18
ENSG00000274307	NA	0.962533	0.00169741	0.0168777
ENSG00000110104	CCDC86	0.962378	1.74806e-14	2.21715e-12
ENSG00000142178	SIK1	0.961398	0.00143433	0.0148867
ENSG00000115963	RND3	0.959781	8.42505e-11	6.31212e-09
ENSG00000029993	HMGB3	0.95197	1.69549e-22	4.79139e-20
ENSG00000108759	KRT32	0.949593	0.00179343	0.0176581
ENSG00000176595	KBTBD11	0.948701	0.000111367	0.00191656
ENSG00000105835	NAMPT	0.947488	4.29043e-19	9.59865e-17
ENSG00000131620	ANO1	0.946764	2.87066e-09	1.58902e-07
ENSG00000112394	SLC16A10	0.94658	0.00220521	0.020652
ENSG00000177283	FZD8	0.946426	0.000107918	0.00186718
ENSG00000119782	FKBP1B	0.946213	0.00124817	0.0134305
ENSG00000120129	DUSP1	0.945428	2.76904e-06	7.85276e-05
ENSG00000143199	ADCY10	0.943451	0.00119259	0.0129275
ENSG00000162458	FBLIM1	0.941619	4.30706e-06	0.000115246
ENSG00000113732	ATP6V0E1	0.940977	9.86111e-16	1.58843e-13
ENSG00000110092	CCND1	0.940055	2.33034e-11	1.92498e-09
ENSG00000109182	CWH43	0.937299	0.00315025	0.0272752
ENSG00000127663	KDM4B	0.935088	2.01138e-20	4.90898e-18
ENSG00000138646	HERC5	0.934877	0.000157667	0.00256533
ENSG00000251442	LINC01094	0.933196	0.00327243	0.0280683
ENSG00000013588	GPRC5A	0.933066	1.21255e-08	5.89499e-07
ENSG00000026559	KCNG1	0.932217	0.000175007	0.0027911
ENSG00000159216	NA	0.932129	2.40758e-10	1.62265e-08
ENSG00000120875	DUSP4	0.931923	8.0218e-05	0.0014486
ENSG00000161533	ACOX1	0.930925	9.71458e-09	4.81484e-07
ENSG00000102054	RBBP7	0.930697	2.4968e-24	8.04368e-22
ENSG00000158104	HPD	0.928083	0.0005476	0.00703969
ENSG00000186458	DEFB132	0.927117	0.000262998	0.00383729
ENSG00000138496	PARP9	0.924102	4.50901e-19	9.81502e-17
ENSG00000229644	NAMPTP1	0.922955	0.000843569	0.00980407
ENSG00000135678	CPM	0.922172	0.0041422	0.0335626
ENSG00000163251	FZD5	0.921504	7.75097e-05	0.00140442
ENSG00000100784	RPS6KA5	0.921135	8.10597e-10	4.98362e-08
ENSG00000168994	PXDC1	0.921053	4.88218e-14	5.91295e-12
ENSG00000165895	ARHGAP42	0.920984	3.75634e-07	1.35363e-05
ENSG00000280079	NA	0.91998	1.20271e-07	4.80728e-06
ENSG00000113645	WWC1	0.919632	2.78243e-10	1.85204e-08
ENSG00000165244	ZNF367	0.918617	6.98247e-06	0.000176015
ENSG00000187889	FYB2	0.916164	0.000102698	0.00179227
ENSG00000232445	NA	0.914527	0.000208279	0.00316804
ENSG00000112561	TFEB	0.914381	0.000461835	0.00615321
ENSG00000186868	MAPT	0.912575	1.86659e-06	5.52702e-05
ENSG00000244265	SIAH2-AS1	0.912555	0.00183869	0.0179013
ENSG00000229676	ZNF492	0.912394	1.11708e-05	0.000261461
ENSG00000124107	SLPI	0.910097	1.28969e-08	6.23853e-07
ENSG00000100479	POLE2	0.904949	0.000106665	0.00184749
ENSG00000167747	C19orf48	0.904735	8.47966e-15	1.11959e-12
ENSG00000078725	BRINP1	0.903798	0.00193425	0.0185789
ENSG00000242114	MTFP1	0.903102	0.000560821	0.00716393
ENSG00000076003	MCM6	0.902685	1.92328e-05	0.00041696
ENSG00000142627	EPHA2	0.901578	0.000756289	0.00899675
ENSG00000039139	DNAH5	0.899823	7.22159e-10	4.50874e-08
ENSG00000276043	UHRF1	0.896683	0.000757688	0.00899675
ENSG00000145545	SRD5A1	0.894616	4.28448e-11	3.36656e-09
ENSG00000179862	CITED4	0.891552	0.00035063	0.00488154
ENSG00000186832	KRT16	0.886064	0.00595192	0.0438376
ENSG00000106348	IMPDH1	0.885897	3.48432e-11	2.80627e-09
ENSG00000131979	GCH1	0.884886	4.82853e-18	9.48511e-16
ENSG00000135245	HILPDA	0.884407	1.1537e-15	1.80426e-13
ENSG00000175985	PLEKHD1	0.882363	3.49705e-05	0.000705896
ENSG00000159200	RCAN1	0.880643	6.94996e-08	2.92298e-06
ENSG00000118898	PPL	0.879295	2.44038e-13	2.71101e-11
ENSG00000099194	SCD	0.87913	1.40513e-05	0.00031789
ENSG00000100302	RASD2	0.878607	0.000114438	0.00196103
ENSG00000103876	FAH	0.878452	3.43107e-10	2.24666e-08
ENSG00000148175	STOM	0.878092	1.02716e-08	5.07529e-07
ENSG00000162734	PEA15	0.877701	2.9984e-18	6.11371e-16
ENSG00000183779	ZNF703	0.87679	1.64352e-06	4.95764e-05
ENSG00000167513	CDT1	0.875294	0.000743565	0.00887211
ENSG00000163626	COX18	0.874963	1.34218e-21	3.54424e-19
ENSG00000073111	MCM2	0.874246	0.000282003	0.00405691
ENSG00000204175	GPRIN2	0.872597	0.00493514	0.0384035
ENSG00000093009	CDC45	0.871647	8.96864e-05	0.00159632
ENSG00000172159	FRMD3	0.870981	6.126e-11	4.74412e-09
ENSG00000158186	MRAS	0.870544	3.72886e-09	2.02237e-07
ENSG00000182795	C1orf116	0.868216	2.50368e-05	0.000525805
ENSG00000183111	ARHGEF37	0.864389	6.59897e-16	1.10725e-13
ENSG00000111859	NEDD9	0.861881	1.863e-06	5.52656e-05
ENSG00000124766	SOX4	0.86148	4.2035e-08	1.84496e-06
ENSG00000012660	ELOVL5	0.861218	9.744e-16	1.58542e-13
ENSG00000178184	PARD6G	0.859675	0.000175651	0.00279861
ENSG00000115756	HPCAL1	0.859607	1.61495e-14	2.08109e-12
ENSG00000070761	CFAP20	0.859565	3.03181e-08	1.36797e-06
ENSG00000204682	CASC10	0.859044	6.55728e-06	0.000166601
ENSG00000232306	NA	0.857291	0.0054856	0.0415626
ENSG00000150938	CRIM1	0.856639	3.09133e-08	1.38706e-06
ENSG00000196369	SRGAP2B	0.856171	5.71144e-09	2.93929e-07
ENSG00000197360	ZNF98	0.854402	1.66391e-05	0.000367657
ENSG00000065328	MCM10	0.849218	0.00172218	0.017054
ENSG00000124243	BCAS4	0.847429	1.14674e-15	1.80426e-13
ENSG00000250644	NA	0.845148	0.0023343	0.0215726
ENSG00000179010	MRFAP1	0.845137	3.98791e-18	7.93052e-16
ENSG00000157193	LRP8	0.844934	2.61375e-06	7.46494e-05
ENSG00000197077	KIAA1671	0.844626	2.04748e-12	1.9868e-10
ENSG00000155846	PPARGC1B	0.843669	2.86122e-06	8.08571e-05
ENSG00000114790	ARHGEF26	0.841853	6.98092e-17	1.28401e-14
ENSG00000099860	GADD45B	0.841292	1.87577e-10	1.28574e-08
ENSG00000145555	MYO10	0.840916	2.40605e-08	1.10418e-06
ENSG00000157600	TMEM164	0.839893	6.11289e-24	1.93072e-21
ENSG00000102743	SLC25A15	0.838156	3.13854e-06	8.74663e-05
ENSG00000062716	VMP1	0.8378	1.46603e-09	8.49452e-08
ENSG00000125848	FLRT3	0.837335	6.9163e-11	5.27999e-09
ENSG00000143816	WNT9A	0.83733	3.42399e-12	3.26353e-10
ENSG00000173467	AGR3	0.837015	0.000117948	0.00200595
ENSG00000135723	FHOD1	0.833231	3.52898e-09	1.92043e-07
ENSG00000047644	WWC3	0.832244	1.18998e-22	3.48513e-20
ENSG00000078114	NEBL	0.830689	4.11707e-11	3.25595e-09
ENSG00000101187	SLCO4A1	0.830682	0.00476845	0.0373046
ENSG00000106266	SNX8	0.830565	2.92469e-14	3.59625e-12
ENSG00000241878	PISD	0.828172	1.81129e-11	1.52755e-09
ENSG00000114248	LRRC31	0.827588	1.42415e-06	4.4544e-05
ENSG00000008323	PLEKHG6	0.823018	6.36713e-09	3.24562e-07
ENSG00000126215	XRCC3	0.822747	4.26343e-07	1.51601e-05
ENSG00000156795	WDYHV1	0.822404	1.8603e-11	1.55378e-09
ENSG00000136826	KLF4	0.8218	2.55951e-21	6.64976e-19
ENSG00000101220	C20orf27	0.817876	3.17083e-09	1.7432e-07
ENSG00000151208	DLG5	0.816577	1.0049e-15	1.60266e-13
ENSG00000115468	EFHD1	0.815555	2.01714e-05	0.000434386
ENSG00000164045	CDC25A	0.814181	3.9489e-05	0.000781435
ENSG00000088986	DYNLL1	0.809748	5.80294e-07	2.00158e-05
ENSG00000240758	NA	0.80883	0.00333312	0.0284827
ENSG00000279117	NA	0.807639	0.000127705	0.00213612
ENSG00000005189	REXO5	0.80631	8.50764e-23	2.5378e-20
ENSG00000165724	ZMYND19	0.800723	1.24899e-14	1.62248e-12
ENSG00000111252	SH2B3	0.799763	0.00273194	0.0244068
ENSG00000146535	GNA12	0.79949	2.97815e-11	2.42283e-09
ENSG00000164647	STEAP1	0.799093	3.90317e-06	0.000105138
ENSG00000174950	CD164L2	0.797147	0.00469105	0.0368243
ENSG00000178718	RPP25	0.796975	0.000245185	0.00363
ENSG00000149043	SYT8	0.79565	3.13017e-06	8.73844e-05
ENSG00000087258	GNAO1	0.79563	0.00539655	0.0410036
ENSG00000171346	KRT15	0.794675	9.77343e-05	0.00171867
ENSG00000166508	MCM7	0.793624	2.55544e-05	0.000535976
ENSG00000165806	CASP7	0.793439	2.2148e-15	3.26567e-13
ENSG00000159166	LAD1	0.791513	1.63471e-11	1.39322e-09
ENSG00000188883	KLRG2	0.789726	2.82679e-05	0.000581531
ENSG00000164237	CMBL	0.789673	2.73032e-18	5.63846e-16
ENSG00000157557	ETS2	0.787744	2.09805e-05	0.000449406
ENSG00000166828	SCNN1G	0.787602	0.00127617	0.0136407
ENSG00000183578	TNFAIP8L3	0.784551	0.00490355	0.0382131
ENSG00000143494	VASH2	0.784393	1.86058e-05	0.000405457
ENSG00000170647	TMEM133	0.783668	0.00540346	0.0410174
ENSG00000161682	FAM171A2	0.781467	0.0020619	0.0195371
ENSG00000111962	UST	0.780284	3.83174e-22	1.04613e-19
ENSG00000099958	DERL3	0.779124	0.0018337	0.0178797
ENSG00000230393	NA	0.778351	0.00232694	0.0215366
ENSG00000103942	HOMER2	0.776441	1.32114e-11	1.16289e-09
ENSG00000100372	SLC25A17	0.776338	1.54643e-15	2.39519e-13
ENSG00000125319	C17orf53	0.771878	6.75125e-07	2.29429e-05
ENSG00000245748	NA	0.771667	0.0033966	0.0288568
ENSG00000158201	ABHD3	0.769106	1.36821e-11	1.19131e-09
ENSG00000213420	GPC2	0.768835	0.00535264	0.040824
ENSG00000111670	GNPTAB	0.768515	6.29482e-13	6.67085e-11
ENSG00000175305	CCNE2	0.767502	0.00336662	0.0287081
ENSG00000213853	EMP2	0.76586	1.67167e-10	1.16568e-08
ENSG00000086062	B4GALT1	0.7657	1.10463e-08	5.4083e-07
ENSG00000214049	UCA1	0.765485	0.00243628	0.0222541
ENSG00000269416	LINC01224	0.765008	0.000810718	0.00949059
ENSG00000012048	BRCA1	0.763807	0.000111999	0.00192538
ENSG00000214944	ARHGEF28	0.762753	2.82173e-09	1.56733e-07
ENSG00000106123	EPHB6	0.761363	4.58129e-10	2.94006e-08
ENSG00000136810	TXN	0.760678	4.4263e-19	9.76697e-17
ENSG00000176490	DIRAS1	0.76064	0.00262236	0.0235984
ENSG00000172771	EFCAB12	0.759163	0.0020077	0.0191588
ENSG00000162552	WNT4	0.757914	0.000682622	0.00835537
ENSG00000170561	IRX2	0.757781	1.86182e-06	5.52656e-05
ENSG00000128203	ASPHD2	0.757283	0.00466315	0.0367126
ENSG00000162975	KCNF1	0.757095	0.000798216	0.00938345
ENSG00000173226	IQCB1	0.753817	7.01755e-11	5.33201e-09
ENSG00000196371	FUT4	0.753217	0.000637382	0.00792203
ENSG00000158246	FAM46B	0.751954	2.10881e-06	6.13152e-05
ENSG00000134240	HMGCS2	0.747174	0.000611369	0.00769972
ENSG00000142871	CYR61	0.746274	2.43092e-11	1.98767e-09
ENSG00000008853	RHOBTB2	0.744686	3.59643e-05	0.000723237
ENSG00000254024	NA	0.741181	1.11999e-05	0.000261461
ENSG00000023902	PLEKHO1	0.739292	0.000424522	0.00575607
ENSG00000100994	PYGB	0.737747	1.93361e-15	2.96634e-13
ENSG00000169258	GPRIN1	0.737551	0.000223978	0.00335613
ENSG00000068724	TTC7A	0.735539	4.78434e-09	2.5103e-07
ENSG00000183496	MEX3B	0.735218	0.000713524	0.00860932
ENSG00000197375	SLC22A5	0.733865	2.57876e-05	0.000538067
ENSG00000120254	MTHFD1L	0.733787	1.99949e-05	0.000432294
ENSG00000085063	CD59	0.732416	7.75624e-10	4.78688e-08
ENSG00000054967	RELT	0.731275	1.84182e-06	5.48392e-05
ENSG00000140022	STON2	0.730317	4.8836e-05	0.000937605
ENSG00000184635	ZNF93	0.730182	8.40524e-06	0.000206075
ENSG00000242265	PEG10	0.728533	0.00205252	0.0194712
ENSG00000223573	TINCR	0.728167	1.08685e-10	7.88603e-09
ENSG00000125430	HS3ST3B1	0.727946	0.000521349	0.00675621
ENSG00000147536	GINS4	0.727713	4.84416e-05	0.000931142
ENSG00000198554	WDHD1	0.726823	6.79876e-05	0.0012459
ENSG00000123643	SLC36A1	0.7236	8.42731e-07	2.78741e-05
ENSG00000119138	KLF9	0.722049	0.0002004	0.00309496
ENSG00000164109	MAD2L1	0.721111	5.39746e-06	0.000140683
ENSG00000102780	DGKH	0.719119	1.21501e-08	5.89499e-07
ENSG00000157483	MYO1E	0.718685	1.62006e-10	1.13956e-08
ENSG00000097021	ACOT7	0.717422	1.16844e-06	3.74931e-05
ENSG00000130768	SMPDL3B	0.715918	1.51987e-05	0.000340502
ENSG00000127585	FBXL16	0.715197	3.74356e-06	0.000102151
ENSG00000197299	BLM	0.714523	0.00116431	0.0126893
ENSG00000171793	CTPS1	0.713266	6.16817e-06	0.000158971
ENSG00000158321	AUTS2	0.712562	6.13156e-13	6.54088e-11
ENSG00000160712	IL6R	0.711943	4.3703e-05	0.000850203
ENSG00000143158	MPC2	0.710175	4.81836e-06	0.00012703
ENSG00000196584	XRCC2	0.709384	0.000209532	0.0031781
ENSG00000051180	RAD51	0.709313	0.00209174	0.019792
ENSG00000149554	CHEK1	0.708895	0.00125496	0.0134751
ENSG00000007968	E2F2	0.708853	0.00163429	0.0164225
ENSG00000165490	DDIAS	0.708751	0.000438355	0.00590387
ENSG00000149403	GRIK4	0.70642	0.00038843	0.00533404
ENSG00000113758	DBN1	0.706295	6.97639e-06	0.000176015
ENSG00000173153	ESRRA	0.705969	9.68904e-07	3.15295e-05
ENSG00000112183	RBM24	0.703755	0.00189983	0.0183358
ENSG00000108179	PPIF	0.703616	1.00996e-05	0.000240302
ENSG00000112118	MCM3	0.702449	0.00017926	0.00284485
ENSG00000165905	LARGE2	0.701951	1.93142e-12	1.89703e-10
ENSG00000232956	SNHG15	0.700969	5.63083e-08	2.42517e-06
ENSG00000213988	ZNF90	0.696461	7.61255e-06	0.000189819
ENSG00000150907	FOXO1	0.695862	3.09135e-08	1.38706e-06
ENSG00000136111	TBC1D4	0.695771	1.07902e-10	7.86465e-09
ENSG00000167670	CHAF1A	0.695726	0.000123008	0.00207261
ENSG00000183569	SERHL2	0.69548	0.00333001	0.0284712
ENSG00000131470	PSMC3IP	0.69472	1.49039e-05	0.000334362
ENSG00000116667	C1orf21	0.69407	7.88961e-06	0.000195818
ENSG00000085377	PREP	0.694031	4.44397e-08	1.93993e-06
ENSG00000085999	RAD54L	0.693078	0.00201986	0.019252
ENSG00000137460	FHDC1	0.69145	8.7509e-07	2.88261e-05
ENSG00000139132	FGD4	0.689669	1.65011e-14	2.10952e-12
ENSG00000181938	GINS3	0.688272	0.000615045	0.00773995
ENSG00000184162	NR2C2AP	0.687634	2.46861e-06	7.08812e-05
ENSG00000151725	CENPU	0.687399	0.00483355	0.0377405
ENSG00000139514	SLC7A1	0.686195	4.13407e-12	3.84923e-10
ENSG00000107130	NCS1	0.685743	1.38665e-16	2.48179e-14
ENSG00000168818	STX18	0.685712	2.04077e-07	7.94025e-06
ENSG00000138587	MNS1	0.684481	0.000855027	0.00988004
ENSG00000100906	NFKBIA	0.684378	8.68323e-10	5.25825e-08
ENSG00000186871	ERCC6L	0.683838	0.00027449	0.00397616
ENSG00000123505	AMD1	0.683169	2.01038e-06	5.89857e-05
ENSG00000133119	RFC3	0.682974	0.000473021	0.00625568
ENSG00000186377	CYP4X1	0.682468	1.66279e-05	0.000367657
ENSG00000131791	PRKAB2	0.680872	5.13805e-10	3.27129e-08
ENSG00000145687	SSBP2	0.680019	6.0755e-12	5.52905e-10
ENSG00000170776	AKAP13	0.678949	1.40828e-07	5.57362e-06
ENSG00000155158	TTC39B	0.67832	8.08802e-06	0.000199208
ENSG00000120158	RCL1	0.677164	1.60144e-05	0.000355317
ENSG00000104635	SLC39A14	0.676925	2.19387e-09	1.24433e-07
ENSG00000258405	ZNF578	0.676633	0.00497911	0.0386523
ENSG00000147852	VLDLR	0.676167	0.000289801	0.00415683
ENSG00000111816	FRK	0.673998	2.58649e-05	0.000538981
ENSG00000175274	TP53I11	0.671962	4.08317e-09	2.16354e-07
ENSG00000171943	SRGAP2C	0.671196	9.77374e-06	0.000232893
ENSG00000179431	FJX1	0.67116	0.000898613	0.0102659
ENSG00000166348	USP54	0.669426	2.18368e-15	3.26567e-13
ENSG00000124357	NAGK	0.668987	7.39577e-07	2.49751e-05
ENSG00000133816	MICAL2	0.668719	6.39112e-05	0.0011779
ENSG00000196350	ZNF729	0.667433	0.00457975	0.0362331
ENSG00000105879	CBLL1	0.667097	2.3497e-15	3.40982e-13
ENSG00000256229	ZNF486	0.664255	3.98703e-12	3.7339e-10
ENSG00000104689	TNFRSF10A	0.663934	1.18154e-05	0.000273451
ENSG00000167695	FAM57A	0.663592	7.58411e-05	0.0013784
ENSG00000182957	SPATA13	0.662476	3.97555e-06	0.000106909
ENSG00000134780	DAGLA	0.661992	8.53768e-11	6.36689e-09
ENSG00000169026	MFSD7	0.660766	0.000525426	0.00679258
ENSG00000100304	TTLL12	0.66055	2.50248e-05	0.000525805
ENSG00000207652	MIR621	0.660185	0.00423184	0.0341174
ENSG00000090447	TFAP4	0.659056	6.15578e-07	2.10973e-05
ENSG00000254858	MPV17L2	0.657152	1.83199e-06	5.46477e-05
ENSG00000277161	PIGW	0.657052	8.42586e-07	2.78741e-05
ENSG00000135097	MSI1	0.656495	0.000580276	0.00735991
ENSG00000163840	DTX3L	0.656097	8.04464e-11	6.05528e-09
ENSG00000162931	TRIM17	0.655848	8.76765e-05	0.00156715
ENSG00000164638	SLC29A4	0.655659	0.00329468	0.0282291
ENSG00000175643	RMI2	0.655254	0.00185073	0.0179913
ENSG00000198056	PRIM1	0.653475	0.00147857	0.0152184
ENSG00000141905	NFIC	0.651795	3.93218e-08	1.7401e-06
ENSG00000101417	PXMP4	0.651447	3.21612e-07	1.18548e-05
ENSG00000164300	SERINC5	0.651178	3.14399e-11	2.54489e-09
ENSG00000145949	MYLK4	0.649771	0.00351212	0.0296195
ENSG00000173825	TIGD3	0.649682	0.00338208	0.0288093
ENSG00000156113	KCNMA1	0.649241	0.000305287	0.00433265
ENSG00000188807	TMEM201	0.648336	3.8279e-06	0.000103804
ENSG00000189362	NEMP2	0.648285	8.20273e-05	0.00147631
ENSG00000037897	METTL1	0.64823	8.32482e-08	3.43836e-06
ENSG00000146386	ABRACL	0.647277	9.54138e-07	3.1302e-05
ENSG00000126803	HSPA2	0.646784	0.00694685	0.0495352
ENSG00000167107	ACSF2	0.64551	2.27269e-05	0.000482325
ENSG00000197451	HNRNPAB	0.644785	0.000152518	0.0024866
ENSG00000149177	PTPRJ	0.643022	1.76779e-11	1.49871e-09
ENSG00000141337	ARSG	0.642307	0.000249487	0.00367391
ENSG00000132326	PER2	0.641957	9.61696e-07	3.14388e-05
ENSG00000164402	SEPT8	0.640271	2.56417e-05	0.000536055
ENSG00000143127	ITGA10	0.639502	0.000184218	0.00289784
ENSG00000168496	FEN1	0.638746	0.00129167	0.0137244
ENSG00000154920	EME1	0.638736	0.000109503	0.00189055
ENSG00000135763	URB2	0.638538	8.77575e-11	6.48439e-09
ENSG00000075891	PAX2	0.6382	0.00522715	0.0400566
ENSG00000168610	STAT3	0.636856	4.26932e-17	7.99654e-15
ENSG00000146263	MMS22L	0.636588	0.000182484	0.00287899
ENSG00000196230	TUBB	0.635921	0.00029882	0.00426159
ENSG00000115526	CHST10	0.63526	0.00268903	0.0240772
ENSG00000144218	AFF3	0.631002	7.66068e-05	0.00138962
ENSG00000165480	SKA3	0.629724	0.0057483	0.0429601
ENSG00000159259	CHAF1B	0.629649	0.00202271	0.0192678
ENSG00000102886	GDPD3	0.629365	0.00048984	0.00643059
ENSG00000120539	MASTL	0.62876	0.00280658	0.0248397
ENSG00000107104	KANK1	0.627179	1.13701e-06	3.66299e-05
ENSG00000181788	SIAH2	0.625269	2.94546e-06	8.30918e-05
ENSG00000234494	SP2-AS1	0.625218	0.00189281	0.0182899
ENSG00000136982	DSCC1	0.623875	0.00113577	0.012454
ENSG00000134250	NOTCH2	0.623785	1.44083e-08	6.86652e-07
ENSG00000111371	SLC38A1	0.623287	1.14962e-11	1.01748e-09
ENSG00000091127	PUS7	0.621827	7.64119e-07	2.56961e-05
ENSG00000169710	FASN	0.619754	2.07023e-07	7.97136e-06
ENSG00000182158	CREB3L2	0.619009	2.73998e-07	1.02403e-05
ENSG00000171621	SPSB1	0.618937	0.000105163	0.00182551
ENSG00000173193	PARP14	0.617891	2.01281e-09	1.14973e-07
ENSG00000080839	RBL1	0.617467	0.000132977	0.00220597
ENSG00000110931	CAMKK2	0.617394	4.84125e-13	5.19886e-11
ENSG00000139618	BRCA2	0.615226	0.00127918	0.0136547
ENSG00000131370	SH3BP5	0.615138	2.02517e-10	1.38226e-08
ENSG00000075275	CELSR1	0.614804	7.94972e-08	3.30036e-06
ENSG00000100749	VRK1	0.614371	7.08856e-06	0.000178132
ENSG00000162062	C16orf59	0.611528	0.000800265	0.00939554
ENSG00000109084	TMEM97	0.61152	0.000207285	0.00315679
ENSG00000074416	MGLL	0.611351	1.31523e-08	6.34303e-07
ENSG00000146410	MTFR2	0.611189	0.00243482	0.0222541
ENSG00000107438	PDLIM1	0.610219	1.37249e-08	6.57977e-07
ENSG00000169750	RAC3	0.610058	7.93494e-08	3.30036e-06
ENSG00000118655	DCLRE1B	0.609937	0.000144752	0.00237924
ENSG00000148344	PTGES	0.60847	0.0016228	0.0163273
ENSG00000164105	SAP30	0.607958	0.00191012	0.0184131
ENSG00000148219	ASTN2	0.607521	1.21455e-09	7.11418e-08
ENSG00000005108	THSD7A	0.605959	0.00387025	0.0319703
ENSG00000131351	HAUS8	0.605704	7.36325e-05	0.00134323
ENSG00000068878	PSME4	0.605646	1.17524e-08	5.73661e-07
ENSG00000108559	NUP88	0.60535	5.25247e-07	1.83529e-05
ENSG00000008952	SEC62	0.605042	1.35197e-10	9.63607e-09
ENSG00000214425	LRRC37A4P	0.604653	0.000304962	0.00433185
ENSG00000124942	AHNAK	0.603111	6.72527e-09	3.41737e-07
ENSG00000175130	MARCKSL1	0.602925	0.000779498	0.00919191
ENSG00000111266	DUSP16	0.601823	3.20675e-09	1.75695e-07
ENSG00000184371	CSF1	0.601399	0.00573154	0.0429013
ENSG00000163950	SLBP	0.601126	3.19224e-05	0.000648431
ENSG00000140367	UBE2Q2	0.600979	7.56202e-07	2.54831e-05
ENSG00000168118	RAB4A	0.600886	1.55408e-12	1.56457e-10
ENSG00000051341	POLQ	0.600694	0.000448624	0.00602203
ENSG00000184602	SNN	0.600375	9.77939e-08	3.98801e-06
ENSG00000278291	NA	0.600181	0.00141538	0.0147375
ENSG00000189306	RRP7A	0.59873	1.48849e-13	1.68849e-11
ENSG00000083290	ULK2	0.597871	1.6175e-08	7.68575e-07
ENSG00000148672	GLUD1	0.597333	4.6744e-06	0.000123841
ENSG00000095321	CRAT	0.597263	0.000480145	0.00632393
ENSG00000140548	ZNF710	0.597219	8.41685e-07	2.78741e-05
ENSG00000106144	CASP2	0.596134	3.06884e-05	0.000627321
ENSG00000144843	ADPRH	0.59591	0.00318336	0.0274652
ENSG00000167523	SPATA33	0.595744	0.000300178	0.00427521
ENSG00000152766	ANKRD22	0.59439	4.28002e-05	0.000836681
ENSG00000132773	TOE1	0.594301	0.000293408	0.00420186
ENSG00000120889	TNFRSF10B	0.594009	1.53773e-07	6.071e-06
ENSG00000255717	SNHG1	0.593903	2.29598e-07	8.70203e-06
ENSG00000183579	ZNRF3	0.593662	7.59029e-05	0.0013784
ENSG00000138092	CENPO	0.592513	0.000126657	0.00212079
ENSG00000006625	GGCT	0.592247	3.47568e-07	1.25812e-05
ENSG00000119878	CRIPT	0.592043	1.45465e-06	4.5119e-05
ENSG00000121671	CRY2	0.591653	1.37701e-13	1.58435e-11
ENSG00000189120	SP6	0.588484	0.000263942	0.00384759
ENSG00000132646	PCNA	0.588268	0.00594677	0.0438376
ENSG00000140479	PCSK6	0.587436	0.00311139	0.0270342
ENSG00000176046	NUPR1	0.586196	3.70724e-05	0.000740895
ENSG00000136492	BRIP1	0.585721	0.0040993	0.0333156
ENSG00000034510	TMSB10	0.58527	0.000643529	0.00796769
ENSG00000108960	MMD	0.585184	0.000521015	0.00675621
ENSG00000119979	FAM45A	0.584958	7.46264e-10	4.64125e-08
ENSG00000273084	NA	0.584508	0.00450928	0.0358693
ENSG00000136052	SLC41A2	0.583869	3.32845e-07	1.21852e-05
ENSG00000010278	CD9	0.58364	3.20706e-06	8.92216e-05
ENSG00000151690	MFSD6	0.582556	3.10238e-07	1.14617e-05
ENSG00000127838	PNKD	0.582487	4.9997e-07	1.76226e-05
ENSG00000114631	PODXL2	0.582348	1.14503e-09	6.73144e-08
ENSG00000204634	TBC1D8	0.581968	5.36715e-07	1.86323e-05
ENSG00000135698	MPHOSPH6	0.58143	2.64711e-09	1.48054e-07
ENSG00000138658	ZGRF1	0.579724	0.000700539	0.00850122
ENSG00000103811	CTSH	0.579639	0.00627855	0.0458066
ENSG00000242498	ARPIN	0.579618	1.38784e-09	8.07051e-08
ENSG00000163754	GYG1	0.579469	7.49299e-06	0.000187127
ENSG00000205531	NAP1L4	0.578571	3.01126e-10	1.9961e-08
ENSG00000178826	TMEM139	0.578541	0.000173043	0.00277904
ENSG00000147872	PLIN2	0.57547	0.00118487	0.0128611
ENSG00000001630	CYP51A1	0.575421	0.00299461	0.0262158
ENSG00000014138	POLA2	0.575318	0.000399728	0.0054659
ENSG00000151136	BTBD11	0.573354	0.00431891	0.0346805
ENSG00000156853	ZNF689	0.572108	8.08019e-05	0.00145751
ENSG00000205208	C4orf46	0.570509	0.000152103	0.00248487
ENSG00000113916	BCL6	0.56995	1.67473e-05	0.000369035
ENSG00000102931	ARL2BP	0.568846	6.63864e-11	5.11652e-09
ENSG00000137054	POLR1E	0.568793	2.33226e-07	8.8188e-06
ENSG00000110108	TMEM109	0.565841	3.16848e-05	0.000644418
ENSG00000076248	UNG	0.56554	0.00160087	0.0161876
ENSG00000095794	CREM	0.565289	0.000577958	0.00734208
ENSG00000196756	SNHG17	0.565249	5.33095e-05	0.00101025
ENSG00000115875	SRSF7	0.564506	8.87051e-06	0.000214866
ENSG00000142197	DOPEY2	0.563523	0.00022803	0.00340733
ENSG00000114767	RRP9	0.563475	5.35865e-09	2.77547e-07
ENSG00000065485	PDIA5	0.561064	8.85686e-06	0.000214859
ENSG00000132436	FIGNL1	0.559498	4.22048e-05	0.00082705
ENSG00000120942	UBIAD1	0.559282	9.6182e-10	5.72093e-08
ENSG00000172244	C5orf34	0.558371	0.000462646	0.00615892
ENSG00000178409	BEND3	0.557661	0.00163225	0.0164121
ENSG00000075426	FOSL2	0.556552	9.31624e-06	0.000224314
ENSG00000169247	SH3TC2	0.556068	0.00531901	0.040606
ENSG00000188959	C9orf152	0.555616	2.78245e-14	3.44767e-12
ENSG00000116679	IVNS1ABP	0.555157	5.25053e-10	3.31669e-08
ENSG00000142731	PLK4	0.554792	0.00345227	0.0292219
ENSG00000108039	XPNPEP1	0.554764	1.30034e-10	9.30925e-09
ENSG00000152455	SUV39H2	0.552931	0.000598013	0.00756106
ENSG00000101974	ATP11C	0.552847	0.000971274	0.0109179
ENSG00000197070	ARRDC1	0.5528	6.2202e-06	0.000160056
ENSG00000126107	HECTD3	0.551963	1.01969e-06	3.29822e-05
ENSG00000182963	GJC1	0.551769	0.000195399	0.00302063
ENSG00000174669	SLC29A2	0.551705	1.8204e-06	5.44026e-05
ENSG00000160949	TONSL	0.551127	0.00203361	0.0193373
ENSG00000145391	SETD7	0.549936	2.22585e-07	8.45612e-06
ENSG00000184349	EFNA5	0.549549	0.00074415	0.00887251
ENSG00000198736	MSRB1	0.549324	3.94998e-09	2.11383e-07
ENSG00000198648	STK39	0.548537	0.0014285	0.0148454
ENSG00000187231	SESTD1	0.548487	0.000192551	0.00298506
ENSG00000215146	NA	0.548095	1.08007e-05	0.000254726
ENSG00000172927	MYEOV	0.547941	0.0050733	0.0391383
ENSG00000110107	PRPF19	0.547147	3.10087e-05	0.000632263
ENSG00000183763	TRAIP	0.546996	0.000432959	0.00584096
ENSG00000163918	RFC4	0.544691	0.00103809	0.011564
ENSG00000136205	TNS3	0.543501	4.81735e-12	4.43626e-10
ENSG00000184702	SEPT5	0.543249	0.00117628	0.0127937
ENSG00000197785	ATAD3A	0.542674	7.66881e-07	2.57352e-05
ENSG00000126705	AHDC1	0.542389	0.000233879	0.00348182
ENSG00000118894	EEF2KMT	0.542261	8.62754e-08	3.54521e-06
ENSG00000091073	DTX2	0.540269	0.000909778	0.0103567
ENSG00000123213	NLN	0.539558	0.00223699	0.0208889
ENSG00000115170	ACVR1	0.539477	2.44908e-07	9.21725e-06
ENSG00000083642	PDS5B	0.538795	1.03549e-08	5.10081e-07
ENSG00000213967	ZNF726	0.53855	6.54689e-05	0.00120248
ENSG00000132405	TBC1D14	0.538178	2.27426e-18	4.75764e-16
ENSG00000171914	TLN2	0.538167	1.21497e-06	3.8754e-05
ENSG00000053372	MRTO4	0.537948	6.53378e-08	2.78429e-06
ENSG00000111445	RFC5	0.53787	0.000678328	0.00831984
ENSG00000149485	FADS1	0.537517	0.000212697	0.003214
ENSG00000101361	NOP56	0.537236	2.0735e-07	7.97136e-06
ENSG00000125637	PSD4	0.536996	5.20182e-07	1.82154e-05
ENSG00000163875	MEAF6	0.536597	1.41391e-08	6.75825e-07
ENSG00000119938	PPP1R3C	0.535534	0.00539977	0.0410087
ENSG00000158987	RAPGEF6	0.535529	2.08847e-05	0.000447951
ENSG00000146833	TRIM4	0.535261	8.4269e-16	1.38511e-13
ENSG00000011007	ELOA	0.53449	3.54041e-05	0.000713753
ENSG00000049541	RFC2	0.533728	0.00288031	0.0254225
ENSG00000172059	KLF11	0.5327	0.000549925	0.00706395
ENSG00000072210	ALDH3A2	0.532466	3.57104e-06	9.81608e-05
ENSG00000112578	BYSL	0.53224	3.61858e-06	9.91293e-05
ENSG00000117632	STMN1	0.53139	0.00267289	0.023946
ENSG00000124181	PLCG1	0.53097	7.02277e-06	0.000176754
ENSG00000167088	SNRPD1	0.530847	6.37992e-06	0.000163213
ENSG00000152359	POC5	0.530737	0.000113526	0.00194747
ENSG00000173705	SUSD5	0.53022	0.00124699	0.0134305
ENSG00000111196	MAGOHB	0.530204	1.58645e-05	0.000352476
ENSG00000107731	UNC5B	0.529856	0.00360282	0.0302577
ENSG00000154198	CYP4Z2P	0.529588	1.96498e-06	5.79704e-05
ENSG00000117298	ECE1	0.528075	0.000189837	0.00295734
ENSG00000062485	CS	0.526325	4.31188e-05	0.000840869
ENSG00000134352	IL6ST	0.526015	0.00378303	0.0313785
ENSG00000106070	GRB10	0.525529	9.25273e-06	0.000223118
ENSG00000187741	FANCA	0.523633	0.00569729	0.0427442
ENSG00000267454	ZNF582-AS1	0.522992	0.000355137	0.00493151
ENSG00000130826	DKC1	0.521811	1.57805e-09	9.11082e-08
ENSG00000273604	EPOP	0.521713	0.00258289	0.0233181
ENSG00000077312	SNRPA	0.52165	4.61042e-05	0.000894754
ENSG00000137106	GRHPR	0.521214	1.5978e-11	1.36901e-09
ENSG00000156804	FBXO32	0.518821	0.000999178	0.0111925
ENSG00000089356	FXYD3	0.518572	6.28401e-08	2.68495e-06
ENSG00000233806	LINC01237	0.517555	0.00574002	0.0429249
ENSG00000062822	POLD1	0.517395	0.000233473	0.00347898
ENSG00000166483	WEE1	0.516653	1.85454e-05	0.000404782
ENSG00000055044	NOP58	0.516097	1.40895e-05	0.000318308
ENSG00000140497	SCAMP2	0.515604	0.000598796	0.00756502
ENSG00000197753	LHFPL5	0.515218	0.000463744	0.00616335
ENSG00000172716	SLFN11	0.514351	0.00057438	0.00730237
ENSG00000076554	TPD52	0.513562	3.92405e-05	0.000778831
ENSG00000188706	ZDHHC9	0.513465	2.38323e-05	0.000504456
ENSG00000183048	SLC25A10	0.513185	4.91411e-05	0.000941218
ENSG00000013573	DDX11	0.512808	0.00180922	0.0177269
ENSG00000112576	CCND3	0.512225	0.001603	0.0161989
ENSG00000197771	MCMBP	0.512176	4.90024e-05	0.00093968
ENSG00000101003	GINS1	0.511852	0.0029553	0.0259422
ENSG00000245648	NA	0.511799	0.00461195	0.0363806
ENSG00000071564	TCF3	0.511655	9.23503e-06	0.000223025
ENSG00000166289	PLEKHF1	0.510982	4.75113e-05	0.000915444
ENSG00000176749	CDK5R1	0.510731	0.000699279	0.00849846
ENSG00000048162	NOP16	0.5105	0.000100289	0.00175448
ENSG00000179958	DCTPP1	0.509412	2.66719e-05	0.000553647
ENSG00000182704	TSKU	0.50892	1.21987e-06	3.88334e-05
ENSG00000143933	CALM2	0.508584	1.41623e-05	0.000319504
ENSG00000173757	STAT5B	0.508583	1.79514e-07	7.01849e-06
ENSG00000197892	KIF13B	0.508181	7.99855e-09	4.01372e-07
ENSG00000154429	CCSAP	0.508033	1.57996e-06	4.79285e-05
ENSG00000178935	ZNF552	0.507692	8.70501e-11	6.46177e-09
ENSG00000167080	B4GALNT2	0.507575	0.00220297	0.0206431
ENSG00000150753	CCT5	0.503664	1.38331e-05	0.000314724
ENSG00000158169	FANCC	0.503301	0.000187899	0.00293875
ENSG00000135926	TMBIM1	0.502668	8.39999e-13	8.67353e-11
ENSG00000157240	FZD1	0.502619	0.000671581	0.00825158
ENSG00000103966	EHD4	0.501975	3.2656e-10	2.15583e-08
ENSG00000125166	GOT2	0.501968	0.000222872	0.00334577
ENSG00000163235	TGFA	0.501744	2.71324e-05	0.000561759
ENSG00000100629	CEP128	0.501344	0.00293115	0.0257442
ENSG00000185305	ARL15	0.500653	0.000249166	0.00367391
ENSG00000154582	ELOC	0.500409	3.07951e-06	8.63293e-05
ENSG00000077348	EXOSC5	0.499689	0.000126319	0.00211732
ENSG00000120675	DNAJC15	0.499219	1.10134e-05	0.000258984
ENSG00000163597	SNHG16	0.499217	5.65854e-15	7.79041e-13
ENSG00000109814	UGDH	0.499077	0.00179714	0.0176837
ENSG00000132661	NXT1	0.498653	0.0024358	0.0222541
ENSG00000005187	ACSM3	0.498632	0.00497295	0.0386242
ENSG00000176208	ATAD5	0.498383	0.00240137	0.0220281
ENSG00000155368	DBI	0.497694	0.00107908	0.0119054
ENSG00000183814	LIN9	0.497304	0.00400292	0.0328138
ENSG00000177192	PUS1	0.49556	8.60549e-06	0.000210194
ENSG00000159147	DONSON	0.495437	0.00485901	0.037921
ENSG00000259768	NA	0.49423	0.00175133	0.0172857
ENSG00000169926	KLF13	0.493957	0.000100315	0.00175448
ENSG00000185090	MANEAL	0.493951	2.47398e-05	0.00052246
ENSG00000213585	VDAC1	0.493479	0.00028208	0.00405691
ENSG00000141510	TP53	0.49347	1.54059e-05	0.000344664
ENSG00000105750	ZNF85	0.492836	0.000137839	0.00228192
ENSG00000104205	SGK3	0.492658	0.00351901	0.0296621
ENSG00000104738	MCM4	0.492309	0.00622677	0.0455292
ENSG00000112081	SRSF3	0.490791	2.47802e-05	0.00052246
ENSG00000107566	ERLIN1	0.490531	2.12414e-06	6.16497e-05
ENSG00000104524	PYCR3	0.490407	1.9743e-06	5.81389e-05
ENSG00000068028	RASSF1	0.490303	0.00032197	0.00452034
ENSG00000148153	INIP	0.489868	4.90198e-06	0.000128811
ENSG00000184007	PTP4A2	0.488756	7.74508e-06	0.000192527
ENSG00000112039	FANCE	0.487433	0.00220111	0.0206376
ENSG00000137767	SQOR	0.486799	0.00244794	0.0223407
ENSG00000175793	SFN	0.48673	5.5012e-06	0.000142925
ENSG00000177119	ANO6	0.486484	3.77038e-10	2.45884e-08
ENSG00000134258	VTCN1	0.486179	0.000108576	0.00187655
ENSG00000116285	ERRFI1	0.48599	8.78532e-05	0.00156715
ENSG00000137699	TRIM29	0.485813	0.000427775	0.00579042
ENSG00000265681	RPL17	0.485727	0.00124619	0.0134305
ENSG00000133818	RRAS2	0.484403	1.16399e-05	0.000269778
ENSG00000158042	MRPL17	0.482864	0.000105283	0.00182551
ENSG00000100997	ABHD12	0.481341	9.03591e-05	0.0016058
ENSG00000170525	PFKFB3	0.480139	0.00364392	0.0304522
ENSG00000165501	LRR1	0.478994	0.00247071	0.022523
ENSG00000100296	THOC5	0.478876	4.29226e-05	0.000838057
ENSG00000000460	C1orf112	0.477622	0.00626781	0.0457877
ENSG00000105202	FBL	0.476684	0.000250142	0.00367972
ENSG00000165732	DDX21	0.476093	2.08476e-06	6.07258e-05
ENSG00000186493	C5orf38	0.475486	0.00476518	0.0372971
ENSG00000171970	ZNF57	0.475342	0.000262632	0.00383542
ENSG00000150961	SEC24D	0.474181	0.00316778	0.0273454
ENSG00000065882	TBC1D1	0.47414	0.000275652	0.00398716
ENSG00000168234	TTC39C	0.47406	0.000209192	0.00317593
ENSG00000125454	SLC25A19	0.473861	9.14682e-05	0.00162087
ENSG00000171552	BCL2L1	0.473795	1.33559e-06	4.21012e-05
ENSG00000261236	BOP1	0.472857	3.42127e-06	9.42047e-05
ENSG00000163873	GRIK3	0.471839	0.000167904	0.00270189
ENSG00000116120	FARSB	0.471584	0.000617773	0.00776216
ENSG00000137547	MRPL15	0.471131	7.62496e-06	0.000189834
ENSG00000138796	HADH	0.470684	1.36684e-11	1.19131e-09
ENSG00000088356	PDRG1	0.470605	4.11312e-05	0.000807978
ENSG00000088002	SULT2B1	0.470446	0.00196259	0.0187951
ENSG00000188064	WNT7B	0.46961	0.000761612	0.00902726
ENSG00000179241	LDLRAD3	0.469538	6.85122e-06	0.000173249
ENSG00000066322	ELOVL1	0.467546	6.19596e-05	0.00114586
ENSG00000162377	COA7	0.467379	2.96402e-07	1.09757e-05
ENSG00000145495	MARCH6	0.467228	1.47153e-06	4.5496e-05
ENSG00000101945	SUV39H1	0.467143	1.60273e-06	4.85279e-05
ENSG00000182534	MXRA7	0.466733	0.00052214	0.00676096
ENSG00000187514	NA	0.466685	0.000980252	0.0110034
ENSG00000166197	NOLC1	0.465814	5.0621e-05	0.000963834
ENSG00000109519	GRPEL1	0.465593	0.000105197	0.00182551
ENSG00000015133	CCDC88C	0.465547	0.00115644	0.0126377
ENSG00000160606	TLCD1	0.465195	0.000105157	0.00182551
ENSG00000155903	RASA2	0.46485	0.000314107	0.00443438
ENSG00000100714	MTHFD1	0.464312	0.00467053	0.0367348
ENSG00000102309	PIN4	0.463136	6.45337e-06	0.00016474
ENSG00000093167	LRRFIP2	0.461871	5.65143e-08	2.42755e-06
ENSG00000185133	INPP5J	0.461534	0.000651282	0.00803896
ENSG00000251669	FAM86EP	0.461496	0.0001319	0.00219489
ENSG00000225648	SBDSP1	0.461068	0.0010616	0.011777
ENSG00000106785	TRIM14	0.460099	0.0067029	0.0482441
ENSG00000157693	TMEM268	0.459967	6.84062e-09	3.46506e-07
ENSG00000143621	ILF2	0.45964	9.51607e-05	0.00167524
ENSG00000107815	TWNK	0.459604	4.89725e-09	2.55291e-07
ENSG00000136527	TRA2B	0.459516	0.000202895	0.00310965
ENSG00000106078	COBL	0.459029	2.34642e-10	1.59477e-08
ENSG00000152380	FAM151B	0.458739	0.000888815	0.0101632
ENSG00000179348	GATA2	0.458511	1.34852e-06	4.23908e-05
ENSG00000198498	TMA16	0.458504	0.0010699	0.0118365
ENSG00000116670	MAD2L2	0.457918	2.74821e-05	0.00056754
ENSG00000138641	NA	0.457026	1.67197e-05	0.000368932
ENSG00000176058	TPRN	0.456634	2.60713e-06	7.45926e-05
ENSG00000143384	MCL1	0.456114	1.18e-07	4.74003e-06
ENSG00000102753	KPNA3	0.455977	3.85577e-06	0.000104384
ENSG00000147996	NA	0.455752	0.00132662	0.0140402
ENSG00000183943	PRKX	0.45575	0.00421347	0.0340203
ENSG00000138074	SLC5A6	0.455008	3.61165e-06	9.91082e-05
ENSG00000173692	PSMD1	0.454954	9.72313e-06	0.00023203
ENSG00000171345	KRT19	0.454836	0.00128703	0.0136841
ENSG00000116985	BMP8B	0.454765	0.00164493	0.016508
ENSG00000070785	EIF2B3	0.452587	3.81277e-06	0.000103568
ENSG00000106804	C5	0.452254	0.000716416	0.0086283
ENSG00000075643	MOCOS	0.451734	4.82253e-05	0.000928092
ENSG00000151849	CENPJ	0.451456	0.00350333	0.0295608
ENSG00000080608	PUM3	0.451419	0.00200327	0.0191392
ENSG00000113716	HMGXB3	0.451096	4.0125e-07	1.43311e-05
ENSG00000114812	VIPR1	0.450886	0.00191511	0.0184501
ENSG00000145220	LYAR	0.450763	0.000734235	0.00879335
ENSG00000103187	COTL1	0.450347	4.82323e-08	2.09414e-06
ENSG00000183527	PSMG1	0.450298	0.000249519	0.00367391
ENSG00000115902	SLC1A4	0.450174	0.000757679	0.00899675
ENSG00000100029	PES1	0.449953	1.56668e-05	0.000348619
ENSG00000112096	NA	0.449165	0.000743558	0.00887211
ENSG00000145194	ECE2	0.448334	2.6265e-05	0.000545905
ENSG00000265241	RBM8A	0.448088	0.000164029	0.00264748
ENSG00000150764	DIXDC1	0.447485	0.00152541	0.015581
ENSG00000148229	POLE3	0.447327	0.000317971	0.00447717
ENSG00000143641	GALNT2	0.446815	4.73204e-06	0.000125162
ENSG00000100644	HIF1A	0.446565	0.000174527	0.0027862
ENSG00000196588	MKL1	0.445817	0.000519392	0.00674707
ENSG00000179041	RRS1	0.445088	8.67723e-05	0.00155476
ENSG00000246582	NA	0.444907	0.00536357	0.0408493
ENSG00000151893	CACUL1	0.444859	2.60586e-07	9.76169e-06
ENSG00000137161	CNPY3	0.444374	1.53677e-06	4.68833e-05
ENSG00000183010	PYCR1	0.444207	0.0018849	0.0182355
ENSG00000083635	NUFIP1	0.443602	0.000704085	0.00852737
ENSG00000144815	NXPE3	0.443562	0.00460536	0.0363643
ENSG00000132763	MMACHC	0.443222	0.00697156	0.0496719
ENSG00000198918	RPL39	0.442049	0.00682538	0.0489506
ENSG00000198039	ZNF273	0.441131	0.000625204	0.00783317
ENSG00000205476	CCDC85C	0.441088	9.66179e-06	0.000230908
ENSG00000269893	SNHG8	0.440866	0.000727428	0.0087313
ENSG00000163584	RPL22L1	0.440825	0.000368566	0.00508728
ENSG00000188322	SBK1	0.440718	0.0001476	0.00242113
ENSG00000172687	ZNF738	0.440576	0.000633139	0.00788755
ENSG00000117676	RPS6KA1	0.439928	0.000118206	0.00200595
ENSG00000136856	SLC2A8	0.439661	4.00908e-05	0.0007914
ENSG00000143801	PSEN2	0.439448	5.59124e-05	0.00105092
ENSG00000140832	MARVELD3	0.439009	0.000182031	0.00287811
ENSG00000120992	LYPLA1	0.438656	9.35789e-06	0.000224981
ENSG00000156384	SFR1	0.438474	0.00251509	0.02285
ENSG00000177733	HNRNPA0	0.437651	0.00016397	0.00264748
ENSG00000112242	E2F3	0.437338	2.25031e-06	6.48575e-05
ENSG00000107833	NPM3	0.4373	1.31407e-05	0.000301095
ENSG00000136141	LRCH1	0.435836	0.000496086	0.00649801
ENSG00000035403	VCL	0.435025	2.13685e-06	6.19071e-05
ENSG00000154473	BUB3	0.434526	0.00163748	0.0164442
ENSG00000095380	NANS	0.434389	0.000501298	0.00653838
ENSG00000104866	PPP1R37	0.433718	0.000125627	0.00210792
ENSG00000135373	EHF	0.433621	0.00307052	0.0267496
ENSG00000149658	YTHDF1	0.433091	1.86168e-11	1.55378e-09
ENSG00000151366	NDUFC2	0.432923	0.000406184	0.00554006
ENSG00000100823	APEX1	0.43164	9.50731e-06	0.000227892
ENSG00000170379	TCAF2	0.431014	0.000562979	0.00718578
ENSG00000117411	B4GALT2	0.430276	0.000115793	0.00197774
ENSG00000165271	NOL6	0.429258	3.27146e-08	1.45974e-06
ENSG00000135750	KCNK1	0.428898	0.00613728	0.0450179
ENSG00000120526	NUDCD1	0.428594	0.000148763	0.00243735
ENSG00000165209	STRBP	0.427636	0.000114592	0.00196158
ENSG00000184207	PGP	0.427222	4.20301e-05	0.00082463
ENSG00000070814	TCOF1	0.424893	0.00192143	0.0184888
ENSG00000125944	HNRNPR	0.424863	0.000178084	0.00283177
ENSG00000172809	RPL38	0.424562	0.000712035	0.00860371
ENSG00000109919	MTCH2	0.424554	0.000313709	0.00443265
ENSG00000175048	ZDHHC14	0.424532	0.00522125	0.0400383
ENSG00000142655	PEX14	0.424306	4.71743e-05	0.000911131
ENSG00000129484	PARP2	0.423788	0.00148903	0.015304
ENSG00000102384	CENPI	0.423221	0.000948803	0.0107193
ENSG00000161980	POLR3K	0.422614	0.000115904	0.00197774
ENSG00000075461	CACNG4	0.422566	1.87988e-08	8.82831e-07
ENSG00000150995	ITPR1	0.422538	0.000497188	0.00650317
ENSG00000026508	CD44	0.422244	0.0010203	0.0113973
ENSG00000132780	NASP	0.422087	0.00420625	0.0339961
ENSG00000102034	ELF4	0.421344	0.000514746	0.00669211
ENSG00000101546	RBFA	0.42079	0.000407068	0.00554742
ENSG00000148840	PPRC1	0.420758	0.000737634	0.0088144
ENSG00000214796	NA	0.420665	0.00161965	0.0163161
ENSG00000132768	DPH2	0.420597	8.07028e-06	0.000199208
ENSG00000117748	RPA2	0.420243	0.00182679	0.0178555
ENSG00000134046	MBD2	0.420088	0.000262137	0.00383167
ENSG00000173894	CBX2	0.419837	2.02334e-05	0.00043514
ENSG00000167291	TBC1D16	0.419565	0.00389494	0.0321084
ENSG00000198720	ANKRD13B	0.418961	0.00596879	0.043902
ENSG00000196411	EPHB4	0.418748	1.12198e-05	0.000261546
ENSG00000156968	MPV17L	0.418269	0.000833047	0.00969561
ENSG00000079805	DNM2	0.418162	2.64275e-06	7.52111e-05
ENSG00000170222	ADPRM	0.417921	0.00281604	0.0248989
ENSG00000182004	SNRPE	0.417517	0.000874531	0.0100363
ENSG00000100280	AP1B1	0.417349	0.00144734	0.0149927
ENSG00000146376	ARHGAP18	0.416991	0.00020182	0.00310795
ENSG00000198369	SPRED2	0.416931	0.00447197	0.0356254
ENSG00000107937	GTPBP4	0.416614	9.66484e-07	3.15144e-05
ENSG00000134825	TMEM258	0.414393	0.000719381	0.0086476
ENSG00000100889	PCK2	0.414322	0.00169339	0.0168586
ENSG00000160803	UBQLN4	0.4141	0.00204132	0.0193992
ENSG00000169683	LRRC45	0.414011	0.000207343	0.00315679
ENSG00000140836	ZFHX3	0.413816	0.00197623	0.0189033
ENSG00000131871	SELENOS	0.413047	8.21342e-10	5.03049e-08
ENSG00000189159	JPT1	0.412455	0.000815987	0.00953524
ENSG00000149218	ENDOD1	0.411602	0.00187363	0.0181919
ENSG00000174238	PITPNA	0.41153	1.64032e-10	1.14879e-08
ENSG00000143850	PLEKHA6	0.411384	0.000295502	0.00422068
ENSG00000138798	EGF	0.410526	0.00125794	0.0134907
ENSG00000100242	SUN2	0.410002	0.000312661	0.00442173
ENSG00000120053	GOT1	0.409833	0.00372027	0.0309536
ENSG00000159176	CSRP1	0.409772	0.000173877	0.00278423
ENSG00000136478	TEX2	0.409586	1.47575e-06	4.55392e-05
ENSG00000141560	FN3KRP	0.408952	2.05988e-08	9.53462e-07
ENSG00000173457	PPP1R14B	0.407991	0.00347582	0.0293903
ENSG00000070731	ST6GALNAC2	0.407455	0.00439928	0.0351331
ENSG00000163528	CHCHD4	0.407127	0.000210974	0.00319395
ENSG00000141378	PTRH2	0.406668	5.33027e-07	1.85844e-05
ENSG00000160360	GPSM1	0.406602	0.000637883	0.00792214
ENSG00000133316	WDR74	0.405888	6.46209e-07	2.20533e-05
ENSG00000139517	LNX2	0.405272	6.08869e-05	0.00112952
ENSG00000151117	TMEM86A	0.404018	0.00495178	0.0384958
ENSG00000144381	HSPD1	0.403532	1.35951e-07	5.39386e-06
ENSG00000169991	IFFO2	0.403507	0.000654357	0.00807073
ENSG00000160208	RRP1B	0.403093	2.0042e-05	0.000432294
ENSG00000164904	ALDH7A1	0.402956	0.00277184	0.0246552
ENSG00000015171	ZMYND11	0.402923	0.000230199	0.00343338
ENSG00000198721	ECI2	0.402812	0.00160662	0.016205
ENSG00000213551	DNAJC9	0.40232	0.00605285	0.0444593
ENSG00000169714	CNBP	0.401857	4.15766e-06	0.000111619
ENSG00000189046	ALKBH2	0.401489	9.37573e-05	0.00165415
ENSG00000160688	FLAD1	0.401211	0.000355877	0.00493753
ENSG00000128973	CLN6	0.400351	0.00593607	0.0438217
ENSG00000162729	IGSF8	0.400318	5.71728e-05	0.00107147
ENSG00000119471	HSDL2	0.400268	6.49986e-06	0.000165664
ENSG00000172893	DHCR7	0.39956	0.00665463	0.0479609
ENSG00000145332	KLHL8	0.398421	0.000157825	0.00256533
ENSG00000141458	NPC1	0.398277	1.02968e-05	0.000243912
ENSG00000089737	DDX24	0.397328	0.000127866	0.00213659
ENSG00000197747	S100A10	0.397036	0.00518257	0.0398149
ENSG00000065809	FAM107B	0.396032	0.000719366	0.0086476
ENSG00000198355	PIM3	0.395948	0.000409638	0.00557772
ENSG00000126953	TIMM8A	0.39583	0.000630269	0.00786396
ENSG00000159720	ATP6V0D1	0.394666	5.01035e-08	2.16954e-06
ENSG00000171067	C11orf24	0.39436	0.000416543	0.00566217
ENSG00000119326	CTNNAL1	0.393883	0.00193703	0.0185945
ENSG00000120533	ENY2	0.393854	0.000146427	0.00240432
ENSG00000117859	OSBPL9	0.392434	8.65957e-06	0.000211026
ENSG00000144867	SRPRB	0.391673	2.0536e-07	7.95178e-06
ENSG00000128708	HAT1	0.39125	0.00385779	0.0318837
ENSG00000138801	PAPSS1	0.391097	0.000554067	0.00710582
ENSG00000184220	CMSS1	0.390369	7.18463e-06	0.000179985
ENSG00000102921	N4BP1	0.390303	4.74684e-05	0.000915444
ENSG00000131368	MRPS25	0.389661	0.0043586	0.0348601
ENSG00000100711	ZFYVE21	0.38923	8.76456e-08	3.58324e-06
ENSG00000135801	TAF5L	0.38922	3.90024e-06	0.000105138
ENSG00000130559	CAMSAP1	0.389043	1.3816e-05	0.000314724
ENSG00000164002	EXO5	0.388967	0.00213313	0.0201056
ENSG00000122565	CBX3	0.388899	0.000208503	0.00316846
ENSG00000148335	NTMT1	0.388833	5.96351e-05	0.0011093
ENSG00000173621	LRFN4	0.38858	0.0061948	0.0453366
ENSG00000085433	WDR47	0.388454	0.000162108	0.002627
ENSG00000125733	TRIP10	0.388157	1.19089e-05	0.000274826
ENSG00000108604	SMARCD2	0.388009	2.03507e-06	5.94934e-05
ENSG00000172115	CYCS	0.387124	0.000716704	0.0086283
ENSG00000183684	ALYREF	0.386816	0.00139012	0.0145498
ENSG00000105402	NAPA	0.386414	2.13891e-05	0.000456944
ENSG00000068001	HYAL2	0.386384	0.0008169	0.00953524
ENSG00000125459	MSTO1	0.386355	0.00236167	0.0217381
ENSG00000173473	SMARCC1	0.385739	0.00046937	0.00622273
ENSG00000143179	UCK2	0.385686	0.00454838	0.0360381
ENSG00000115541	HSPE1	0.385231	0.00598997	0.0440282
ENSG00000089006	SNX5	0.384525	0.000962413	0.0108485
ENSG00000169299	PGM2	0.383928	0.000298957	0.00426159
ENSG00000149573	MPZL2	0.382864	0.00172255	0.017054
ENSG00000184992	BRI3BP	0.382104	0.00406341	0.033125
ENSG00000119335	SET	0.38207	2.04727e-07	7.94637e-06
ENSG00000271383	NA	0.381405	0.00151482	0.0154893
ENSG00000116266	STXBP3	0.381268	0.000545719	0.00702674
ENSG00000123358	NR4A1	0.380906	0.00373876	0.0310913
ENSG00000164032	H2AFZ	0.380853	0.00666806	0.0480363
ENSG00000116750	UCHL5	0.379451	6.52185e-05	0.00119925
ENSG00000136450	SRSF1	0.378863	0.00165947	0.0166133
ENSG00000164975	SNAPC3	0.378753	0.00341604	0.0289608
ENSG00000115053	NCL	0.378323	1.21875e-05	0.000280452
ENSG00000048028	USP28	0.378069	3.84427e-05	0.000765432
ENSG00000143256	PFDN2	0.378059	7.26258e-05	0.00132637
ENSG00000149792	MRPL49	0.376482	0.00181302	0.0177424
ENSG00000184009	ACTG1	0.375933	1.56578e-06	4.75878e-05
ENSG00000140650	PMM2	0.375821	0.000624137	0.0078299
ENSG00000155115	GTF3C6	0.375041	0.00335741	0.0286599
ENSG00000104765	BNIP3L	0.374922	0.00342171	0.0289784
ENSG00000242372	EIF6	0.374048	0.000248304	0.00366606
ENSG00000102181	CD99L2	0.373698	0.000502121	0.00654382
ENSG00000139263	LRIG3	0.373532	0.00180692	0.017715
ENSG00000167778	SPRYD3	0.373457	2.65217e-08	1.20681e-06
ENSG00000077514	POLD3	0.373402	0.00417256	0.0337747
ENSG00000179409	GEMIN4	0.373304	0.000180199	0.00285413
ENSG00000104228	TRIM35	0.37282	0.000747348	0.00890406
ENSG00000100139	MICALL1	0.371862	0.00226765	0.0211018
ENSG00000175567	UCP2	0.3718	8.50982e-06	0.000208322
ENSG00000234449	FAM239A	0.371745	0.00564381	0.0424617
ENSG00000130713	EXOSC2	0.371609	1.7683e-06	5.29437e-05
ENSG00000124374	PAIP2B	0.371529	8.78294e-05	0.00156715
ENSG00000132475	H3F3B	0.37132	4.81845e-06	0.00012703
ENSG00000213672	NCKIPSD	0.371294	0.00297773	0.0261249
ENSG00000092820	EZR	0.37125	2.07133e-07	7.97136e-06
ENSG00000146232	NFKBIE	0.371141	0.00539469	0.0410036
ENSG00000130706	ADRM1	0.37075	3.81853e-05	0.000761248
ENSG00000106305	AIMP2	0.370727	0.000229113	0.00342035
ENSG00000125817	CENPB	0.370592	0.000247002	0.00365019
ENSG00000185721	DRG1	0.369553	0.00106618	0.0118035
ENSG00000118263	KLF7	0.369068	0.000521354	0.00675621
ENSG00000141076	UTP4	0.369012	3.22091e-06	8.94525e-05
ENSG00000166170	BAG5	0.368711	0.000156481	0.00254864
ENSG00000239672	NME1	0.368112	0.00488719	0.038104
ENSG00000115884	SDC1	0.367885	0.00638785	0.0464121
ENSG00000162521	RBBP4	0.367359	0.000567222	0.00722278
ENSG00000204220	PFDN6	0.366046	0.00391901	0.0322737
ENSG00000155096	AZIN1	0.366034	6.64609e-08	2.81724e-06
ENSG00000141428	C18orf21	0.365512	0.000794863	0.00935256
ENSG00000069956	MAPK6	0.364361	0.000524577	0.00678706
ENSG00000178814	OPLAH	0.3642	0.00141106	0.0147021
ENSG00000129071	MBD4	0.363945	0.00311158	0.0270342
ENSG00000134001	EIF2S1	0.36383	0.00658769	0.0474998
ENSG00000160685	ZBTB7B	0.363671	4.43295e-05	0.00086135
ENSG00000183421	RIPK4	0.363508	0.00254834	0.023087
ENSG00000174951	FUT1	0.363409	0.0056097	0.042284
ENSG00000123178	SPRYD7	0.362916	0.000691037	0.00843275
ENSG00000251022	THAP9-AS1	0.362318	0.000428608	0.00579266
ENSG00000146731	CCT6A	0.362136	0.0029049	0.0255695
ENSG00000108384	RAD51C	0.361627	0.00151547	0.0154893
ENSG00000221829	FANCG	0.361133	0.00172943	0.0171011
ENSG00000117262	NA	0.360985	0.000570693	0.00726124
ENSG00000136518	ACTL6A	0.360965	0.00254816	0.023087
ENSG00000138442	WDR12	0.360562	0.000810616	0.00949059
ENSG00000102967	DHODH	0.360453	1.55942e-05	0.000347909
ENSG00000073536	NLE1	0.360417	5.41784e-05	0.0010231
ENSG00000161547	SRSF2	0.358896	0.0021299	0.0200869
ENSG00000162607	USP1	0.358833	0.00375878	0.031235
ENSG00000143514	TP53BP2	0.358154	1.36139e-06	4.26638e-05
ENSG00000111231	GPN3	0.358014	0.000344345	0.00479819
ENSG00000169490	TM2D2	0.357318	4.26136e-08	1.86527e-06
ENSG00000173638	SLC19A1	0.356774	0.00406717	0.0331381
ENSG00000116586	LAMTOR2	0.356062	3.92607e-05	0.000778831
ENSG00000131669	NINJ1	0.355957	0.0026113	0.0235383
ENSG00000189114	BLOC1S3	0.355693	0.0016839	0.016794
ENSG00000165175	MID1IP1	0.354272	0.00467346	0.0367399
ENSG00000178105	DDX10	0.354045	0.00387333	0.0319793
ENSG00000100138	SNU13	0.353864	0.000699587	0.00849846
ENSG00000136888	ATP6V1G1	0.353675	5.60935e-06	0.0001455
ENSG00000108100	CCNY	0.352918	1.3331e-07	5.31526e-06
ENSG00000137337	MDC1	0.351621	0.00699373	0.0497813
ENSG00000133195	SLC39A11	0.350909	0.000360675	0.00498263
ENSG00000001461	NIPAL3	0.350554	0.00158637	0.0160818
ENSG00000115816	CEBPZ	0.348563	0.00150507	0.0154156
ENSG00000151327	FAM177A1	0.347277	0.00274818	0.0244979
ENSG00000105355	PLIN3	0.34723	0.000187169	0.0029328
ENSG00000111142	METAP2	0.346172	0.00188609	0.0182359
ENSG00000164163	ABCE1	0.345672	0.00474207	0.0371704
ENSG00000073008	PVR	0.345384	4.66921e-05	0.000903985
ENSG00000106105	GARS	0.344953	0.0043452	0.0348048
ENSG00000163191	S100A11	0.344719	0.00105768	0.0117478
ENSG00000280832	GSEC	0.34463	0.00165913	0.0166133
ENSG00000052749	RRP12	0.344234	4.62625e-07	1.6342e-05
ENSG00000113013	HSPA9	0.344061	0.00312004	0.0270785
ENSG00000102977	ACD	0.343588	0.00146262	0.0151025
ENSG00000196591	HDAC2	0.343122	0.00107805	0.0119022
ENSG00000139343	SNRPF	0.341607	0.000930571	0.0105784
ENSG00000196449	YRDC	0.341442	0.000683246	0.00835666
ENSG00000115946	PNO1	0.340695	0.000882247	0.0101004
ENSG00000112964	GHR	0.340481	0.000936583	0.0106243
ENSG00000103429	BFAR	0.340253	0.000148892	0.00243735
ENSG00000155506	LARP1	0.339983	0.000326406	0.00457593
ENSG00000169857	AVEN	0.339872	0.00127454	0.0136323
ENSG00000082458	DLG3	0.339584	1.08685e-05	0.000255951
ENSG00000104886	PLEKHJ1	0.339478	0.000592312	0.00750666
ENSG00000160293	VAV2	0.338411	0.00184084	0.017906
ENSG00000081760	AACS	0.3383	0.00115792	0.0126412
ENSG00000121644	DESI2	0.338026	0.00180166	0.0177046
ENSG00000167721	TSR1	0.338008	0.00126995	0.0136013
ENSG00000114686	MRPL3	0.337424	0.00106298	0.0117793
ENSG00000055208	TAB2	0.337228	0.00077685	0.0091674
ENSG00000166123	GPT2	0.337093	0.0068766	0.0491866
ENSG00000100632	ERH	0.336921	0.00632422	0.0460389
ENSG00000055163	CYFIP2	0.336516	0.00252083	0.0228763
ENSG00000132432	SEC61G	0.33606	0.000452332	0.00606169
ENSG00000117395	EBNA1BP2	0.335617	0.000214677	0.00323784
ENSG00000133477	FAM83F	0.335122	0.00433066	0.0347229
ENSG00000270629	NA	0.335113	0.00182799	0.0178564
ENSG00000150779	TIMM8B	0.334179	0.00439149	0.0350883
ENSG00000247077	PGAM5	0.334136	6.99633e-07	2.36758e-05
ENSG00000134809	TIMM10	0.333792	0.00330526	0.0282897
ENSG00000135336	ORC3	0.333732	0.00522228	0.0400383
ENSG00000123136	DDX39A	0.333507	0.00252767	0.0229255
ENSG00000130193	THEM6	0.333362	0.00313328	0.0271641
ENSG00000163479	SSR2	0.3328	5.35382e-05	0.0010122
ENSG00000114850	SSR3	0.332795	6.7719e-05	0.00124239
ENSG00000121774	KHDRBS1	0.332669	0.0033601	0.0286677
ENSG00000170027	YWHAG	0.33259	3.22966e-06	8.95411e-05
ENSG00000197498	RPF2	0.331981	0.00169526	0.0168668
ENSG00000122687	MRM2	0.331758	0.00627892	0.0458066
ENSG00000164167	LSM6	0.331683	0.00655437	0.0473231
ENSG00000145247	OCIAD2	0.331475	0.000553259	0.00710111
ENSG00000127554	GFER	0.330833	0.000191106	0.00296691
ENSG00000114745	GORASP1	0.33042	3.62387e-05	0.000727846
ENSG00000175707	KDF1	0.330149	0.00155879	0.0158516
ENSG00000130940	CASZ1	0.330121	0.00393604	0.0323644
ENSG00000107262	BAG1	0.329078	0.000174466	0.0027862
ENSG00000017797	RALBP1	0.329058	2.61194e-05	0.000543581
ENSG00000179104	TMTC2	0.328872	0.00174758	0.0172594
ENSG00000204394	VARS	0.328648	0.00118194	0.0128466
ENSG00000140743	NA	0.327921	0.00306188	0.0266887
ENSG00000157593	SLC35B2	0.327411	0.00200447	0.0191393
ENSG00000108468	CBX1	0.327284	1.10605e-05	0.000259713
ENSG00000083307	GRHL2	0.326752	2.43955e-06	7.01718e-05
ENSG00000137814	HAUS2	0.326716	0.00687036	0.0491864
ENSG00000177674	AGTRAP	0.324996	0.00027919	0.00402974
ENSG00000162517	PEF1	0.32498	0.000698864	0.00849846
ENSG00000111711	GOLT1B	0.324548	0.000530605	0.00685404
ENSG00000155438	NIFK	0.324006	0.000667077	0.00820877
ENSG00000184178	SCFD2	0.323963	0.00119592	0.0129549
ENSG00000169718	DUS1L	0.32372	0.000202707	0.00310965
ENSG00000156170	NDUFAF6	0.323568	0.00217805	0.0204572
ENSG00000132341	RAN	0.322352	0.00507626	0.0391424
ENSG00000112893	MAN2A1	0.322193	0.0012976	0.0137784
ENSG00000084774	CAD	0.322093	0.00125353	0.0134703
ENSG00000120438	TCP1	0.321826	0.000111254	0.00191656
ENSG00000182199	SHMT2	0.321675	0.00408305	0.0332058
ENSG00000137802	MAPKBP1	0.320946	0.00549146	0.0415679
ENSG00000136718	IMP4	0.320763	0.000201046	0.00309899
ENSG00000006695	COX10	0.320594	0.00472883	0.0370847
ENSG00000136271	DDX56	0.319231	0.0030848	0.0268449
ENSG00000173890	GPR160	0.319012	3.93175e-05	0.000779
ENSG00000137942	FNBP1L	0.318944	2.25077e-06	6.48575e-05
ENSG00000106803	SEC61B	0.318685	0.00614745	0.045072
ENSG00000170385	SLC30A1	0.318394	0.00405935	0.033125
ENSG00000103404	USP31	0.318336	0.000356599	0.00494329
ENSG00000265354	TIMM23	0.318272	0.00482789	0.037733
ENSG00000160563	MED27	0.317921	0.00097465	0.0109482
ENSG00000149925	ALDOA	0.317183	0.00676409	0.0486193
ENSG00000114491	UMPS	0.317116	0.000378746	0.00520648
ENSG00000173674	NA	0.316463	3.42649e-05	0.000693391
ENSG00000135597	REPS1	0.31618	0.00531808	0.040606
ENSG00000068438	FTSJ1	0.316111	0.000167648	0.00270047
ENSG00000198792	TMEM184B	0.3155	0.00155831	0.0158516
ENSG00000183762	KREMEN1	0.315497	0.00590813	0.0437379
ENSG00000198324	FAM109A	0.313824	0.000542629	0.00699253
ENSG00000148843	PDCD11	0.313795	0.000105161	0.00182551
ENSG00000175895	PLEKHF2	0.313373	0.00107379	0.0118632
ENSG00000102897	LYRM1	0.313207	0.000593236	0.00751245
ENSG00000111786	SRSF9	0.313077	0.000210291	0.00318661
ENSG00000075420	FNDC3B	0.313037	0.00265243	0.0238024
ENSG00000115758	ODC1	0.31134	0.00120447	0.0130212
ENSG00000115306	SPTBN1	0.311019	7.94313e-06	0.000196541
ENSG00000171466	ZNF562	0.310313	0.000464409	0.0061671
ENSG00000213024	NUP62	0.310301	0.000183107	0.00288599
ENSG00000114999	TTL	0.310149	0.00135979	0.0143161
ENSG00000108774	RAB5C	0.310084	0.00370086	0.0308558
ENSG00000129422	MTUS1	0.309836	0.00138274	0.0145162
ENSG00000101752	MIB1	0.309805	0.00370355	0.0308622
ENSG00000114942	EEF1B2	0.309481	0.00195168	0.0187018
ENSG00000138326	RPS24	0.309048	0.00634955	0.0461754
ENSG00000196363	WDR5	0.309023	1.4944e-06	4.60263e-05
ENSG00000131778	CHD1L	0.308617	0.00262044	0.0235984
ENSG00000141543	EIF4A3	0.308481	0.000722558	0.00867932
ENSG00000259330	INAFM2	0.308233	0.00577526	0.0430685
ENSG00000169976	SF3B5	0.307806	0.00501599	0.0388637
ENSG00000166166	TRMT61A	0.307763	0.0014598	0.0150831
ENSG00000054118	THRAP3	0.30664	0.00149262	0.0153141
ENSG00000173812	EIF1	0.306339	3.03203e-05	0.000620584
ENSG00000101608	MYL12A	0.306257	0.00394168	0.0323942
ENSG00000152700	SAR1B	0.305784	0.000959179	0.0108197
ENSG00000145919	BOD1	0.305613	0.000634811	0.00790154
ENSG00000152193	RNF219	0.305469	0.00565153	0.0424856
ENSG00000136026	CKAP4	0.304776	0.000497428	0.00650317
ENSG00000108599	AKAP10	0.303214	6.87553e-05	0.00125854
ENSG00000133193	FAM104A	0.302606	0.0015732	0.015978
ENSG00000105185	PDCD5	0.301557	0.00136338	0.014335
ENSG00000278619	MRM1	0.301365	0.00442434	0.0353045
ENSG00000130309	COLGALT1	0.301124	0.00081545	0.00953524
ENSG00000167553	TUBA1C	0.300853	0.00190417	0.0183667
ENSG00000111845	PAK1IP1	0.30054	0.0023178	0.0214843
ENSG00000221838	AP4M1	0.300375	0.00518325	0.0398149
ENSG00000170871	KIAA0232	0.300199	5.24821e-05	0.000996913
ENSG00000179051	RCC2	0.299996	0.000118927	0.00201269
ENSG00000175866	BAIAP2	0.298843	0.00324257	0.0278716
ENSG00000169764	UGP2	0.29872	0.000354721	0.00492998
ENSG00000101310	SEC23B	0.29799	2.81672e-06	7.97393e-05
ENSG00000187079	TEAD1	0.297397	0.000478571	0.00630836
ENSG00000198832	SELENOM	0.296838	0.00573527	0.0429093
ENSG00000004487	KDM1A	0.29676	0.00132978	0.0140644
ENSG00000141965	FEM1A	0.295483	0.0053938	0.0410036
ENSG00000067064	IDI1	0.294645	0.00376963	0.0312995
ENSG00000177302	TOP3A	0.294502	0.000830906	0.00967769
ENSG00000087470	DNM1L	0.294028	0.000293463	0.00420186
ENSG00000143314	MRPL24	0.293633	0.000394708	0.00540642
ENSG00000181610	MRPS23	0.293299	0.000707449	0.00855524
ENSG00000174917	C19orf70	0.293279	0.00430111	0.0345548
ENSG00000103423	DNAJA3	0.293183	8.09352e-05	0.00145828
ENSG00000132388	UBE2G1	0.29273	0.00298337	0.0261458
ENSG00000083457	ITGAE	0.29272	0.00248395	0.0226054
ENSG00000001497	LAS1L	0.292476	0.00231808	0.0214843
ENSG00000090273	NUDC	0.292414	0.00114183	0.0125034
ENSG00000099810	MTAP	0.291359	0.00571394	0.0428407
ENSG00000135632	SMYD5	0.290983	0.000255158	0.00373984
ENSG00000120742	SERP1	0.289654	0.00364488	0.0304522
ENSG00000101421	CHMP4B	0.289638	0.00364354	0.0304522
ENSG00000055483	USP36	0.289234	0.00678766	0.0487452
ENSG00000143799	PARP1	0.288571	0.00157076	0.0159633
ENSG00000167085	PHB	0.288102	0.00377201	0.0313032
ENSG00000065518	NDUFB4	0.287949	0.0068071	0.0488413
ENSG00000106263	EIF3B	0.287032	5.98961e-06	0.000154865
ENSG00000104522	TSTA3	0.28655	0.00120412	0.0130212
ENSG00000187522	HSPA14	0.285887	0.00279715	0.0247972
ENSG00000181467	RAP2B	0.285748	0.000431073	0.00582039
ENSG00000182718	ANXA2	0.284516	0.00610017	0.0447661
ENSG00000108439	PNPO	0.284397	3.55822e-05	0.000716448
ENSG00000182173	TSEN54	0.284351	0.000704972	0.0085317
ENSG00000151693	ASAP2	0.284255	0.00262208	0.0235984
ENSG00000147874	HAUS6	0.284241	0.000969717	0.010908
ENSG00000115129	TP53I3	0.284215	0.00557767	0.0421215
ENSG00000144580	CNOT9	0.283727	0.00189431	0.0182935
ENSG00000164919	COX6C	0.281861	0.00654966	0.0473231
ENSG00000103274	NUBP1	0.281703	0.00403951	0.0330129
ENSG00000086666	ZFAND6	0.281601	0.000360206	0.00498043
ENSG00000167130	DOLPP1	0.280521	0.000289224	0.00415225
ENSG00000166860	ZBTB39	0.280362	0.00148657	0.015291
ENSG00000118246	FASTKD2	0.280268	0.00247538	0.0225529
ENSG00000276023	DUSP14	0.280238	0.00302666	0.026439
ENSG00000184436	THAP7	0.279916	0.00265036	0.0237971
ENSG00000136295	TTYH3	0.279717	0.000388798	0.00533455
ENSG00000132953	XPO4	0.279683	0.000669777	0.0082357
ENSG00000103037	SETD6	0.279276	0.00106327	0.0117793
ENSG00000102317	RBM3	0.279234	0.00105823	0.0117478
ENSG00000177951	BET1L	0.27878	0.00127402	0.0136323
ENSG00000135446	CDK4	0.278725	0.00172786	0.0170961
ENSG00000136720	HS6ST1	0.27859	0.000202574	0.00310965
ENSG00000181830	SLC35C1	0.277861	0.00678061	0.0487163
ENSG00000046604	DSG2	0.27716	0.00457133	0.0361843
ENSG00000185052	SLC24A3	0.276521	0.00412303	0.033441
ENSG00000149929	HIRIP3	0.276474	0.00181718	0.0177724
ENSG00000121766	ZCCHC17	0.276235	0.00183481	0.0178797
ENSG00000131779	PEX11B	0.276076	0.00590531	0.0437379
ENSG00000102178	UBL4A	0.275667	0.000189481	0.00295465
ENSG00000037474	NSUN2	0.275166	0.000425781	0.00576827
ENSG00000104695	PPP2CB	0.274929	0.000227748	0.00340628
ENSG00000245910	SNHG6	0.274524	0.00401791	0.0329032
ENSG00000130305	NSUN5	0.274467	0.00315599	0.0272875
ENSG00000136802	LRRC8A	0.274242	0.00214661	0.0201972
ENSG00000142528	ZNF473	0.274147	0.00400657	0.032827
ENSG00000242485	MRPL20	0.273913	0.00027313	0.00396504
ENSG00000129925	TMEM8A	0.273899	0.0059311	0.0438217
ENSG00000092199	HNRNPC	0.273482	0.000648163	0.0080189
ENSG00000171824	EXOSC10	0.273125	0.00215386	0.0202536
ENSG00000177303	CASKIN2	0.273053	0.00629842	0.0459072
ENSG00000090686	USP48	0.272463	0.00167031	0.0166906
ENSG00000047230	CTPS2	0.272396	0.000500694	0.0065358
ENSG00000165689	SDCCAG3	0.271698	0.00171799	0.017033
ENSG00000117394	SLC2A1	0.27157	0.000477434	0.00629854
ENSG00000177889	UBE2N	0.271258	0.00530093	0.0405063
ENSG00000117592	PRDX6	0.270877	0.00291882	0.025664
ENSG00000255112	CHMP1B	0.270616	0.000270881	0.00393804
ENSG00000108829	LRRC59	0.270383	0.000305569	0.00433284
ENSG00000139629	GALNT6	0.270268	0.0015443	0.0157441
ENSG00000135316	SYNCRIP	0.270189	0.00250892	0.0228068
ENSG00000138758	SEPT11	0.268948	0.00439115	0.0350883
ENSG00000123353	ORMDL2	0.268864	0.00277592	0.0246769
ENSG00000064195	DLX3	0.268831	0.00510975	0.039363
ENSG00000278540	ACACA	0.268437	0.00266451	0.0238866
ENSG00000071054	MAP4K4	0.268407	0.00153008	0.0156188
ENSG00000152104	PTPN14	0.268369	0.0049511	0.0384958
ENSG00000169826	CSGALNACT2	0.267542	0.000854051	0.00987585
ENSG00000198856	OSTC	0.267141	0.0012147	0.013123
ENSG00000073921	PICALM	0.266977	0.000860351	0.00990937
ENSG00000008282	SYPL1	0.26691	0.00417694	0.0337932
ENSG00000166971	AKTIP	0.266837	0.000310221	0.00439494
ENSG00000066654	THUMPD1	0.26668	0.000403917	0.00551848
ENSG00000126457	PRMT1	0.266622	0.00250221	0.0227586
ENSG00000182934	SRPRA	0.266447	0.00178855	0.0176207
ENSG00000110958	PTGES3	0.265507	0.00131524	0.0139381
ENSG00000169689	CENPX	0.265031	0.00408373	0.0332058
ENSG00000145293	ENOPH1	0.264704	0.0041296	0.0334774
ENSG00000171453	POLR1C	0.264347	0.0056867	0.0426847
ENSG00000196715	VKORC1L1	0.263857	0.00483316	0.0377405
ENSG00000058262	SEC61A1	0.26379	0.000143255	0.00235705
ENSG00000197885	NKIRAS1	0.263436	0.00687352	0.0491864
ENSG00000143870	PDIA6	0.262211	0.00445956	0.0355441
ENSG00000107581	EIF3A	0.262147	0.000239067	0.00354594
ENSG00000070718	AP3M2	0.261822	0.000944311	0.0106819
ENSG00000162695	SLC30A7	0.259804	0.00322639	0.0277621
ENSG00000136875	PRPF4	0.259599	0.00140423	0.0146498
ENSG00000153113	CAST	0.258997	0.00355613	0.029928
ENSG00000171295	ZNF440	0.258765	0.00469045	0.0368243
ENSG00000105447	GRWD1	0.25852	0.00043774	0.00590052
ENSG00000093217	XYLB	0.257725	0.00645269	0.0467987
ENSG00000213246	SUPT4H1	0.257656	0.00321167	0.0276502
ENSG00000179604	CDC42EP4	0.257394	0.00691583	0.0493689
ENSG00000013561	RNF14	0.256749	0.0059273	0.0438217
ENSG00000188229	TUBB4B	0.256583	0.00224291	0.020916
ENSG00000167842	MIS12	0.256286	0.001098	0.0120975
ENSG00000170876	TMEM43	0.256276	0.000496185	0.00649801
ENSG00000177156	TALDO1	0.255441	0.000118952	0.00201269
ENSG00000103653	CSK	0.255127	0.00426508	0.0343166
ENSG00000127995	CASD1	0.255082	0.00577432	0.0430685
ENSG00000111276	CDKN1B	0.253986	0.00167398	0.0167169
ENSG00000197461	PDGFA	0.2535	0.00518317	0.0398149
ENSG00000163938	GNL3	0.253106	0.000993111	0.01114
ENSG00000140350	ANP32A	0.251311	0.00147215	0.0151829
ENSG00000163872	YEATS2	0.251303	0.001267	0.0135787
ENSG00000100413	POLR3H	0.251226	0.000511623	0.00665689
ENSG00000140612	SEC11A	0.251157	0.000888992	0.0101632
ENSG00000140992	PDPK1	0.250884	0.000303664	0.00431723
ENSG00000136451	VEZF1	0.250812	6.19297e-05	0.00114586
ENSG00000149100	EIF3M	0.250426	0.00226938	0.0211058
ENSG00000124570	SERPINB6	0.250346	0.000602946	0.00760552
ENSG00000197157	SND1	0.250108	0.00454424	0.0360229
ENSG00000214941	ZSWIM7	0.249572	0.00648408	0.046984
ENSG00000003402	CFLAR	0.249446	0.00134254	0.0141622
ENSG00000137168	PPIL1	0.249261	0.00128048	0.0136596
ENSG00000100266	PACSIN2	0.248871	0.00143857	0.0149211
ENSG00000123130	ACOT9	0.248769	0.003188	0.0274905
ENSG00000143319	ISG20L2	0.248751	0.0022437	0.020916
ENSG00000134686	PHC2	0.248536	0.005854	0.0434945
ENSG00000147274	RBMX	0.248459	0.00575006	0.0429601
ENSG00000125450	NUP85	0.24565	0.0036826	0.0307195
ENSG00000131873	CHSY1	0.245507	0.00589623	0.0437379
ENSG00000182180	MRPS16	0.245299	0.00158642	0.0160818
ENSG00000168385	SEPT2	0.245174	3.34281e-07	1.221e-05
ENSG00000169727	GPS1	0.244548	0.000190819	0.0029669
ENSG00000005022	SLC25A5	0.244001	0.00424116	0.0341583
ENSG00000105671	DDX49	0.243845	0.00276741	0.024642
ENSG00000089094	KDM2B	0.243826	0.00062537	0.00783317
ENSG00000183337	BCOR	0.243396	0.000678686	0.00831984
ENSG00000176720	BOK	0.243374	0.00472837	0.0370847
ENSG00000187790	FANCM	0.243199	0.00411329	0.0333956
ENSG00000168872	DDX19A	0.243011	0.00256249	0.023176
ENSG00000138382	METTL5	0.242633	0.00450852	0.0358693
ENSG00000148296	SURF6	0.242348	0.00201826	0.0192482
ENSG00000160214	RRP1	0.241755	0.00159237	0.0161218
ENSG00000136819	C9orf78	0.241623	0.00219431	0.0205859
ENSG00000132359	RAP1GAP2	0.241451	0.0051612	0.0397023
ENSG00000167977	KCTD5	0.240839	0.00563571	0.0424205
ENSG00000069998	HDHD5	0.240764	0.00214097	0.0201559
ENSG00000151576	QTRT2	0.240601	0.00209248	0.019792
ENSG00000074696	HACD3	0.240407	0.00465641	0.0366954
ENSG00000090621	PABPC4	0.239764	0.00160477	0.0162039
ENSG00000114956	DGUOK	0.239463	0.00502613	0.0389235
ENSG00000188612	SUMO2	0.239402	0.00558621	0.0421464
ENSG00000044115	CTNNA1	0.238315	0.00176387	0.0173989
ENSG00000172936	MYD88	0.237391	0.000472757	0.00625568
ENSG00000169032	MAP2K1	0.235928	0.000560144	0.00716393
ENSG00000108654	DDX5	0.235015	1.19298e-05	0.000274914
ENSG00000204356	NELFE	0.234297	0.00461076	0.0363806
ENSG00000102225	CDK16	0.234099	0.00288982	0.0254925
ENSG00000188636	RTL6	0.232813	0.00520349	0.0399513
ENSG00000106244	PDAP1	0.231524	0.00505087	0.0390213
ENSG00000009335	UBE3C	0.231359	0.00133275	0.0140866
ENSG00000188786	MTF1	0.230236	0.00432574	0.0347007
ENSG00000139620	KANSL2	0.230024	0.000396336	0.00542411
ENSG00000115091	ACTR3	0.229424	0.000660655	0.00814219
ENSG00000130119	GNL3L	0.22842	0.00224379	0.020916
ENSG00000113161	HMGCR	0.228241	0.00421873	0.0340458
ENSG00000102471	NDFIP2	0.228237	0.00452373	0.0359509
ENSG00000130764	LRRC47	0.227946	0.000628678	0.00785274
ENSG00000161267	BDH1	0.226024	0.00328934	0.0281983
ENSG00000156675	RAB11FIP1	0.224823	0.00070364	0.00852737
ENSG00000071127	WDR1	0.224093	0.000564036	0.00718789
ENSG00000134375	TIMM17A	0.223885	0.000277836	0.0040138
ENSG00000131828	PDHA1	0.223701	8.40673e-05	0.00150965
ENSG00000143771	CNIH4	0.2224	0.00187136	0.0181809
ENSG00000143106	PSMA5	0.222255	0.00303711	0.0265158
ENSG00000130726	TRIM28	0.222117	0.00266478	0.0238866
ENSG00000118217	ATF6	0.221378	0.00383847	0.0317566
ENSG00000134910	STT3A	0.221137	0.00178585	0.017605
ENSG00000270647	TAF15	0.220507	0.00460002	0.0363643
ENSG00000049656	CLPTM1L	0.219323	9.09429e-05	0.00161333
ENSG00000033050	ABCF2	0.218003	0.00238623	0.0219209
ENSG00000227057	WDR46	0.216675	0.00579886	0.0432044
ENSG00000088205	DDX18	0.216205	0.00582306	0.0433446
ENSG00000009954	BAZ1B	0.21613	0.00092892	0.0105671
ENSG00000187147	RNF220	0.215821	0.00331318	0.0283424
ENSG00000119048	UBE2B	0.214552	0.000879215	0.0100728
ENSG00000078369	GNB1	0.214138	0.000138114	0.00228413
ENSG00000117899	MESD	0.213721	0.00385527	0.0318792
ENSG00000183207	RUVBL2	0.213189	0.00466583	0.0367158
ENSG00000148308	GTF3C5	0.212462	0.00136831	0.0143775
ENSG00000214517	PPME1	0.210039	0.00578345	0.0431096
ENSG00000140526	ABHD2	0.210026	0.00448261	0.0356925
ENSG00000065183	WDR3	0.209174	0.000497791	0.00650317
ENSG00000177613	CSTF2T	0.207933	0.00103764	0.011564
ENSG00000158669	GPAT4	0.206203	7.76028e-07	2.59881e-05
ENSG00000157985	AGAP1	0.206188	0.0018819	0.0182182
ENSG00000180198	RCC1	0.20446	0.00581317	0.043291
ENSG00000181885	CLDN7	0.203158	0.00426722	0.0343167
ENSG00000198911	SREBF2	0.202859	0.00402871	0.0329413
ENSG00000085721	RRN3	0.201842	0.00406351	0.033125
ENSG00000108424	KPNB1	0.197522	0.00360801	0.0302855
ENSG00000170633	RNF34	0.196222	0.00588306	0.0436702
ENSG00000115762	PLEKHB2	0.195208	0.00462384	0.0364566
ENSG00000176407	KCMF1	0.19519	0.00479658	0.0375065
ENSG00000148297	MED22	0.194747	0.00584704	0.0434684
ENSG00000080815	PSEN1	0.194356	0.00506855	0.0391204
ENSG00000090487	SPG21	0.181342	0.00223223	0.0208687
ENSG00000069345	DNAJA2	0.178493	0.000376289	0.00518057
ENSG00000142657	PGD	0.178301	0.00170977	0.016971
ENSG00000161526	SAP30BP	0.176453	0.000875116	0.0100363
ENSG00000100221	JOSD1	0.176223	0.0028179	0.0248989
ENSG00000134909	ARHGAP32	0.175478	0.00667372	0.0480556
ENSG00000119402	FBXW2	0.17378	0.001133	0.0124321
ENSG00000100380	ST13	0.171208	0.00383016	0.0317041
ENSG00000087191	PSMC5	0.161828	0.0045329	0.0359862
ENSG00000101150	TPD52L2	0.153508	0.00460386	0.0363643
ENSG00000152291	TGOLN2	-0.131451	0.00227156	0.0211138
ENSG00000101350	KIF3B	-0.144969	0.0058382	0.0434373
ENSG00000164828	SUN1	-0.147887	0.00157991	0.016036
ENSG00000148358	GPR107	-0.151013	0.00159875	0.0161762
ENSG00000033627	ATP6V0A1	-0.160366	0.00504918	0.0390213
ENSG00000067369	TP53BP1	-0.162481	0.00290146	0.0255669
ENSG00000083123	BCKDHB	-0.174635	0.00656837	0.0474029
ENSG00000231925	TAPBP	-0.175572	0.00292314	0.0256879
ENSG00000100888	CHD8	-0.179408	0.00269953	0.0241578
ENSG00000170653	ATF7	-0.179652	0.00371341	0.0309284
ENSG00000024048	UBR2	-0.180093	0.0059253	0.0438217
ENSG00000116539	ASH1L	-0.190133	0.00674278	0.0484878
ENSG00000114982	KANSL3	-0.190179	0.00594155	0.0438217
ENSG00000061987	MON2	-0.193017	0.00079213	0.00932722
ENSG00000125124	BBS2	-0.199373	0.00593177	0.0438217
ENSG00000166439	RNF169	-0.199417	0.00212302	0.0200337
ENSG00000147548	NSD3	-0.20133	0.00216308	0.0203284
ENSG00000198589	LRBA	-0.203176	0.00550467	0.0416483
ENSG00000100201	DDX17	-0.20593	0.00534562	0.0407898
ENSG00000188352	FOCAD	-0.206815	0.00188199	0.0182182
ENSG00000203499	IQANK1	-0.20782	0.00509985	0.0393055
ENSG00000121691	CAT	-0.208482	0.00256102	0.0231758
ENSG00000100393	EP300	-0.210795	0.00701268	0.0498721
ENSG00000172869	DMXL1	-0.213065	0.00257824	0.0232923
ENSG00000104133	SPG11	-0.213403	0.000273477	0.00396504
ENSG00000186260	MKL2	-0.214442	0.00618871	0.0453126
ENSG00000204304	PBX2	-0.21537	0.0013963	0.0145794
ENSG00000145191	EIF2B5	-0.216296	0.00211777	0.0199959
ENSG00000137776	SLTM	-0.218366	0.00647539	0.0469422
ENSG00000171634	BPTF	-0.219283	0.00051026	0.00664452
ENSG00000143258	USP21	-0.220442	0.000862509	0.00992378
ENSG00000156931	VPS8	-0.221349	0.00258398	0.0233181
ENSG00000075151	EIF4G3	-0.223744	5.33799e-05	0.00101039
ENSG00000143437	ARNT	-0.226694	0.00319319	0.0275059
ENSG00000012232	EXTL3	-0.226937	0.00255695	0.0231519
ENSG00000153214	TMEM87B	-0.227668	0.00651487	0.0471435
ENSG00000135317	SNX14	-0.230321	0.00338876	0.0288367
ENSG00000151240	DIP2C	-0.231355	0.00235003	0.0216805
ENSG00000139998	RAB15	-0.231652	0.00537018	0.0408803
ENSG00000177463	NR2C2	-0.232572	0.00350305	0.0295608
ENSG00000132549	VPS13B	-0.233292	0.00339063	0.0288367
ENSG00000165494	PCF11	-0.233887	0.00209525	0.0197949
ENSG00000204599	TRIM39	-0.234148	0.00547452	0.0414982
ENSG00000108506	INTS2	-0.236213	0.00388754	0.0320638
ENSG00000055609	KMT2C	-0.238141	0.00498321	0.0386655
ENSG00000213793	ZNF888	-0.238158	0.00652307	0.0471817
ENSG00000162869	PPP1R21	-0.239219	0.00671638	0.0483195
ENSG00000122741	DCAF10	-0.239891	0.00616497	0.0451593
ENSG00000130363	RSPH3	-0.240574	0.00590427	0.0437379
ENSG00000133597	ADCK2	-0.24142	0.00140911	0.0146912
ENSG00000178971	CTC1	-0.242266	0.00245333	0.0223772
ENSG00000111785	RIC8B	-0.242423	0.00442512	0.0353045
ENSG00000110723	EXPH5	-0.242631	0.005674	0.0426092
ENSG00000133858	ZFC3H1	-0.243087	0.00435126	0.0348361
ENSG00000185129	PURA	-0.245541	0.001946	0.0186696
ENSG00000158158	CNNM4	-0.246033	0.00109949	0.0121057
ENSG00000204219	TCEA3	-0.247742	0.00315422	0.0272869
ENSG00000115464	USP34	-0.247803	0.00154787	0.0157704
ENSG00000169957	ZNF768	-0.248115	0.00183925	0.0179013
ENSG00000103657	HERC1	-0.248521	0.000844774	0.00981083
ENSG00000105520	PLPPR2	-0.249506	0.00698077	0.049711
ENSG00000187164	SHTN1	-0.250735	0.00020603	0.00314571
ENSG00000066135	KDM4A	-0.251075	0.000731729	0.00876986
ENSG00000181472	ZBTB2	-0.252051	0.00521238	0.0400005
ENSG00000164309	CMYA5	-0.25491	0.00565227	0.0424856
ENSG00000165699	TSC1	-0.255559	0.00497309	0.0386242
ENSG00000070214	SLC44A1	-0.257215	0.00232774	0.0215366
ENSG00000245937	LINC01184	-0.258112	0.00425862	0.0342818
ENSG00000118058	KMT2A	-0.258471	0.0032597	0.0280039
ENSG00000139668	WDFY2	-0.258942	0.00402694	0.0329413
ENSG00000023516	AKAP11	-0.258962	0.000206571	0.00315098
ENSG00000168781	PPIP5K1	-0.259279	0.00361635	0.0303239
ENSG00000171862	PTEN	-0.259374	0.000184845	0.00290486
ENSG00000149577	SIDT2	-0.260217	0.00134517	0.0141726
ENSG00000138434	SSFA2	-0.260326	7.08804e-05	0.00129596
ENSG00000121067	SPOP	-0.260683	0.00273342	0.0244068
ENSG00000117602	RCAN3	-0.260683	0.006076	0.0446091
ENSG00000115282	TTC31	-0.260716	0.00183461	0.0178797
ENSG00000167565	SERTAD3	-0.260767	0.00419891	0.0339539
ENSG00000137269	LRRC1	-0.260793	0.00319079	0.0274998
ENSG00000196323	ZBTB44	-0.262459	0.00187828	0.0182152
ENSG00000162688	AGL	-0.262899	0.00596347	0.0438829
ENSG00000165458	INPPL1	-0.263708	0.00584778	0.0434684
ENSG00000189298	ZKSCAN3	-0.264485	0.00404269	0.0330222
ENSG00000111450	STX2	-0.264917	0.00573064	0.0429013
ENSG00000198399	ITSN2	-0.26521	0.00637522	0.0463412
ENSG00000163625	WDFY3	-0.266054	0.000129692	0.00216261
ENSG00000143376	SNX27	-0.266505	0.00180425	0.0177104
ENSG00000257337	NA	-0.266665	0.00503605	0.0389738
ENSG00000110841	PPFIBP1	-0.267179	0.00687151	0.0491864
ENSG00000103479	RBL2	-0.267333	0.000675671	0.00829551
ENSG00000197312	DDI2	-0.267802	0.000166687	0.00268769
ENSG00000182372	CLN8	-0.268706	0.00350286	0.0295608
ENSG00000148218	ALAD	-0.270651	0.000461623	0.00615321
ENSG00000049618	ARID1B	-0.271503	7.82591e-07	2.60993e-05
ENSG00000105429	MEGF8	-0.272961	0.00410749	0.0333653
ENSG00000015532	XYLT2	-0.273101	0.000489466	0.00643059
ENSG00000138613	APH1B	-0.273832	0.00388147	0.03203
ENSG00000083799	CYLD	-0.274985	0.00491429	0.0382782
ENSG00000152556	PFKM	-0.275342	0.00290302	0.0255669
ENSG00000148634	HERC4	-0.275635	0.00506262	0.0390933
ENSG00000077044	DGKD	-0.27601	0.00238596	0.0219209
ENSG00000003147	ICA1	-0.276464	0.000158274	0.00257004
ENSG00000182621	PLCB1	-0.277579	0.00356168	0.0299591
ENSG00000006530	AGK	-0.277937	0.00223413	0.0208743
ENSG00000160310	PRMT2	-0.278102	0.0010214	0.0114018
ENSG00000163702	IL17RC	-0.279028	0.000856432	0.00988918
ENSG00000171853	TRAPPC12	-0.28054	0.00221531	0.0207225
ENSG00000114127	XRN1	-0.281468	0.00149068	0.015304
ENSG00000163539	CLASP2	-0.282107	5.63096e-05	0.00105715
ENSG00000143776	CDC42BPA	-0.284392	0.000266216	0.00387722
ENSG00000177548	RABEP2	-0.284906	0.00164588	0.016508
ENSG00000162522	KIAA1522	-0.285542	0.000621964	0.00780873
ENSG00000196083	IL1RAP	-0.287941	0.00554338	0.0419018
ENSG00000155324	GRAMD2B	-0.288092	0.00280258	0.024818
ENSG00000144426	NBEAL1	-0.290693	0.00340717	0.0289161
ENSG00000116406	EDEM3	-0.291919	0.00128669	0.0136841
ENSG00000115760	BIRC6	-0.292396	0.000452967	0.00606516
ENSG00000170677	SOCS6	-0.292547	0.00142498	0.0148183
ENSG00000066739	ATG2B	-0.292571	0.0070097	0.0498721
ENSG00000142687	KIAA0319L	-0.292993	1.09388e-07	4.41611e-06
ENSG00000112655	PTK7	-0.293776	0.00232532	0.0215366
ENSG00000205336	ADGRG1	-0.293956	0.00174505	0.0172449
ENSG00000131023	LATS1	-0.294228	2.80334e-05	0.000577446
ENSG00000067836	ROGDI	-0.294402	0.004149	0.0336009
ENSG00000131389	SLC6A6	-0.294871	0.000428659	0.00579266
ENSG00000172466	ZNF24	-0.295546	0.00139122	0.0145518
ENSG00000161048	NAPEPLD	-0.296291	0.00243707	0.0222541
ENSG00000100321	SYNGR1	-0.296768	0.000475783	0.0062819
ENSG00000100354	TNRC6B	-0.297027	0.00020553	0.00314106
ENSG00000155066	PROM2	-0.297173	0.00150538	0.0154156
ENSG00000111110	PPM1H	-0.297358	4.05298e-09	2.15464e-07
ENSG00000112874	NUDT12	-0.297579	0.00690398	0.0493387
ENSG00000146802	TMEM168	-0.298033	0.00466304	0.0367126
ENSG00000176834	VSIG10	-0.298603	5.84301e-06	0.000151317
ENSG00000076641	PAG1	-0.30045	0.0052803	0.0403678
ENSG00000134769	DTNA	-0.301267	1.10929e-05	0.000260095
ENSG00000137642	SORL1	-0.302071	0.000121815	0.00205897
ENSG00000128891	CCDC32	-0.302358	0.00114028	0.0124949
ENSG00000169762	TAPT1	-0.3041	0.000597457	0.00755997
ENSG00000047578	KIAA0556	-0.304814	0.00241476	0.0221257
ENSG00000162702	ZNF281	-0.305057	0.000463226	0.00616156
ENSG00000180917	CMTR2	-0.30675	0.000168885	0.00271497
ENSG00000196712	NF1	-0.307567	0.000329233	0.00460754
ENSG00000011114	BTBD7	-0.307605	0.000819991	0.00956439
ENSG00000082898	XPO1	-0.307981	3.9822e-07	1.42863e-05
ENSG00000065361	ERBB3	-0.308559	8.80594e-06	0.000213946
ENSG00000137145	DENND4C	-0.309763	0.000102833	0.00179269
ENSG00000142065	ZFP14	-0.310746	0.00589819	0.0437379
ENSG00000196914	ARHGEF12	-0.31102	8.00971e-07	2.66571e-05
ENSG00000203668	CHML	-0.312907	0.00234004	0.0216015
ENSG00000174799	CEP135	-0.313223	0.00621611	0.0454719
ENSG00000172380	GNG12	-0.313602	0.00561243	0.0422849
ENSG00000109929	SC5D	-0.314309	0.00243681	0.0222541
ENSG00000107758	PPP3CB	-0.31592	0.000123675	0.00207949
ENSG00000096093	EFHC1	-0.317395	8.22345e-05	0.00147838
ENSG00000164327	RICTOR	-0.318383	0.00130642	0.0138537
ENSG00000075391	RASAL2	-0.319036	2.21435e-05	0.000470563
ENSG00000151474	FRMD4A	-0.319309	0.00371983	0.0309536
ENSG00000165140	FBP1	-0.319492	0.00192903	0.0185509
ENSG00000173598	NUDT4	-0.320252	0.00339066	0.0288367
ENSG00000171307	ZDHHC16	-0.32233	0.000267162	0.00388749
ENSG00000160305	DIP2A	-0.322982	0.00352278	0.0296783
ENSG00000112033	PPARD	-0.323189	0.00181083	0.0177318
ENSG00000162927	PUS10	-0.323319	0.0035841	0.0301319
ENSG00000113638	TTC33	-0.324877	0.00203115	0.0193367
ENSG00000102786	INTS6	-0.32598	0.00290837	0.025586
ENSG00000152582	SPEF2	-0.328118	0.00535936	0.0408493
ENSG00000095203	EPB41L4B	-0.32859	0.00125276	0.0134703
ENSG00000049283	EPN3	-0.328831	9.04182e-05	0.0016058
ENSG00000196074	SYCP2	-0.32909	0.000995621	0.0111604
ENSG00000169570	DTWD2	-0.329518	0.00302492	0.0264381
ENSG00000109458	GAB1	-0.329733	0.00272939	0.0243979
ENSG00000156273	NA	-0.329995	0.000202892	0.00310965
ENSG00000129566	TEP1	-0.330539	0.00128223	0.0136661
ENSG00000167306	MYO5B	-0.330572	0.00393522	0.0323644
ENSG00000149557	FEZ1	-0.330666	0.00111791	0.0122843
ENSG00000135083	CCNJL	-0.330674	0.00407507	0.0331689
ENSG00000018189	RUFY3	-0.330694	0.00302177	0.0264249
ENSG00000274750	HIST1H3E	-0.334314	0.000699098	0.00849846
ENSG00000263711	NA	-0.334757	0.00168586	0.016794
ENSG00000078177	N4BP2	-0.334857	0.00143183	0.0148704
ENSG00000165406	MARCH8	-0.335011	1.85095e-05	0.000404548
ENSG00000139163	ETNK1	-0.335384	0.00433944	0.034776
ENSG00000137941	TTLL7	-0.336215	0.00359923	0.0302433
ENSG00000132424	PNISR	-0.336486	0.00234011	0.0216015
ENSG00000167528	ZNF641	-0.337198	0.000418038	0.00567292
ENSG00000080823	MOK	-0.337984	0.00180255	0.0177046
ENSG00000079277	MKNK1	-0.338382	0.00209498	0.0197949
ENSG00000124839	RAB17	-0.339976	0.00337852	0.0287943
ENSG00000109089	CDR2L	-0.341528	0.00228049	0.0211846
ENSG00000158423	RIBC1	-0.341529	0.00627225	0.0457994
ENSG00000197013	ZNF429	-0.341707	0.00312217	0.0270823
ENSG00000164684	ZNF704	-0.344007	0.00027338	0.00396504
ENSG00000112343	TRIM38	-0.344094	0.00363607	0.0304259
ENSG00000179299	NSUN7	-0.34462	0.000843584	0.00980407
ENSG00000185658	BRWD1	-0.346521	0.00138421	0.0145162
ENSG00000147130	ZMYM3	-0.346685	1.55063e-05	0.00034643
ENSG00000196586	MYO6	-0.347159	2.55255e-07	9.58426e-06
ENSG00000068971	PPP2R5B	-0.347687	0.00166113	0.0166196
ENSG00000254635	WAC-AS1	-0.348175	0.00689666	0.0493082
ENSG00000147526	TACC1	-0.348835	2.89341e-07	1.07389e-05
ENSG00000172667	ZMAT3	-0.349038	0.00527768	0.0403678
ENSG00000142675	CNKSR1	-0.34963	0.00455134	0.0360438
ENSG00000143891	GALM	-0.350427	0.000872617	0.0100258
ENSG00000164171	ITGA2	-0.351205	3.08276e-05	0.000629367
ENSG00000153029	MR1	-0.352632	1.90373e-05	0.000413279
ENSG00000011243	AKAP8L	-0.3529	0.000219216	0.00330012
ENSG00000147118	ZNF182	-0.353455	0.000139238	0.00230035
ENSG00000146950	SHROOM2	-0.353556	0.00183477	0.0178797
ENSG00000220205	VAMP2	-0.353956	0.000771275	0.00911497
ENSG00000165929	TC2N	-0.353959	0.0069722	0.0496719
ENSG00000231770	TMEM44-AS1	-0.354216	0.00326641	0.0280465
ENSG00000139508	SLC46A3	-0.355126	0.00045617	0.00609169
ENSG00000144228	SPOPL	-0.355273	0.00300971	0.0263337
ENSG00000128923	MINDY2	-0.356565	8.47531e-05	0.00152027
ENSG00000088179	PTPN4	-0.358944	0.000606197	0.00764055
ENSG00000178498	DTX3	-0.359315	0.00355164	0.0299058
ENSG00000124508	BTN2A2	-0.359332	0.000641695	0.0079511
ENSG00000259673	IQCH-AS1	-0.359703	0.00168296	0.016794
ENSG00000137962	ARHGAP29	-0.359724	0.00068231	0.00835537
ENSG00000186615	KTN1-AS1	-0.359859	0.0065537	0.0473231
ENSG00000168769	TET2	-0.360346	2.79433e-05	0.000576325
ENSG00000173209	AHSA2	-0.361748	0.00632792	0.0460389
ENSG00000282988	HIST1H3D	-0.362268	0.00179915	0.0176928
ENSG00000188921	HACD4	-0.363242	0.00125566	0.0134751
ENSG00000052344	PRSS8	-0.36436	1.1309e-05	0.000263244
ENSG00000135111	TBX3	-0.364865	8.72766e-05	0.00156206
ENSG00000197343	ZNF655	-0.365658	8.08434e-06	0.000199208
ENSG00000115459	ELMOD3	-0.365687	3.64619e-05	0.000731417
ENSG00000171631	P2RY6	-0.366229	0.00128279	0.0136661
ENSG00000131374	TBC1D5	-0.366264	1.20689e-06	3.86494e-05
ENSG00000087448	KLHL42	-0.366727	0.000531498	0.00686007
ENSG00000114439	BBX	-0.367732	6.07639e-07	2.08696e-05
ENSG00000180596	HIST1H2BC	-0.368649	0.00170995	0.016971
ENSG00000134897	BIVM	-0.368995	0.000378817	0.00520648
ENSG00000162194	LBHD1	-0.370276	0.00694414	0.0495352
ENSG00000198707	CEP290	-0.370776	0.0014591	0.0150831
ENSG00000113441	LNPEP	-0.372599	0.00032216	0.00452034
ENSG00000261716	NA	-0.373445	0.00068427	0.00836192
ENSG00000170325	PRDM10	-0.37422	6.77522e-06	0.000171596
ENSG00000266903	NA	-0.374567	0.00315775	0.0272881
ENSG00000162542	TMCO4	-0.375088	5.91057e-05	0.00110322
ENSG00000197121	PGAP1	-0.375671	0.000260537	0.00381521
ENSG00000112379	ARFGEF3	-0.376251	0.00015105	0.00247017
ENSG00000137747	TMPRSS13	-0.376633	0.000331025	0.00462183
ENSG00000205133	TRIQK	-0.377343	0.000160954	0.00261093
ENSG00000095951	HIVEP1	-0.377783	0.000114847	0.00196386
ENSG00000107882	SUFU	-0.379306	2.17648e-07	8.30777e-06
ENSG00000182612	TSPAN10	-0.379886	0.00144271	0.0149544
ENSG00000005156	LIG3	-0.382593	8.9068e-09	4.45562e-07
ENSG00000037042	TUBG2	-0.382813	0.0012021	0.0130131
ENSG00000011105	TSPAN9	-0.38322	0.000759541	0.00900934
ENSG00000158850	B4GALT3	-0.384044	2.87576e-05	0.000590852
ENSG00000161010	MRNIP	-0.384843	0.00651462	0.0471435
ENSG00000110911	SLC11A2	-0.384865	0.000392033	0.00537436
ENSG00000233836	NA	-0.384901	0.000948957	0.0107193
ENSG00000140396	NCOA2	-0.385241	1.4558e-10	1.02851e-08
ENSG00000275131	NA	-0.386565	0.00527848	0.0403678
ENSG00000136560	TANK	-0.386959	1.3955e-05	0.000316602
ENSG00000091136	LAMB1	-0.387059	0.00278796	0.024747
ENSG00000032444	PNPLA6	-0.387289	0.000627425	0.00784671
ENSG00000123104	ITPR2	-0.387844	0.000238694	0.00354367
ENSG00000185522	LMNTD2	-0.388738	0.00260111	0.0234595
ENSG00000226200	SGMS1-AS1	-0.389203	0.00628561	0.0458346
ENSG00000166415	WDR72	-0.389316	0.00649409	0.0470354
ENSG00000256340	ABCC6P1	-0.389741	0.000326811	0.00457763
ENSG00000145246	ATP10D	-0.390182	0.000757921	0.00899675
ENSG00000144802	NFKBIZ	-0.391283	0.00237164	0.0218174
ENSG00000106460	TMEM106B	-0.391893	0.00683177	0.0489747
ENSG00000177200	CHD9	-0.392002	1.18819e-05	0.000274597
ENSG00000172366	NA	-0.392418	0.00236165	0.0217381
ENSG00000066248	NGEF	-0.392986	0.000935159	0.0106156
ENSG00000180611	MB21D2	-0.393279	0.00139658	0.0145794
ENSG00000129514	FOXA1	-0.393364	0.000351457	0.00488883
ENSG00000167685	ZNF444	-0.393516	0.000241011	0.00357148
ENSG00000054392	HHAT	-0.393619	0.00575699	0.0429919
ENSG00000116525	TRIM62	-0.39392	0.00107129	0.0118437
ENSG00000167785	ZNF558	-0.395275	1.1455e-05	0.000265875
ENSG00000110274	CEP164	-0.395798	0.00154239	0.0157345
ENSG00000167566	NCKAP5L	-0.396447	4.27472e-05	0.00083666
ENSG00000260565	ERVK13-1	-0.396785	0.00644466	0.0467616
ENSG00000179240	NA	-0.396839	0.00691586	0.0493689
ENSG00000197948	FCHSD1	-0.396945	0.001118	0.0122843
ENSG00000196498	NCOR2	-0.397405	0.000223268	0.00334861
ENSG00000214106	PAXIP1-AS2	-0.397543	0.000162655	0.00263167
ENSG00000166073	GPR176	-0.399338	0.000450469	0.00604176
ENSG00000164953	TMEM67	-0.39989	0.000191188	0.00296691
ENSG00000187240	DYNC2H1	-0.400436	2.167e-07	8.29122e-06
ENSG00000134602	STK26	-0.401437	0.0016579	0.0166133
ENSG00000143324	XPR1	-0.401654	4.93429e-05	0.000943961
ENSG00000134247	PTGFRN	-0.402211	0.00030216	0.00429964
ENSG00000239521	GATS	-0.403093	0.00572541	0.0428953
ENSG00000090661	CERS4	-0.403791	0.000279628	0.00403245
ENSG00000257621	PSMA3-AS1	-0.404122	0.000441703	0.00594399
ENSG00000185946	RNPC3	-0.404253	0.000698987	0.00849846
ENSG00000225285	LINC01770	-0.40712	0.00562787	0.0423813
ENSG00000124104	SNX21	-0.407705	0.00122287	0.0132024
ENSG00000167703	SLC43A2	-0.408787	0.00116142	0.0126663
ENSG00000170500	LONRF2	-0.40952	2.17781e-05	0.000464023
ENSG00000136213	CHST12	-0.409741	0.0028021	0.024818
ENSG00000156463	SH3RF2	-0.41019	0.00527178	0.0403602
ENSG00000196911	KPNA5	-0.410405	0.00144859	0.014996
ENSG00000146242	TPBG	-0.410685	0.000695152	0.00847654
ENSG00000135931	ARMC9	-0.410766	0.000466563	0.00619061
ENSG00000169255	B3GALNT1	-0.410794	0.00467687	0.0367488
ENSG00000138688	KIAA1109	-0.41097	9.30047e-05	0.00164402
ENSG00000109339	MAPK10	-0.411263	0.000932938	0.0105979
ENSG00000164142	FAM160A1	-0.411909	0.0059546	0.0438376
ENSG00000099282	TSPAN15	-0.41266	1.29668e-05	0.000297958
ENSG00000105227	PRX	-0.413285	0.00289147	0.0254931
ENSG00000011347	SYT7	-0.413317	0.000190799	0.0029669
ENSG00000066084	DIP2B	-0.413519	8.19607e-06	0.000201561
ENSG00000138162	TACC2	-0.41363	1.45654e-06	4.5119e-05
ENSG00000057294	PKP2	-0.415809	0.00241253	0.0221178
ENSG00000092929	UNC13D	-0.416719	3.34884e-05	0.000678531
ENSG00000204623	ZNRD1ASP	-0.417152	0.00565731	0.0425037
ENSG00000138101	DTNB	-0.417528	0.00117344	0.0127802
ENSG00000146476	ARMT1	-0.417659	0.00340588	0.0289161
ENSG00000138660	AP1AR	-0.418174	0.00559871	0.042221
ENSG00000257093	KIAA1147	-0.418213	0.00117462	0.0127843
ENSG00000157617	C2CD2	-0.419768	0.00326836	0.0280484
ENSG00000077782	FGFR1	-0.419778	7.91688e-06	0.000196192
ENSG00000049246	PER3	-0.420724	0.00412202	0.033441
ENSG00000187642	PERM1	-0.421559	0.00526719	0.0403442
ENSG00000134138	MEIS2	-0.421692	0.00278842	0.024747
ENSG00000228630	HOTAIR	-0.422335	1.92812e-08	9.02853e-07
ENSG00000197308	GATA3-AS1	-0.422746	0.0036502	0.0304808
ENSG00000164674	SYTL3	-0.423064	0.00558556	0.0421464
ENSG00000204406	MBD5	-0.424777	0.00154995	0.0157816
ENSG00000164823	OSGIN2	-0.429414	0.000132073	0.0021955
ENSG00000135365	PHF21A	-0.429592	3.86425e-09	2.08178e-07
ENSG00000152818	UTRN	-0.429681	0.000280594	0.00404276
ENSG00000128607	KLHDC10	-0.433995	2.03116e-05	0.000436238
ENSG00000152518	ZFP36L2	-0.434817	0.00103204	0.0115126
ENSG00000198298	ZNF485	-0.43523	5.05724e-05	0.000963834
ENSG00000143507	DUSP10	-0.435234	0.00133742	0.0141204
ENSG00000236699	ARHGEF38	-0.435555	1.68571e-06	5.07541e-05
ENSG00000136167	LCP1	-0.435615	0.00454198	0.0360228
ENSG00000197933	ZNF823	-0.435955	0.000774003	0.0091405
ENSG00000175938	ORAI3	-0.436098	0.00139373	0.0145686
ENSG00000198003	CCDC151	-0.437216	0.0027911	0.0247572
ENSG00000175309	PHYKPL	-0.437599	0.00166826	0.0166805
ENSG00000146278	PNRC1	-0.439402	0.00105195	0.0117022
ENSG00000104093	DMXL2	-0.439797	1.19758e-07	4.79867e-06
ENSG00000100596	SPTLC2	-0.440422	8.61235e-06	0.000210194
ENSG00000230873	STMND1	-0.441284	0.00655435	0.0473231
ENSG00000049323	LTBP1	-0.442935	0.000312152	0.00441841
ENSG00000182700	IGIP	-0.443916	0.000546942	0.00703686
ENSG00000008513	ST3GAL1	-0.445374	0.00623912	0.0455988
ENSG00000225526	MKRN2OS	-0.445538	0.00131716	0.0139493
ENSG00000143375	CGN	-0.445846	7.82771e-09	3.94028e-07
ENSG00000196187	TMEM63A	-0.446993	5.96385e-05	0.0011093
ENSG00000243701	DUBR	-0.447194	0.000474989	0.00627655
ENSG00000162817	C1orf115	-0.447362	0.00444742	0.0354649
ENSG00000123636	BAZ2B	-0.447584	1.72554e-05	0.000379713
ENSG00000261324	NA	-0.448072	0.00599143	0.0440282
ENSG00000114861	FOXP1	-0.448642	0.00081659	0.00953524
ENSG00000141279	NPEPPS	-0.449503	1.80177e-09	1.03285e-07
ENSG00000176454	LPCAT4	-0.450936	0.00100405	0.0112392
ENSG00000155792	DEPTOR	-0.451022	0.00309352	0.0269063
ENSG00000124171	PARD6B	-0.451065	0.00323495	0.0278209
ENSG00000141527	CARD14	-0.454666	0.000122283	0.0020646
ENSG00000179818	PCBP1-AS1	-0.455412	0.00193266	0.0185747
ENSG00000225377	NRSN2-AS1	-0.455914	0.00375991	0.031235
ENSG00000262468	LINC01569	-0.456111	0.000563689	0.00718789
ENSG00000173614	NMNAT1	-0.4571	0.000368918	0.00508779
ENSG00000136379	ABHD17C	-0.457552	0.000200851	0.00309896
ENSG00000162777	DENND2D	-0.457869	6.3233e-07	2.16254e-05
ENSG00000152669	CCNO	-0.458963	0.000754818	0.0089864
ENSG00000186472	PCLO	-0.45923	2.73038e-06	7.75679e-05
ENSG00000151229	SLC2A13	-0.46012	5.7321e-05	0.00107147
ENSG00000151025	GPR158	-0.460659	4.04221e-05	0.000795989
ENSG00000164088	PPM1M	-0.460965	0.000174124	0.0027853
ENSG00000259153	NA	-0.461889	0.00263922	0.0237235
ENSG00000168672	FAM84B	-0.462166	4.0062e-07	1.43311e-05
ENSG00000215808	LINC01139	-0.463503	2.48883e-05	0.000524053
ENSG00000137709	POU2F3	-0.463803	0.000444164	0.00597211
ENSG00000178104	NA	-0.463835	4.20025e-15	5.93488e-13
ENSG00000134215	VAV3	-0.464546	6.41379e-05	0.00118072
ENSG00000154310	TNIK	-0.465942	0.00096951	0.010908
ENSG00000117461	PIK3R3	-0.466609	1.2961e-06	4.09364e-05
ENSG00000269896	NA	-0.467355	0.00363044	0.0303946
ENSG00000101665	SMAD7	-0.469755	0.00228338	0.0211993
ENSG00000215447	NA	-0.470716	9.83606e-05	0.0017278
ENSG00000092871	RFFL	-0.471402	0.000684714	0.00836192
ENSG00000132801	ZSWIM3	-0.473523	0.000179558	0.00284678
ENSG00000161328	LRRC56	-0.473719	0.00188005	0.0182182
ENSG00000153560	UBP1	-0.473831	1.23771e-06	3.92463e-05
ENSG00000068885	IFT80	-0.474465	0.000320073	0.00450283
ENSG00000196689	TRPV1	-0.474637	0.00615058	0.0450744
ENSG00000214176	PLEKHM1P1	-0.475519	7.4815e-05	0.00136326
ENSG00000267288	NA	-0.476523	0.00090377	0.0102993
ENSG00000168907	PLA2G4F	-0.476667	6.85703e-11	5.25967e-09
ENSG00000179148	ALOXE3	-0.47688	0.00590847	0.0437379
ENSG00000227051	C14orf132	-0.478424	3.77426e-07	1.35705e-05
ENSG00000146038	DCDC2	-0.479048	0.000334277	0.00466193
ENSG00000168743	NPNT	-0.480391	0.0013883	0.0145401
ENSG00000198780	FAM169A	-0.4811	0.00452622	0.0359509
ENSG00000237036	ZEB1-AS1	-0.481848	0.00298593	0.0261541
ENSG00000180626	ZNF594	-0.4827	0.000480643	0.00632533
ENSG00000139190	VAMP1	-0.482791	0.000737199	0.0088144
ENSG00000061938	TNK2	-0.483855	0.000768482	0.00910199
ENSG00000250790	NA	-0.484059	0.000957268	0.0108057
ENSG00000071282	LMCD1	-0.484085	2.00474e-05	0.000432294
ENSG00000151623	NR3C2	-0.484811	0.00407207	0.0331612
ENSG00000185404	SP140L	-0.485241	3.43461e-08	1.52831e-06
ENSG00000276791	NA	-0.486522	0.00342157	0.0289784
ENSG00000153885	KCTD15	-0.486677	3.3949e-07	1.23442e-05
ENSG00000213930	GALT	-0.489563	0.000730759	0.00876476
ENSG00000204128	C2orf72	-0.489564	0.00128508	0.0136815
ENSG00000110628	SLC22A18	-0.48957	0.00110037	0.0121071
ENSG00000055732	MCOLN3	-0.49173	0.00453601	0.0359931
ENSG00000182310	SPACA6	-0.491813	0.00315066	0.0272752
ENSG00000181513	ACBD4	-0.492036	4.43425e-07	1.57328e-05
ENSG00000174788	PCP2	-0.492221	0.00390489	0.0321739
ENSG00000175928	LRRN1	-0.492883	0.000771092	0.00911497
ENSG00000162782	TDRD5	-0.492968	6.35155e-06	0.000162915
ENSG00000099326	MZF1	-0.493443	0.00243328	0.0222541
ENSG00000182568	SATB1	-0.494888	5.43367e-06	0.000141398
ENSG00000140859	KIFC3	-0.49683	0.000188092	0.00293875
ENSG00000088899	LZTS3	-0.496845	0.000487292	0.00640759
ENSG00000125629	INSIG2	-0.497694	0.000453841	0.00606678
ENSG00000000457	SCYL3	-0.501051	3.35353e-07	1.22214e-05
ENSG00000144452	ABCA12	-0.501507	0.00063165	0.00787509
ENSG00000267259	NA	-0.502104	0.00141673	0.014742
ENSG00000120832	MTERF2	-0.502474	1.0685e-08	5.2474e-07
ENSG00000110455	ACCS	-0.503827	0.000101931	0.0017808
ENSG00000158023	WDR66	-0.504417	0.00549108	0.0415679
ENSG00000164543	STK17A	-0.504623	0.000215622	0.00324905
ENSG00000163864	NMNAT3	-0.50464	0.000789297	0.00930066
ENSG00000234684	SDCBP2-AS1	-0.504834	9.62214e-07	3.14388e-05
ENSG00000274020	LINC01138	-0.505994	0.000846364	0.00982115
ENSG00000171444	MCC	-0.506139	8.72482e-08	3.57606e-06
ENSG00000246982	NA	-0.506706	0.00274389	0.0244732
ENSG00000187239	FNBP1	-0.507077	7.8929e-08	3.29375e-06
ENSG00000066777	ARFGEF1	-0.507554	1.07573e-06	3.47252e-05
ENSG00000132849	PATJ	-0.507681	2.02182e-09	1.15079e-07
ENSG00000151612	ZNF827	-0.509073	3.41683e-06	9.42047e-05
ENSG00000136895	GARNL3	-0.510125	0.0021381	0.0201406
ENSG00000127249	ATP13A4	-0.510397	0.0051383	0.0395639
ENSG00000175265	GOLGA8A	-0.510637	0.0054591	0.0414203
ENSG00000133466	C1QTNF6	-0.512364	0.000118305	0.00200595
ENSG00000131398	KCNC3	-0.51242	0.00435356	0.0348372
ENSG00000187068	C3orf70	-0.512443	0.00277195	0.0246552
ENSG00000276715	YWHAEP7	-0.513563	0.00264443	0.0237571
ENSG00000247271	ZBED5-AS1	-0.513842	7.80431e-05	0.00141249
ENSG00000143390	RFX5	-0.514574	1.99368e-06	5.86027e-05
ENSG00000123933	MXD4	-0.515311	1.31877e-05	0.000301316
ENSG00000123728	RAP2C	-0.515333	2.20255e-05	0.000468676
ENSG00000197283	SYNGAP1	-0.515415	0.00205846	0.019516
ENSG00000269313	MAGIX	-0.515441	0.00432511	0.0347007
ENSG00000165359	INTS6L	-0.515738	0.000142977	0.00235488
ENSG00000126217	MCF2L	-0.518595	0.00304023	0.0265287
ENSG00000273015	NA	-0.518635	6.59044e-06	0.000167179
ENSG00000274173	NA	-0.518829	0.000220722	0.00331969
ENSG00000101846	STS	-0.519058	5.57212e-05	0.00104855
ENSG00000153246	PLA2R1	-0.519102	0.0013377	0.0141204
ENSG00000102908	NFAT5	-0.519257	1.8784e-05	0.000408329
ENSG00000007516	BAIAP3	-0.519803	0.00192112	0.0184888
ENSG00000204314	NA	-0.520946	0.000118205	0.00200595
ENSG00000124257	NEURL2	-0.521182	0.00539189	0.0410036
ENSG00000182109	NA	-0.52241	0.00640942	0.0465268
ENSG00000186834	HEXIM1	-0.522559	0.000639679	0.00793273
ENSG00000196391	ZNF774	-0.522656	2.84893e-07	1.06228e-05
ENSG00000196917	HCAR1	-0.52391	0.00679356	0.0487659
ENSG00000214860	EVPLL	-0.524057	0.00703869	0.0499908
ENSG00000196275	GTF2IRD2	-0.52468	0.00316102	0.0273017
ENSG00000095739	BAMBI	-0.526874	0.00307815	0.0268015
ENSG00000261488	NA	-0.527156	0.000939278	0.0106399
ENSG00000240661	NA	-0.528358	0.00503993	0.0389742
ENSG00000113946	CLDN16	-0.52871	0.00420894	0.0340008
ENSG00000143061	IGSF3	-0.529151	4.97767e-06	0.000130587
ENSG00000184160	ADRA2C	-0.531185	0.00147234	0.0151829
ENSG00000196747	HIST1H2AI	-0.531407	0.00118722	0.0128779
ENSG00000262454	MIR193BHG	-0.531659	0.00594919	0.0438376
ENSG00000130701	RBBP8NL	-0.532391	9.45336e-06	0.000226937
ENSG00000259319	NA	-0.532807	0.000253477	0.00371859
ENSG00000217275	NA	-0.534042	0.00162086	0.016318
ENSG00000099260	PALMD	-0.534212	0.00557687	0.0421215
ENSG00000181444	ZNF467	-0.534381	0.000211515	0.00319914
ENSG00000235706	DICER1-AS1	-0.53567	0.00171832	0.017033
ENSG00000223764	NA	-0.535996	0.00270713	0.0242124
ENSG00000151458	ANKRD50	-0.536835	1.44241e-11	1.24248e-09
ENSG00000188687	SLC4A5	-0.537263	0.00503747	0.0389738
ENSG00000105662	CRTC1	-0.537483	0.000635243	0.00790154
ENSG00000163462	TRIM46	-0.537571	0.0038194	0.0316313
ENSG00000188185	LINC00265	-0.542148	0.00203263	0.0193373
ENSG00000196872	KIAA1211L	-0.542688	1.98358e-05	0.000429456
ENSG00000058668	ATP2B4	-0.543745	7.58984e-09	3.83251e-07
ENSG00000160401	CFAP157	-0.543818	0.00593971	0.0438217
ENSG00000102001	CACNA1F	-0.544407	0.00631438	0.0460027
ENSG00000254100	NA	-0.545133	0.00315117	0.0272752
ENSG00000228486	LINC01125	-0.54534	0.00248338	0.0226054
ENSG00000156171	DRAM2	-0.546718	1.1196e-05	0.000261461
ENSG00000163947	ARHGEF3	-0.547854	8.37881e-06	0.000205741
ENSG00000169083	AR	-0.548934	2.6325e-10	1.75951e-08
ENSG00000148737	TCF7L2	-0.551169	1.50109e-06	4.61441e-05
ENSG00000251136	NA	-0.55159	0.00150874	0.0154401
ENSG00000186665	C17orf58	-0.552378	2.4168e-07	9.11707e-06
ENSG00000232931	LINC00342	-0.552513	0.00691741	0.0493689
ENSG00000169855	ROBO1	-0.552566	2.07558e-08	9.57976e-07
ENSG00000260228	NA	-0.554661	0.00500825	0.0388356
ENSG00000230937	MIR205HG	-0.555031	0.000284885	0.0040936
ENSG00000108813	DLX4	-0.556687	0.00514729	0.0396142
ENSG00000088854	C20orf194	-0.55699	8.10194e-08	3.35491e-06
ENSG00000185513	L3MBTL1	-0.560037	0.000651106	0.00803896
ENSG00000135951	TSGA10	-0.561223	0.00138383	0.0145162
ENSG00000166268	MYRFL	-0.563066	3.78697e-05	0.000755892
ENSG00000173166	RAPH1	-0.563267	4.89764e-10	3.1306e-08
ENSG00000171992	SYNPO	-0.563413	0.0039259	0.0323139
ENSG00000168404	MLKL	-0.563425	0.00168584	0.016794
ENSG00000139915	MDGA2	-0.563582	0.00226538	0.0210929
ENSG00000249684	NA	-0.564023	0.00362518	0.0303821
ENSG00000184305	CCSER1	-0.564416	0.000179101	0.00284485
ENSG00000186481	ANKRD20A5P	-0.565053	1.80511e-05	0.000395064
ENSG00000262136	NA	-0.567316	0.00702624	0.0499464
ENSG00000041353	RAB27B	-0.568082	3.88247e-05	0.000772084
ENSG00000130304	SLC27A1	-0.568643	1.2763e-06	4.03902e-05
ENSG00000089163	SIRT4	-0.569184	0.000559635	0.00716393
ENSG00000101298	SNPH	-0.570129	0.00149648	0.0153439
ENSG00000188549	C15orf52	-0.570864	0.000246288	0.00364298
ENSG00000197647	ZNF433	-0.572219	9.19192e-06	0.000222317
ENSG00000139926	FRMD6	-0.572869	0.00054127	0.00698061
ENSG00000165923	AGBL2	-0.575087	5.20068e-05	0.00098905
ENSG00000271971	NA	-0.575473	0.00460299	0.0363643
ENSG00000177694	NAALADL2	-0.578211	0.000626624	0.00784278
ENSG00000116191	RALGPS2	-0.578592	4.08871e-08	1.80441e-06
ENSG00000139625	MAP3K12	-0.579301	0.000141822	0.00233826
ENSG00000111145	ELK3	-0.579324	0.00361604	0.0303239
[truncated: 270 more rows]

## Sheet: 3. DEG CTRL (veh vs.P4E2)
Supplementary table 3. Differentially expressed (DE) genes (BH-adjusted P < 0.05) between vehicle treated T-47D control cells and progesterone/oestradiol-treated T-47D control cells. Three independent biological replicates per treatment/condition were sequenced.
gene_id	gene_symbol	log2FoldChange	pvalue	padj
ENSG00000180720	CHRM4	5.56442	5.50718e-112	1.47221e-108
ENSG00000100003	SEC14L2	5.55677	7.261e-182	1.55284e-177
ENSG00000132274	TRIM22	5.17089	1.74925e-130	6.23491e-127
ENSG00000118515	SGK1	5.01711	7.82581e-140	4.18407e-136
ENSG00000114113	RBP2	4.83226	6.77956e-83	6.30381e-80
ENSG00000204049	NA	4.58567	9.70272e-71	7.15526e-68
ENSG00000109906	ZBTB16	4.57547	1.32014e-66	8.82266e-64
ENSG00000165548	TMEM63C	4.49081	8.55146e-150	6.09605e-146
ENSG00000176387	HSD11B2	4.4605	6.30103e-133	2.69508e-129
ENSG00000145569	FAM105A	4.39032	3.41809e-100	5.62301e-97
ENSG00000214900	LINC01588	4.15701	1.27547e-45	3.2473e-43
ENSG00000275011	NA	4.02648	5.35581e-54	2.00946e-51
ENSG00000214313	AZGP1P1	3.89872	3.4642e-159	3.70427e-155
ENSG00000203685	STUM	3.86595	2.46832e-48	7.23117e-46
ENSG00000102934	PLLP	3.79284	1.23873e-115	3.7845e-112
ENSG00000151365	THRSP	3.5198	1.04073e-48	3.13479e-46
ENSG00000142494	SLC47A1	3.5161	1.21603e-44	2.79635e-42
ENSG00000131482	G6PC	3.49762	3.49483e-29	3.00162e-27
ENSG00000163884	KLF15	3.46229	6.53619e-80	5.59132e-77
ENSG00000108352	RAPGEFL1	3.41715	6.3117e-60	3.21386e-57
ENSG00000171388	APLN	3.35899	1.06253e-33	1.22168e-31
ENSG00000070526	ST6GALNAC1	3.33592	1.1e-30	1.04553e-28
ENSG00000154997	SEPT14	3.31352	1.77807e-26	1.22269e-24
ENSG00000269289	NA	3.28745	3.00196e-44	6.55102e-42
ENSG00000111885	MAN1A1	3.28327	4.56895e-76	3.61895e-73
ENSG00000020181	ADGRA2	3.28135	1.33366e-44	3.03422e-42
ENSG00000117525	F3	3.23853	4.87712e-87	6.13542e-84
ENSG00000134917	ADAMTS8	3.2223	1.8046e-30	1.69269e-28
ENSG00000163596	ICA1L	3.221	4.73861e-43	9.93529e-41
ENSG00000145088	EAF2	3.1983	1.19474e-60	6.7239e-58
ENSG00000164106	SCRG1	3.16862	1.88209e-26	1.29007e-24
ENSG00000016402	IL20RA	3.15401	5.16554e-104	1.04471e-100
ENSG00000164188	RANBP3L	3.15316	1.87365e-36	2.58516e-34
ENSG00000264589	MAPT-AS1	3.13933	3.59344e-27	2.61392e-25
ENSG00000004799	PDK4	3.112	2.86395e-30	2.65145e-28
ENSG00000143473	KCNH1	3.11184	3.65095e-24	2.1275e-22
ENSG00000125931	CITED1	3.08816	2.50108e-22	1.23245e-20
ENSG00000171126	KCNG3	3.07821	4.57371e-30	4.16227e-28
ENSG00000157514	TSC22D3	3.07128	9.2996e-97	1.32588e-93
ENSG00000250056	LINC01018	3.03356	2.8547e-25	1.7851e-23
ENSG00000279685	MAPT-IT1	3.00958	7.34471e-23	3.87837e-21
ENSG00000148700	ADD3	3.00233	4.84658e-55	1.99325e-52
ENSG00000206190	ATP10A	2.99013	1.31047e-59	6.51762e-57
ENSG00000126561	STAT5A	2.95292	1.09271e-29	9.86021e-28
ENSG00000159212	CLIC6	2.89605	1.61947e-41	3.01164e-39
ENSG00000224689	ZNF812P	2.87756	2.94664e-26	1.9942e-24
ENSG00000132681	ATP1A4	2.87743	3.15308e-40	5.43804e-38
ENSG00000103647	CORO2B	2.82945	4.32371e-20	1.7381e-18
ENSG00000188089	PLA2G4E	2.82766	5.55699e-21	2.44028e-19
ENSG00000087495	PHACTR3	2.8248	1.15828e-18	4.04754e-17
ENSG00000179862	CITED4	2.80166	1.86015e-29	1.65067e-27
ENSG00000026559	KCNG1	2.79668	2.48766e-28	2.00004e-26
ENSG00000270885	RASL10B	2.78256	1.01736e-43	2.17573e-41
ENSG00000170271	FAXDC2	2.77846	5.52268e-20	2.20351e-18
ENSG00000238121	LINC00426	2.76774	1.16115e-20	4.93683e-19
ENSG00000108387	SEPT4	2.76017	2.04946e-25	1.30446e-23
ENSG00000253368	TRNP1	2.71721	6.4666e-29	5.42332e-27
ENSG00000213513	IMPDH1P5	2.68708	4.51216e-40	7.59819e-38
ENSG00000203747	FCGR3A	2.68201	2.62815e-18	8.87925e-17
ENSG00000121957	GPSM2	2.66961	5.37351e-104	1.04471e-100
ENSG00000153551	CMTM7	2.66922	9.29847e-19	3.27068e-17
ENSG00000143318	CASQ1	2.66347	2.53149e-21	1.14944e-19
ENSG00000227963	NA	2.66022	3.88837e-20	1.56604e-18
ENSG00000096060	FKBP5	2.6515	1.43532e-83	1.39526e-80
ENSG00000102743	SLC25A15	2.64569	1.56447e-51	5.57629e-49
ENSG00000250644	NA	2.626	3.83543e-22	1.85997e-20
ENSG00000122787	AKR1D1	2.58446	3.65273e-16	1.04435e-14
ENSG00000072682	P4HA2	2.57623	7.25911e-26	4.7475e-24
ENSG00000273350	NA	2.56799	1.78997e-16	5.2153e-15
ENSG00000169347	GP2	2.56745	5.19282e-20	2.07577e-18
ENSG00000166391	MOGAT2	2.56701	1.12094e-15	3.0972e-14
ENSG00000204103	MAFB	2.56139	1.92602e-34	2.34033e-32
ENSG00000148344	PTGES	2.55719	6.46841e-41	1.16247e-38
ENSG00000168502	MTCL1	2.55453	9.58733e-43	1.91621e-40
ENSG00000152661	GJA1	2.55283	6.25131e-16	1.74531e-14
ENSG00000196136	SERPINA3	2.52881	1.42123e-16	4.16933e-15
ENSG00000139174	PRICKLE1	2.52094	1.65295e-19	6.25743e-18
ENSG00000162551	ALPL	2.51603	1.244e-15	3.41955e-14
ENSG00000232139	LINC00867	2.51432	6.69419e-17	2.05103e-15
ENSG00000104205	SGK3	2.50883	2.23367e-54	8.84615e-52
ENSG00000069812	HES2	2.49707	8.47102e-35	1.04116e-32
ENSG00000124507	PACSIN1	2.47895	2.96954e-42	5.72131e-40
ENSG00000163406	SLC15A2	2.4759	8.41941e-36	1.09791e-33
ENSG00000115112	TFCP2L1	2.46203	8.73502e-35	1.06747e-32
ENSG00000173848	NET1	2.4591	3.29729e-85	3.52579e-82
ENSG00000006071	ABCC8	2.45357	5.61072e-32	5.79666e-30
ENSG00000163993	S100P	2.44804	9.55671e-29	7.92169e-27
ENSG00000124383	MPHOSPH10	2.43826	2.87001e-39	4.57412e-37
ENSG00000188916	FAM196A	2.4095	8.94941e-21	3.84321e-19
ENSG00000134352	IL6ST	2.40738	3.96278e-40	6.72603e-38
ENSG00000057657	PRDM1	2.4047	4.43218e-20	1.77836e-18
ENSG00000211448	DIO2	2.3976	3.18323e-20	1.29141e-18
ENSG00000140470	ADAMTS17	2.37484	3.16599e-17	9.95703e-16
ENSG00000138646	HERC5	2.36485	2.00609e-22	1.00239e-20
ENSG00000254290	NA	2.35549	4.36529e-16	1.23815e-14
ENSG00000158186	MRAS	2.34968	9.34291e-58	4.44016e-55
ENSG00000196091	MYBPC1	2.33954	2.4641e-14	5.94778e-13
ENSG00000147642	SYBU	2.31976	1.34544e-17	4.33991e-16
ENSG00000284299	NA	2.30904	2.58033e-13	5.63667e-12
ENSG00000145949	MYLK4	2.30642	1.75923e-27	1.32475e-25
ENSG00000169213	RAB3B	2.30536	4.42943e-19	1.60555e-17
ENSG00000111859	NEDD9	2.28851	2.70997e-37	3.88963e-35
ENSG00000125430	HS3ST3B1	2.28632	5.54611e-28	4.36063e-26
ENSG00000166961	MS4A15	2.28128	1.03018e-19	4.03505e-18
ENSG00000251139	NA	2.27845	9.0446e-13	1.82307e-11
ENSG00000130598	TNNI2	2.27144	7.28914e-35	9.01072e-33
ENSG00000251442	LINC01094	2.27061	4.61552e-13	9.6867e-12
ENSG00000113924	HGD	2.26793	8.19359e-32	8.38412e-30
ENSG00000205629	LCMT1	2.26697	1.82867e-43	3.87206e-41
ENSG00000186526	CYP4F8	2.26444	4.27439e-15	1.11751e-13
ENSG00000179388	EGR3	2.25508	2.05744e-12	4.02566e-11
ENSG00000163399	ATP1A1	2.23393	5.09078e-86	6.04841e-83
ENSG00000174527	MYO1H	2.23001	2.60532e-15	6.93002e-14
ENSG00000162433	AK4	2.22447	2.88743e-39	4.57412e-37
ENSG00000205669	ACOT6	2.22089	6.10073e-13	1.25936e-11
ENSG00000184828	ZBTB7C	2.21719	2.13278e-22	1.05828e-20
ENSG00000104643	MTMR9	2.21341	1.10994e-97	1.69551e-94
ENSG00000245748	NA	2.20428	3.02769e-17	9.55018e-16
ENSG00000166828	SCNN1G	2.20167	2.51406e-19	9.38318e-18
ENSG00000165272	AQP3	2.1854	1.30312e-27	9.98872e-26
ENSG00000248050	NA	2.18414	2.37511e-12	4.61346e-11
ENSG00000170525	PFKFB3	2.18316	2.59723e-40	4.51581e-38
ENSG00000124107	SLPI	2.17048	2.90395e-44	6.46916e-42
ENSG00000183779	ZNF703	2.16946	1.3169e-32	1.41524e-30
ENSG00000187486	KCNJ11	2.16933	3.73687e-57	1.66493e-54
ENSG00000259945	NA	2.16809	2.33678e-13	5.12032e-12
ENSG00000158292	GPR153	2.16804	1.10929e-54	4.47611e-52
ENSG00000134020	PEBP4	2.16594	1.01965e-11	1.83246e-10
ENSG00000207652	MIR621	2.16558	2.75305e-25	1.73167e-23
ENSG00000185697	MYBL1	2.1626	3.06579e-23	1.67258e-21
ENSG00000102996	MMP15	2.14676	7.01757e-38	1.03502e-35
ENSG00000214252	AZGP1P2	2.14546	2.25051e-11	3.88454e-10
ENSG00000172771	EFCAB12	2.12402	1.19625e-18	4.17342e-17
ENSG00000108932	SLC16A6	2.11434	1.09318e-30	1.0437e-28
ENSG00000070761	CFAP20	2.0938	1.67761e-42	3.29149e-40
ENSG00000170477	KRT4	2.09254	6.07549e-13	1.25576e-11
ENSG00000198729	PPP1R14C	2.08989	1.75025e-11	3.05808e-10
ENSG00000117013	KCNQ4	2.08397	6.45258e-13	1.32687e-11
ENSG00000162882	HAAO	2.08338	4.65999e-11	7.79801e-10
ENSG00000130270	ATP8B3	2.08153	7.12351e-43	1.4372e-40
ENSG00000186049	KRT73	2.07674	6.90536e-11	1.13511e-09
ENSG00000151726	ACSL1	2.07536	2.75723e-58	1.34014e-55
ENSG00000128203	ASPHD2	2.07361	5.29649e-15	1.36966e-13
ENSG00000096088	PGC	2.06722	7.02611e-11	1.15407e-09
ENSG00000162641	AKNAD1	2.04531	3.08038e-33	3.43109e-31
ENSG00000236581	STARD13-AS	2.03855	1.66402e-10	2.61284e-09
ENSG00000186868	MAPT	2.02915	1.50679e-26	1.03949e-24
ENSG00000116396	KCNC4	2.02511	2.08011e-18	7.07238e-17
ENSG00000177283	FZD8	2.0209	1.70988e-18	5.86957e-17
ENSG00000197375	SLC22A5	2.00823	6.181e-31	6.0085e-29
ENSG00000234233	KCNH1-IT1	2.00787	1.88285e-10	2.93274e-09
ENSG00000182902	SLC25A18	2.00743	1.1328e-14	2.83346e-13
ENSG00000095794	CREM	2.00673	6.56097e-35	8.20544e-33
ENSG00000112619	PRPH2	2.00549	4.42046e-10	6.55134e-09
ENSG00000163082	SGPP2	2.0022	7.53397e-11	1.2337e-09
ENSG00000204682	CASC10	1.99957	6.3768e-27	4.53071e-25
ENSG00000183307	TMEM121B	1.9817	3.03462e-13	6.5554e-12
ENSG00000122863	CHST3	1.97836	9.84786e-45	2.2892e-42
ENSG00000106348	IMPDH1	1.97743	6.59395e-50	2.10475e-47
ENSG00000170846	NA	1.97153	3.5801e-53	1.2977e-50
ENSG00000118898	PPL	1.96707	1.47695e-60	7.89651e-58
ENSG00000165474	GJB2	1.96317	2.24439e-11	3.8771e-10
ENSG00000135929	CYP27A1	1.95762	2.84179e-13	6.16375e-12
ENSG00000162747	FCGR3B	1.95479	9.48055e-10	1.34718e-08
ENSG00000156284	CLDN8	1.94628	2.27452e-20	9.40869e-19
ENSG00000144655	CSRNP1	1.94545	1.00493e-72	7.67552e-70
ENSG00000166317	SYNPO2L	1.94108	5.32128e-10	7.81063e-09
ENSG00000111816	FRK	1.94068	3.77253e-34	4.45742e-32
ENSG00000181026	AEN	1.93744	2.5123e-70	1.79094e-67
ENSG00000165895	ARHGAP42	1.93412	2.24058e-25	1.42187e-23
ENSG00000136997	MYC	1.9288	4.21618e-42	8.05065e-40
ENSG00000110080	ST3GAL4	1.92695	1.6622e-85	1.87093e-82
ENSG00000155158	TTC39B	1.9261	2.73254e-37	3.89587e-35
ENSG00000137841	PLCB2	1.92317	5.32881e-12	9.90112e-11
ENSG00000196208	GREB1	1.91898	2.81618e-15	7.45381e-14
ENSG00000181788	SIAH2	1.91874	3.26772e-47	9.19519e-45
ENSG00000157343	ARMC12	1.91458	3.69869e-20	1.49246e-18
ENSG00000203805	PLPP4	1.90873	1.85299e-10	2.89256e-09
ENSG00000120875	DUSP4	1.90259	1.21557e-16	3.60556e-15
ENSG00000141449	GREB1L	1.90246	2.67168e-23	1.46504e-21
ENSG00000125148	MT2A	1.90126	1.37261e-16	4.03223e-15
ENSG00000167107	ACSF2	1.89876	3.99436e-36	5.37254e-34
ENSG00000260448	LCMT1-AS1	1.89637	2.00649e-10	3.10722e-09
ENSG00000189419	SPATA41	1.89489	1.94776e-12	3.83208e-11
ENSG00000114790	ARHGEF26	1.89427	2.36558e-80	2.10793e-77
ENSG00000169905	TOR1AIP2	1.88913	3.18455e-40	5.44838e-38
ENSG00000100344	PNPLA3	1.88195	1.87135e-23	1.03413e-21
ENSG00000135744	AGT	1.8581	2.55311e-09	3.43834e-08
ENSG00000103723	AP3B2	1.85785	6.34542e-13	1.30735e-11
ENSG00000128965	CHAC1	1.85607	5.23544e-09	6.78576e-08
ENSG00000010030	ETV7	1.85352	2.55069e-12	4.91876e-11
ENSG00000234076	TPRG1-AS1	1.85155	1.19929e-12	2.39477e-11
ENSG00000146648	EGFR	1.85142	1.12838e-32	1.22495e-30
ENSG00000244242	IFITM10	1.84891	1.4891e-10	2.35547e-09
ENSG00000235713	NA	1.84341	4.40948e-09	5.77472e-08
ENSG00000136002	ARHGEF4	1.84213	2.3351e-16	6.74843e-15
ENSG00000143858	SYT2	1.83848	5.16486e-09	6.70241e-08
ENSG00000255794	RMST	1.83711	2.1454e-14	5.2138e-13
ENSG00000142871	CYR61	1.83598	2.03447e-61	1.20859e-58
ENSG00000102054	RBBP7	1.83196	1.88178e-89	2.51524e-86
ENSG00000145819	ARHGAP26	1.83113	9.01459e-27	6.32085e-25
ENSG00000248498	ASNSP1	1.82568	1.21885e-09	1.7059e-08
ENSG00000182957	SPATA13	1.8236	1.16215e-37	1.67931e-35
ENSG00000162174	ASRGL1	1.82261	6.82823e-27	4.83538e-25
ENSG00000249346	LINC01016	1.82172	4.7385e-09	6.18288e-08
ENSG00000171401	KRT13	1.82098	7.07191e-09	9.00773e-08
ENSG00000262188	LINC01978	1.81575	3.40625e-11	5.79062e-10
ENSG00000275897	NA	1.81482	1.02659e-08	1.27717e-07
ENSG00000183386	FHL3	1.81169	8.11567e-18	2.67018e-16
ENSG00000120254	MTHFD1L	1.81147	2.59355e-29	2.27318e-27
ENSG00000249816	LINC00964	1.80848	9.39261e-10	1.33557e-08
ENSG00000176171	BNIP3	1.80349	5.69465e-29	4.81367e-27
ENSG00000184368	MAP7D2	1.80335	5.49256e-10	8.05098e-09
ENSG00000112096	NA	1.79928	4.49319e-42	8.50366e-40
ENSG00000143153	ATP1B1	1.79297	5.24425e-45	1.26015e-42
ENSG00000253125	NA	1.79099	2.6355e-08	3.09346e-07
ENSG00000198483	ANKRD35	1.79051	2.29658e-08	2.72708e-07
ENSG00000278341	NA	1.78988	2.07221e-23	1.14217e-21
ENSG00000159200	RCAN1	1.7873	6.45558e-28	5.05711e-26
ENSG00000114248	LRRC31	1.7815	2.78755e-25	1.74823e-23
ENSG00000163132	MSX1	1.78111	1.70255e-09	2.34454e-08
ENSG00000128285	MCHR1	1.78087	7.12857e-10	1.03008e-08
ENSG00000131791	PRKAB2	1.77996	5.75091e-60	2.99973e-57
ENSG00000162975	KCNF1	1.77725	3.6561e-15	9.62922e-14
ENSG00000144815	NXPE3	1.76719	2.72343e-31	2.70899e-29
ENSG00000091138	SLC26A3	1.76715	6.39967e-12	1.17783e-10
ENSG00000282057	NA	1.76406	4.49282e-10	6.65398e-09
ENSG00000137460	FHDC1	1.76298	8.1313e-37	1.14405e-34
ENSG00000179431	FJX1	1.75851	3.0073e-18	1.01442e-16
ENSG00000008323	PLEKHG6	1.75462	2.2098e-36	3.02941e-34
ENSG00000111961	SASH1	1.75281	8.49208e-108	2.01791e-104
ENSG00000156427	FGF18	1.75181	2.09148e-08	2.49462e-07
ENSG00000143199	ADCY10	1.74713	7.56299e-10	1.08698e-08
ENSG00000103241	FOXF1	1.74562	1.86342e-08	2.24009e-07
ENSG00000102780	DGKH	1.74078	3.43754e-44	7.42579e-42
ENSG00000214999	NA	1.74005	5.18829e-08	5.79106e-07
ENSG00000145545	SRD5A1	1.73382	7.19714e-39	1.11535e-36
ENSG00000124243	BCAS4	1.72794	1.18573e-60	6.7239e-58
ENSG00000131153	GINS2	1.7268	1.23582e-10	1.97086e-09
ENSG00000120332	TNN	1.72461	4.03606e-08	4.58636e-07
ENSG00000187123	LYPD6	1.72243	5.27156e-25	3.2303e-23
ENSG00000104689	TNFRSF10A	1.71362	2.55115e-31	2.54948e-29
ENSG00000172575	RASGRP1	1.7127	3.32551e-08	3.83393e-07
ENSG00000160862	AZGP1	1.71252	4.73157e-19	1.69781e-17
ENSG00000274307	NA	1.71098	1.08583e-08	1.34695e-07
ENSG00000173210	ABLIM3	1.71012	1.81146e-18	6.17862e-17
ENSG00000104419	NDRG1	1.70827	5.13643e-09	6.66956e-08
ENSG00000135245	HILPDA	1.70148	5.45049e-54	2.00973e-51
ENSG00000141682	PMAIP1	1.69754	1.22876e-15	3.38201e-14
ENSG00000253978	NA	1.68904	5.40384e-12	1.00231e-10
ENSG00000177494	ZBED2	1.68871	9.45534e-08	1.01106e-06
ENSG00000124357	NAGK	1.68351	6.97311e-36	9.20536e-34
ENSG00000084628	NKAIN1	1.67819	1.79114e-08	2.1617e-07
ENSG00000261662	NA	1.67811	9.60937e-12	1.73277e-10
ENSG00000261396	NA	1.67473	1.10994e-07	1.17337e-06
ENSG00000157193	LRP8	1.67378	5.86687e-21	2.56059e-19
ENSG00000108759	KRT32	1.67361	2.71676e-08	3.17898e-07
ENSG00000102096	PIM2	1.67224	7.45283e-38	1.09169e-35
ENSG00000120129	DUSP1	1.66872	7.40991e-17	2.2606e-15
ENSG00000171621	SPSB1	1.66857	3.08833e-26	2.0835e-24
ENSG00000116260	QSOX1	1.666	8.2781e-11	1.35245e-09
ENSG00000176595	KBTBD11	1.66365	2.6211e-12	5.0409e-11
ENSG00000198959	TGM2	1.66099	5.00104e-08	5.60546e-07
ENSG00000136155	SCEL	1.65979	5.62106e-08	6.24153e-07
ENSG00000136826	KLF4	1.65902	6.29997e-85	6.41577e-82
ENSG00000267702	NA	1.65768	6.99701e-16	1.94335e-14
ENSG00000232445	NA	1.65602	5.01021e-12	9.31725e-11
ENSG00000013619	MAMLD1	1.65598	2.52984e-07	2.52464e-06
ENSG00000104237	RP1	1.64988	2.29076e-07	2.29678e-06
ENSG00000107104	KANK1	1.64363	2.42899e-38	3.68414e-36
ENSG00000131370	SH3BP5	1.64118	5.22643e-66	3.38704e-63
ENSG00000174469	CNTNAP2	1.63996	1.24315e-21	5.76703e-20
ENSG00000161533	ACOX1	1.63952	5.16947e-24	2.9799e-22
ENSG00000141744	PNMT	1.63947	3.15716e-13	6.7995e-12
ENSG00000149403	GRIK4	1.63887	1.20056e-16	3.57095e-15
ENSG00000110092	CCND1	1.63858	1.96108e-31	1.99712e-29
ENSG00000282885	NA	1.63757	4.88426e-18	1.62449e-16
ENSG00000082397	EPB41L3	1.63558	1.0542e-19	4.12158e-18
ENSG00000175356	SCUBE2	1.63549	7.52451e-12	1.37303e-10
ENSG00000176402	GJC3	1.63543	2.27794e-12	4.44084e-11
ENSG00000214491	SEC14L6	1.634	2.8178e-07	2.79766e-06
ENSG00000142197	DOPEY2	1.63198	1.08151e-26	7.55857e-25
ENSG00000023445	BIRC3	1.63134	1.63016e-16	4.76917e-15
ENSG00000113645	WWC1	1.62956	4.24145e-29	3.6283e-27
ENSG00000159216	NA	1.62777	1.74404e-28	1.43454e-26
ENSG00000099860	GADD45B	1.62191	2.38725e-35	3.02094e-33
ENSG00000260894	NA	1.62073	4.4844e-07	4.3006e-06
ENSG00000229676	ZNF492	1.62064	1.39772e-15	3.82735e-14
ENSG00000230978	LINC00160	1.6193	2.68607e-08	3.14763e-07
ENSG00000111344	RASAL1	1.60996	1.27566e-09	1.7796e-08
ENSG00000240758	NA	1.60907	2.01421e-09	2.7402e-08
ENSG00000142046	TMEM91	1.60873	1.73705e-09	2.38591e-08
ENSG00000215244	NA	1.60811	2.87958e-08	3.35052e-07
ENSG00000158445	KCNB1	1.60508	3.85587e-28	3.05414e-26
ENSG00000264343	NA	1.60338	2.08612e-11	3.61538e-10
ENSG00000163171	CDC42EP3	1.60328	2.25813e-08	2.68441e-07
ENSG00000173226	IQCB1	1.59771	6.24209e-45	1.48326e-42
ENSG00000280383	NA	1.59738	3.18116e-07	3.12074e-06
ENSG00000149043	SYT8	1.59224	1.00596e-20	4.28555e-19
ENSG00000185022	MAFF	1.5868	1.1073e-10	1.78453e-09
ENSG00000064205	WISP2	1.58655	9.6399e-13	1.93941e-11
ENSG00000166348	USP54	1.58502	2.88084e-79	2.3696e-76
ENSG00000139597	N4BP2L1	1.58346	4.99826e-14	1.17079e-12
ENSG00000101220	C20orf27	1.58329	6.08013e-31	5.93743e-29
ENSG00000174827	PDZK1	1.58171	5.07855e-07	4.82068e-06
ENSG00000163659	TIPARP	1.58042	3.92146e-23	2.11779e-21
ENSG00000173467	AGR3	1.57941	3.30508e-13	7.09664e-12
ENSG00000119782	FKBP1B	1.57843	5.06914e-08	5.67584e-07
ENSG00000273216	NA	1.57541	2.03106e-10	3.13846e-09
ENSG00000257883	NA	1.5725	8.27023e-07	7.62359e-06
ENSG00000134250	NOTCH2	1.57087	2.09309e-46	5.66618e-44
ENSG00000172782	FADS6	1.56956	9.7066e-07	8.85981e-06
ENSG00000153930	ANKFN1	1.56949	5.18826e-08	5.79106e-07
ENSG00000010319	SEMA3G	1.56945	2.71728e-08	3.17898e-07
ENSG00000135821	GLUL	1.56676	1.47057e-60	7.89651e-58
ENSG00000182585	EPGN	1.56184	8.65911e-11	1.41039e-09
ENSG00000121101	TEX14	1.55934	3.89766e-09	5.14539e-08
ENSG00000103811	CTSH	1.55386	2.24413e-13	4.93247e-12
ENSG00000148175	STOM	1.55186	4.18224e-24	2.42389e-22
ENSG00000135678	CPM	1.5466	1.48606e-06	1.30947e-05
ENSG00000156802	ATAD2	1.54597	9.0891e-14	2.08562e-12
ENSG00000155846	PPARGC1B	1.54319	7.77312e-20	3.07844e-18
ENSG00000184613	NELL2	1.54139	1.69143e-06	1.47284e-05
ENSG00000181104	F2R	1.53527	2.41365e-08	2.85184e-07
ENSG00000134955	SLC37A2	1.53501	1.6922e-09	2.33179e-08
ENSG00000154065	ANKRD29	1.5347	1.02855e-07	1.09512e-06
ENSG00000151208	DLG5	1.53417	1.60031e-51	5.61054e-49
ENSG00000143772	ITPKB	1.53352	7.0792e-50	2.22641e-47
ENSG00000261553	NA	1.53238	7.54001e-08	8.20196e-07
ENSG00000113739	STC2	1.52501	6.6823e-14	1.55166e-12
ENSG00000113657	DPYSL3	1.52407	4.48806e-14	1.06174e-12
ENSG00000126215	XRCC3	1.52307	4.95128e-21	2.18326e-19
ENSG00000088992	TESC	1.52123	2.10578e-06	1.80281e-05
ENSG00000029993	HMGB3	1.51984	3.53045e-55	1.48044e-52
ENSG00000104081	BMF	1.51832	4.88938e-15	1.27053e-13
ENSG00000188488	SERPINA5	1.51022	1.38341e-07	1.43899e-06
ENSG00000186187	ZNRF1	1.50784	4.21303e-30	3.85042e-28
ENSG00000186395	KRT10	1.49844	4.91078e-16	1.38369e-14
ENSG00000106266	SNX8	1.49786	2.27104e-44	5.11247e-42
ENSG00000182158	CREB3L2	1.49759	7.23644e-36	9.49439e-34
ENSG00000198624	CCDC69	1.4973	4.69377e-13	9.83164e-12
ENSG00000094804	CDC6	1.49419	4.01652e-13	8.49688e-12
ENSG00000138795	LEF1	1.4931	3.22416e-26	2.1615e-24
ENSG00000096968	JAK2	1.49167	6.30569e-22	3.01686e-20
ENSG00000134201	GSTM5	1.48804	1.99346e-06	1.7142e-05
ENSG00000205639	MFSD2B	1.48777	1.89426e-06	1.63878e-05
ENSG00000072210	ALDH3A2	1.48509	2.04606e-38	3.12551e-36
ENSG00000144843	ADPRH	1.47684	3.21714e-13	6.91475e-12
ENSG00000186994	KANK3	1.47522	1.88322e-08	2.26134e-07
ENSG00000163517	HDAC11	1.47466	6.54355e-26	4.30586e-24
ENSG00000272727	LINC02266	1.47319	4.46145e-06	3.59099e-05
ENSG00000162711	NLRP3	1.46758	2.04108e-06	1.74952e-05
ENSG00000043591	ADRB1	1.46727	2.18577e-06	1.86532e-05
ENSG00000135919	SERPINE2	1.46448	1.56075e-06	1.3674e-05
ENSG00000241720	NA	1.46369	8.29549e-08	8.95544e-07
ENSG00000116574	RHOU	1.46331	6.09735e-09	7.84112e-08
ENSG00000115170	ACVR1	1.45622	1.97145e-46	5.4053e-44
ENSG00000095321	CRAT	1.45401	1.75297e-17	5.58702e-16
ENSG00000163873	GRIK3	1.45241	2.24716e-31	2.26687e-29
ENSG00000171208	NETO2	1.44897	9.13438e-14	2.09376e-12
ENSG00000136574	GATA4	1.4461	3.00412e-06	2.5018e-05
ENSG00000053747	LAMA3	1.44421	8.61809e-17	2.6032e-15
ENSG00000154269	ENPP3	1.44233	7.26341e-12	1.33107e-10
ENSG00000152078	TMEM56	1.44184	3.4777e-20	1.40594e-18
ENSG00000091651	ORC6	1.44066	1.26196e-19	4.85401e-18
ENSG00000272746	NA	1.43721	7.84613e-08	8.51331e-07
ENSG00000280303	NA	1.43263	3.20545e-09	4.27913e-08
ENSG00000151224	MAT1A	1.43188	8.61353e-06	6.54849e-05
ENSG00000253161	LINC01605	1.43121	1.80201e-07	1.83426e-06
ENSG00000106070	GRB10	1.43078	4.18923e-34	4.92258e-32
ENSG00000068724	TTC7A	1.42986	7.63348e-31	7.38686e-29
ENSG00000232909	NA	1.42928	7.12249e-06	5.495e-05
ENSG00000168497	CAVIN2	1.42715	5.01667e-06	4.00024e-05
ENSG00000255129	NA	1.4229	5.6298e-06	4.44933e-05
ENSG00000253414	NA	1.42147	3.79434e-07	3.67508e-06
ENSG00000100490	CDKL1	1.41737	5.36148e-06	4.25141e-05
ENSG00000183578	TNFAIP8L3	1.41591	1.86955e-07	1.89778e-06
ENSG00000132326	PER2	1.41369	6.67752e-28	5.21188e-26
ENSG00000283342	NA	1.40945	1.60887e-06	1.40668e-05
ENSG00000143476	DTL	1.40781	1.11124e-07	1.17416e-06
ENSG00000176749	CDK5R1	1.40736	3.48022e-21	1.56033e-19
ENSG00000154328	NEIL2	1.40735	4.02376e-13	8.50317e-12
ENSG00000271383	NA	1.40402	3.81616e-32	3.96176e-30
ENSG00000100276	RASL10A	1.40399	4.06068e-15	1.06424e-13
ENSG00000232956	SNHG15	1.40193	2.73245e-28	2.18862e-26
ENSG00000111670	GNPTAB	1.39967	2.21775e-39	3.56608e-37
ENSG00000255442	NA	1.39758	1.35357e-05	9.89655e-05
ENSG00000264010	MIR4429	1.39614	4.90575e-06	3.92057e-05
ENSG00000166068	SPRED1	1.39569	2.50099e-17	7.91216e-16
ENSG00000075275	CELSR1	1.3945	2.39157e-34	2.88961e-32
ENSG00000081277	PKP1	1.39117	1.38678e-05	0.000101151
ENSG00000162390	ACOT11	1.39115	4.52657e-08	5.0977e-07
ENSG00000148339	SLC25A25	1.38944	2.46175e-21	1.12015e-19
ENSG00000145703	IQGAP2	1.38886	1.52915e-05	0.000110593
ENSG00000120889	TNFRSF10B	1.38842	1.28425e-35	1.65451e-33
ENSG00000187889	FYB2	1.38769	3.41035e-09	4.53005e-08
ENSG00000100304	TTLL12	1.38576	7.2517e-19	2.57189e-17
ENSG00000167434	CA4	1.38294	4.64864e-06	3.73603e-05
ENSG00000244265	SIAH2-AS1	1.38214	6.22402e-07	5.83546e-06
ENSG00000197472	ZNF695	1.38178	1.64322e-12	3.25088e-11
ENSG00000150938	CRIM1	1.38172	3.71216e-19	1.35475e-17
ENSG00000182118	FAM89A	1.38084	1.6075e-05	0.000115595
ENSG00000008516	MMP25	1.3808	1.63925e-06	1.43149e-05
ENSG00000140961	OSGIN1	1.37991	8.51657e-13	1.72314e-11
ENSG00000162894	FCMR	1.37988	1.7486e-05	0.000124569
ENSG00000237330	RNF223	1.37855	2.60458e-11	4.47402e-10
ENSG00000111981	ULBP1	1.37581	2.10761e-06	1.80365e-05
ENSG00000100767	PAPLN	1.37569	7.20687e-06	5.55609e-05
ENSG00000147852	VLDLR	1.3748	5.16184e-14	1.20646e-12
ENSG00000212664	NA	1.37378	1.40128e-05	0.00010207
ENSG00000008853	RHOBTB2	1.37355	1.69343e-14	4.16272e-13
ENSG00000127423	AUNIP	1.37283	7.23729e-13	1.47688e-11
ENSG00000102243	VGLL1	1.37257	1.92962e-08	2.31577e-07
ENSG00000116285	ERRFI1	1.37249	5.35948e-29	4.56645e-27
ENSG00000100302	RASD2	1.37038	1.71569e-09	2.36112e-08
ENSG00000170385	SLC30A1	1.36715	9.47041e-36	1.22748e-33
ENSG00000151012	SLC7A11	1.36636	1.21462e-05	8.96341e-05
ENSG00000100479	POLE2	1.36458	4.61174e-09	6.02852e-08
ENSG00000276747	PADI6	1.36369	1.30325e-06	1.16227e-05
ENSG00000213988	ZNF90	1.36071	1.09416e-19	4.25449e-18
ENSG00000242114	MTFP1	1.36068	1.02875e-07	1.09512e-06
ENSG00000120903	CHRNA2	1.36066	2.03117e-05	0.00014289
ENSG00000198915	RASGEF1A	1.35867	4.66536e-45	1.14682e-42
ENSG00000158747	NBL1	1.35832	9.2578e-12	1.67644e-10
ENSG00000103154	NECAB2	1.35649	9.7851e-07	8.92385e-06
ENSG00000150764	DIXDC1	1.35551	3.80439e-22	1.8491e-20
ENSG00000251188	NA	1.3551	3.7763e-06	3.0907e-05
ENSG00000136153	LMO7	1.35458	7.5656e-27	5.33986e-25
ENSG00000229512	NA	1.35404	4.75996e-06	3.81421e-05
ENSG00000105810	CDK6	1.35389	7.82761e-08	8.49753e-07
ENSG00000244541	LINC01213	1.35164	2.50704e-05	0.000173711
ENSG00000229961	NA	1.34981	1.86079e-05	0.000131771
ENSG00000141582	CBX4	1.3476	3.92631e-27	2.84637e-25
ENSG00000184068	NA	1.34354	1.94067e-05	0.000136856
ENSG00000104635	SLC39A14	1.34096	2.14343e-33	2.4126e-31
ENSG00000162931	TRIM17	1.33983	6.94723e-16	1.93203e-14
ENSG00000165959	CLMN	1.3395	3.77814e-35	4.7529e-33
ENSG00000168818	STX18	1.33886	2.28126e-24	1.34771e-22
ENSG00000175984	DENND2C	1.3375	5.54785e-14	1.29385e-12
ENSG00000162616	DNAJB4	1.33749	1.21144e-22	6.21294e-21
ENSG00000112183	RBM24	1.33715	2.82764e-09	3.78659e-08
ENSG00000139514	SLC7A1	1.33436	6.06763e-43	1.24772e-40
ENSG00000139132	FGD4	1.33138	1.7203e-51	5.93393e-49
ENSG00000246203	NA	1.33043	6.00806e-08	6.62652e-07
ENSG00000196584	XRCC2	1.32872	2.79397e-12	5.33498e-11
ENSG00000127663	KDM4B	1.32842	1.02589e-39	1.68767e-37
ENSG00000121454	LHX4	1.32573	3.62117e-13	7.71338e-12
ENSG00000116649	SRM	1.32493	2.65586e-24	1.56039e-22
ENSG00000086062	B4GALT1	1.32477	4.48319e-23	2.40618e-21
ENSG00000143797	MBOAT2	1.3219	8.06757e-45	1.89597e-42
ENSG00000168675	LDLRAD4	1.32028	8.42999e-14	1.93645e-12
ENSG00000196350	ZNF729	1.31942	7.24398e-09	9.21276e-08
ENSG00000100994	PYGB	1.31938	4.2013e-46	1.09572e-43
ENSG00000047662	FAM184B	1.31758	2.76822e-05	0.000189901
ENSG00000043039	BARX2	1.31683	6.57954e-17	2.02169e-15
ENSG00000240694	PNMA2	1.31518	3.47229e-05	0.000232785
ENSG00000165209	STRBP	1.31458	1.13776e-32	1.2289e-30
ENSG00000167183	PRR15L	1.31219	3.53395e-38	5.2851e-36
ENSG00000178718	RPP25	1.31092	1.24072e-09	1.73425e-08
ENSG00000185518	SV2B	1.31081	4.51409e-05	0.000295586
ENSG00000157557	ETS2	1.31018	2.95824e-12	5.63858e-11
ENSG00000196081	ZNF724	1.30656	4.01494e-09	5.28391e-08
ENSG00000100372	SLC25A17	1.30513	2.86622e-42	5.57245e-40
ENSG00000160229	ZNF66	1.30252	5.26761e-10	7.73717e-09
ENSG00000073464	CLCN4	1.30228	1.29605e-09	1.80569e-08
ENSG00000167523	SPATA33	1.29936	1.83503e-15	4.96132e-14
ENSG00000171608	PIK3CD	1.29897	6.93859e-10	1.00466e-08
ENSG00000268089	GABRQ	1.29736	3.36206e-05	0.000226033
ENSG00000172301	COPRS	1.29647	2.58486e-16	7.45011e-15
ENSG00000214708	NA	1.29461	2.05252e-17	6.52231e-16
ENSG00000152804	HHEX	1.29185	2.46474e-06	2.08798e-05
ENSG00000198740	ZNF652	1.2899	2.13028e-20	8.86345e-19
ENSG00000078725	BRINP1	1.28678	1.12166e-05	8.32848e-05
ENSG00000008952	SEC62	1.28613	1.67121e-42	3.29149e-40
ENSG00000270629	NA	1.28455	1.59801e-33	1.82754e-31
ENSG00000125848	FLRT3	1.28322	1.3489e-24	8.10325e-23
ENSG00000088986	DYNLL1	1.28283	2.3374e-15	6.26709e-14
ENSG00000012660	ELOVL5	1.27959	6.93721e-33	7.64738e-31
ENSG00000205531	NAP1L4	1.27819	3.00101e-44	6.55102e-42
ENSG00000167747	C19orf48	1.27752	2.36434e-28	1.90807e-26
ENSG00000233381	AK4P3	1.27684	2.11465e-05	0.000148275
ENSG00000171970	ZNF57	1.27422	1.78192e-24	1.06151e-22
ENSG00000159166	LAD1	1.27361	1.61166e-27	1.22224e-25
ENSG00000133818	RRAS2	1.27285	6.72942e-32	6.91901e-30
ENSG00000105835	NAMPT	1.2724	2.59257e-33	2.90286e-31
ENSG00000181031	RPH3AL	1.26745	9.67934e-23	5.02433e-21
ENSG00000163251	FZD5	1.26732	5.13026e-08	5.73527e-07
ENSG00000256229	ZNF486	1.26323	4.29463e-39	6.70401e-37
ENSG00000182352	C17orf77	1.2623	4.11123e-05	0.000271702
ENSG00000164402	SEPT8	1.26092	1.07832e-16	3.22081e-15
ENSG00000171310	CHST11	1.26055	1.22826e-17	3.97994e-16
ENSG00000213759	UGT2B11	1.26005	8.48832e-05	0.000521491
ENSG00000241878	PISD	1.25932	1.04343e-24	6.32148e-23
ENSG00000175274	TP53I11	1.25892	2.85954e-28	2.28187e-26
ENSG00000173153	ESRRA	1.25757	1.71748e-18	5.88621e-17
ENSG00000099194	SCD	1.25613	5.43509e-10	7.9722e-09
ENSG00000164403	SHROOM1	1.25572	4.3297e-06	3.49547e-05
ENSG00000136010	ALDH1L2	1.25525	1.48173e-22	7.52689e-21
ENSG00000135723	FHOD1	1.25443	4.83785e-19	1.73304e-17
ENSG00000164045	CDC25A	1.25352	2.00259e-10	3.10343e-09
ENSG00000118298	CA14	1.25288	9.81492e-05	0.000594623
ENSG00000152315	KCNK13	1.25221	4.12743e-05	0.00027252
ENSG00000254726	MEX3A	1.25097	9.49897e-12	1.71575e-10
ENSG00000054938	CHRDL2	1.24999	3.7508e-05	0.000249967
ENSG00000165244	ZNF367	1.2462	8.75907e-10	1.24964e-08
ENSG00000258408	NT5CP2	1.24571	7.15899e-05	0.000447989
ENSG00000246582	NA	1.24441	8.3137e-16	2.30307e-14
ENSG00000183688	RFLNB	1.24316	9.1356e-05	0.000557733
ENSG00000164975	SNAPC3	1.24291	4.16423e-22	2.01484e-20
ENSG00000164362	TERT	1.2408	8.31216e-05	0.000511257
ENSG00000170776	AKAP13	1.24071	5.58683e-22	2.67892e-20
ENSG00000272264	NA	1.24046	8.38191e-05	0.000515398
ENSG00000267383	NA	1.23941	6.44177e-08	7.05756e-07
ENSG00000137831	UACA	1.23932	8.83663e-22	4.1443e-20
ENSG00000224721	NA	1.23821	3.19726e-05	0.000215767
ENSG00000212743	NA	1.23667	0.000113261	0.000676556
ENSG00000160200	CBS	1.23504	2.8462e-05	0.000194656
ENSG00000123505	AMD1	1.23335	6.79545e-18	2.24965e-16
ENSG00000155903	RASA2	1.23285	6.6633e-22	3.17375e-20
ENSG00000140832	MARVELD3	1.22893	8.16295e-26	5.30616e-24
ENSG00000152931	PART1	1.2281	7.12941e-05	0.000446732
ENSG00000111666	CHPT1	1.22809	7.16432e-26	4.69988e-24
ENSG00000223573	TINCR	1.22652	1.86408e-27	1.39878e-25
ENSG00000011422	PLAUR	1.2253	7.87953e-08	8.54522e-07
ENSG00000143147	GPR161	1.22372	6.81748e-08	7.4463e-07
ENSG00000125384	PTGER2	1.22245	0.000144113	0.000838639
ENSG00000108179	PPIF	1.22225	1.4952e-14	3.69668e-13
ENSG00000070669	ASNS	1.22029	1.64776e-06	1.43833e-05
ENSG00000232306	NA	1.21927	9.26549e-05	0.000564535
ENSG00000278090	NA	1.2189	1.83477e-08	2.20813e-07
ENSG00000062716	VMP1	1.21886	1.32332e-18	4.59425e-17
ENSG00000186648	CARMIL3	1.217	7.40965e-07	6.8837e-06
ENSG00000277268	NA	1.21533	5.65706e-07	5.33195e-06
ENSG00000133863	TEX15	1.21402	1.75429e-05	0.000124932
ENSG00000171132	PRKCE	1.21224	1.66875e-09	2.30096e-08
ENSG00000215417	MIR17HG	1.21137	2.09464e-06	1.79399e-05
ENSG00000147119	CHST7	1.21104	6.18759e-05	0.000392897
ENSG00000143158	MPC2	1.21072	6.04425e-15	1.55363e-13
ENSG00000136141	LRCH1	1.20922	2.09056e-22	1.03974e-20
ENSG00000214944	ARHGEF28	1.20787	1.03279e-21	4.80156e-20
ENSG00000235859	NA	1.20759	5.10284e-14	1.19398e-12
ENSG00000119938	PPP1R3C	1.20663	2.83592e-10	4.31973e-09
ENSG00000226149	NA	1.20515	9.82007e-05	0.000594766
ENSG00000171914	TLN2	1.20173	3.795e-28	3.0171e-26
ENSG00000177119	ANO6	1.2011	2.48576e-54	9.66553e-52
ENSG00000100906	NFKBIA	1.19971	4.36088e-27	3.15074e-25
ENSG00000075461	CACNG4	1.19863	1.85054e-57	8.42037e-55
ENSG00000196935	SRGAP1	1.19841	1.91878e-30	1.79192e-28
ENSG00000170873	MTSS1	1.19825	9.91786e-09	1.2382e-07
ENSG00000261386	NA	1.19741	0.000157642	0.000907248
ENSG00000222915	RNU6-564P	1.19714	0.000103386	0.00062282
ENSG00000151929	BAG3	1.19618	1.36311e-14	3.38577e-13
ENSG00000117480	FAAH	1.19538	4.07666e-18	1.36224e-16
ENSG00000026508	CD44	1.19529	1.25241e-20	5.31431e-19
ENSG00000150907	FOXO1	1.19412	1.30106e-23	7.32225e-22
ENSG00000147573	TRIM55	1.19162	0.000204089	0.00114318
ENSG00000259279	NA	1.19149	0.000215636	0.00120062
ENSG00000148541	FAM13C	1.19088	4.35233e-08	4.90664e-07
ENSG00000179256	SMCO3	1.18821	0.000201226	0.0011295
ENSG00000076003	MCM6	1.18778	1.82094e-08	2.19272e-07
ENSG00000099250	NRP1	1.18578	7.64629e-07	7.07894e-06
ENSG00000165806	CASP7	1.18444	1.5562e-32	1.64757e-30
ENSG00000137266	SLC22A23	1.18337	7.74465e-22	3.65623e-20
ENSG00000186160	CYP4Z1	1.18276	5.67295e-10	8.29833e-09
ENSG00000225648	SBDSP1	1.18148	3.73076e-17	1.16646e-15
ENSG00000107438	PDLIM1	1.18009	7.41867e-28	5.7693e-26
ENSG00000085840	ORC1	1.18002	3.92186e-07	3.79172e-06
ENSG00000166831	RBPMS2	1.17929	6.3911e-07	5.98162e-06
ENSG00000169247	SH3TC2	1.17876	7.99605e-10	1.14537e-08
ENSG00000110104	CCDC86	1.17715	4.1444e-21	1.8465e-19
ENSG00000120158	RCL1	1.17671	2.96004e-14	7.09681e-13
ENSG00000278291	NA	1.17624	4.20581e-10	6.26361e-09
ENSG00000180178	FAR2P1	1.17595	4.55942e-08	5.13199e-07
ENSG00000095637	SORBS1	1.1758	2.34669e-28	1.90099e-26
ENSG00000135763	URB2	1.17558	2.45788e-34	2.95304e-32
ENSG00000269397	NA	1.17553	9.24702e-08	9.91262e-07
ENSG00000255717	SNHG1	1.1754	7.8273e-25	4.78271e-23
ENSG00000167695	FAM57A	1.17515	7.1471e-13	1.45986e-11
ENSG00000035403	VCL	1.17449	9.09086e-38	1.32256e-35
ENSG00000156795	WDYHV1	1.17398	1.81101e-22	9.0916e-21
ENSG00000071242	RPS6KA2	1.17396	1.12406e-12	2.24875e-11
ENSG00000233871	DLG5-AS1	1.17334	1.86974e-07	1.89778e-06
ENSG00000101331	CCM2L	1.17185	4.78537e-05	0.000311199
ENSG00000184349	EFNA5	1.17144	3.57477e-13	7.62974e-12
ENSG00000103942	HOMER2	1.16906	3.88727e-25	2.40966e-23
ENSG00000223561	NA	1.16895	3.49904e-05	0.000234358
ENSG00000164647	STEAP1	1.16874	1.65195e-11	2.89342e-10
ENSG00000075643	MOCOS	1.16726	7.59427e-28	5.88446e-26
ENSG00000239887	C1orf226	1.16699	6.1819e-16	1.73045e-14
ENSG00000198155	ZNF876P	1.16513	1.53663e-08	1.86718e-07
ENSG00000278642	NA	1.16419	2.91737e-05	0.000198887
ENSG00000108578	BLMH	1.16389	2.84447e-15	7.5194e-14
ENSG00000151136	BTBD11	1.16356	3.12646e-09	4.17891e-08
ENSG00000137801	THBS1	1.1624	7.65383e-05	0.000475137
ENSG00000197594	ENPP1	1.16183	7.89929e-20	3.12263e-18
ENSG00000203876	ADD3-AS1	1.16166	0.000135455	0.000793655
ENSG00000141753	IGFBP4	1.16117	8.47297e-09	1.06653e-07
ENSG00000196139	AKR1C3	1.15834	0.000118211	0.000703022
ENSG00000271425	NBPF10	1.15825	1.43101e-20	6.06011e-19
ENSG00000148153	INIP	1.1561	1.6266e-27	1.2292e-25
ENSG00000106785	TRIM14	1.15485	7.04509e-12	1.29438e-10
ENSG00000258603	NA	1.15373	1.63699e-05	0.000117479
ENSG00000237949	LINC00844	1.15299	0.000182436	0.00103381
ENSG00000102755	FLT1	1.15292	4.39933e-06	3.54767e-05
ENSG00000127954	STEAP4	1.15257	3.4729e-06	2.85769e-05
ENSG00000077254	USP33	1.15202	3.85161e-25	2.39449e-23
ENSG00000144445	KANSL1L	1.15107	3.67421e-21	1.64386e-19
ENSG00000117298	ECE1	1.14955	4.0299e-16	1.15065e-14
ENSG00000260593	NA	1.14764	1.90175e-06	1.64393e-05
ENSG00000170085	SIMC1	1.14709	8.50274e-13	1.72197e-11
ENSG00000111962	UST	1.14688	3.09309e-47	8.81984e-45
ENSG00000221869	CEBPD	1.1465	1.2827e-06	1.14586e-05
ENSG00000131778	CHD1L	1.14511	3.479e-29	3.00008e-27
ENSG00000142178	SIK1	1.14354	0.000131108	0.000770508
ENSG00000166289	PLEKHF1	1.14341	2.86902e-20	1.1687e-18
ENSG00000182575	NXPH3	1.14155	0.000368027	0.00194001
ENSG00000167513	CDT1	1.14044	1.09168e-05	8.12343e-05
ENSG00000099958	DERL3	1.13988	2.38149e-06	2.02266e-05
ENSG00000133816	MICAL2	1.13981	5.75888e-12	1.06539e-10
ENSG00000143816	WNT9A	1.13978	1.34054e-21	6.20538e-20
ENSG00000145391	SETD7	1.13916	5.02198e-27	3.59197e-25
ENSG00000164619	BMPER	1.13823	0.000225821	0.00125147
ENSG00000251689	NA	1.13722	0.00041093	0.00213876
ENSG00000168994	PXDC1	1.13709	4.74384e-21	2.10045e-19
ENSG00000070882	OSBPL3	1.13593	2.08529e-13	4.58807e-12
ENSG00000143845	ETNK2	1.13575	9.21387e-06	6.96282e-05
ENSG00000198929	NOS1AP	1.13465	2.67777e-10	4.09342e-09
ENSG00000147010	SH3KBP1	1.13409	5.2477e-08	5.85432e-07
ENSG00000232400	RAD17P1	1.13208	0.000428396	0.00221886
ENSG00000164237	CMBL	1.13113	3.73481e-36	5.08744e-34
ENSG00000085377	PREP	1.13076	3.25142e-19	1.19682e-17
ENSG00000162881	OXER1	1.13053	0.000296234	0.00160102
ENSG00000196756	SNHG17	1.12951	3.06924e-16	8.79875e-15
ENSG00000171793	CTPS1	1.12673	6.42677e-13	1.32284e-11
ENSG00000109182	CWH43	1.12447	0.000401806	0.00209637
ENSG00000172493	AFF1	1.12434	1.01022e-21	4.7069e-20
ENSG00000257654	NA	1.12424	0.000324934	0.00174031
ENSG00000162734	PEA15	1.12374	5.97138e-29	5.02772e-27
ENSG00000178445	GLDC	1.12268	2.4138e-05	0.000167548
ENSG00000100297	MCM5	1.12264	4.16073e-06	3.37306e-05
ENSG00000009724	MASP2	1.12194	0.000449732	0.00231926
ENSG00000269952	NA	1.12115	0.000284075	0.00154209
ENSG00000198554	WDHD1	1.12016	7.75846e-10	1.11357e-08
ENSG00000137486	ARRB1	1.11965	8.54084e-17	2.58351e-15
ENSG00000106105	GARS	1.11884	1.78871e-20	7.51538e-19
ENSG00000174669	SLC29A2	1.11581	3.37717e-22	1.64895e-20
ENSG00000170379	TCAF2	1.11529	1.34583e-19	5.16731e-18
ENSG00000261578	NA	1.11435	3.25498e-10	4.91603e-09
ENSG00000138756	BMP2K	1.11377	4.59945e-17	1.43179e-15
ENSG00000070087	PFN2	1.11362	2.36708e-08	2.80301e-07
ENSG00000280079	NA	1.11257	1.18891e-10	1.90886e-09
ENSG00000236234	NA	1.10997	0.000166398	0.000952512
ENSG00000142627	EPHA2	1.1098	5.05856e-05	0.000327541
ENSG00000176058	TPRN	1.10879	1.26516e-30	1.1972e-28
ENSG00000073111	MCM2	1.10636	4.28516e-06	3.46373e-05
ENSG00000183421	RIPK4	1.10609	1.65584e-20	6.98456e-19
ENSG00000186777	ZNF732	1.10478	9.07737e-06	6.8621e-05
ENSG00000103429	BFAR	1.10466	1.71241e-35	2.19291e-33
ENSG00000141448	GATA6	1.10389	9.86291e-11	1.59432e-09
ENSG00000259498	NA	1.10335	0.000310273	0.00166889
ENSG00000015171	ZMYND11	1.10293	5.27041e-24	3.02992e-22
ENSG00000100280	AP1B1	1.09996	3.91808e-17	1.22324e-15
ENSG00000124942	AHNAK	1.09926	4.15034e-26	2.7565e-24
ENSG00000187193	MT1X	1.09846	0.000330076	0.00176343
ENSG00000159228	CBR1	1.0982	1.57991e-13	3.51591e-12
ENSG00000204778	CBWD4P	1.09691	7.27587e-05	0.000453804
ENSG00000197077	KIAA1671	1.09675	7.11583e-20	2.82336e-18
ENSG00000180233	ZNRF2	1.0962	1.21613e-17	3.9466e-16
ENSG00000184635	ZNF93	1.09579	1.81059e-11	3.15064e-10
ENSG00000118894	EEF2KMT	1.09522	1.10887e-29	9.96395e-28
ENSG00000139618	BRCA2	1.09461	8.04396e-09	1.01491e-07
ENSG00000143882	ATP6V1C2	1.0938	2.6215e-08	3.07871e-07
ENSG00000065328	MCM10	1.09362	5.37996e-05	0.000346241
ENSG00000170871	KIAA0232	1.09341	2.35448e-50	7.62923e-48
ENSG00000262172	NA	1.09298	0.000655033	0.00324798
ENSG00000150873	C2orf50	1.09284	1.3331e-06	1.18642e-05
ENSG00000196371	FUT4	1.09031	7.5653e-07	7.00718e-06
ENSG00000174945	AMZ1	1.08957	8.59841e-05	0.000527284
ENSG00000157483	MYO1E	1.08926	5.91388e-23	3.13055e-21
ENSG00000140367	UBE2Q2	1.08921	2.1049e-19	7.89559e-18
ENSG00000142733	MAP3K6	1.08819	8.76268e-12	1.59082e-10
ENSG00000151690	MFSD6	1.08812	7.27957e-22	3.45668e-20
ENSG00000163235	TGFA	1.088	1.80535e-20	7.57043e-19
ENSG00000134757	DSG3	1.0874	0.00043863	0.00226802
ENSG00000150667	FSIP1	1.08673	7.86638e-07	7.27011e-06
ENSG00000048162	NOP16	1.08553	4.63741e-17	1.44151e-15
ENSG00000198648	STK39	1.08248	2.58428e-10	3.95333e-09
ENSG00000100711	ZFYVE21	1.08093	7.10805e-51	2.4129e-48
ENSG00000197702	PARVA	1.08042	3.48982e-45	8.7804e-43
ENSG00000166123	GPT2	1.0778	1.91206e-18	6.51137e-17
ENSG00000111181	SLC6A12	1.07769	6.01089e-05	0.000382358
ENSG00000178175	ZNF366	1.07762	0.000198867	0.00111802
ENSG00000267034	NA	1.07757	0.000367561	0.00193803
ENSG00000170921	TANC2	1.07697	1.13456e-08	1.39929e-07
ENSG00000170561	IRX2	1.07608	9.70831e-12	1.74913e-10
ENSG00000158321	AUTS2	1.07451	2.16981e-27	1.61123e-25
ENSG00000224893	NA	1.07385	9.6533e-05	0.000585495
ENSG00000233695	GAS6-AS1	1.07337	5.09994e-05	0.000329807
ENSG00000006652	IFRD1	1.07196	2.47128e-09	3.33865e-08
ENSG00000188910	GJB3	1.07153	0.000690305	0.00340459
ENSG00000276043	UHRF1	1.07149	5.67305e-05	0.000363478
ENSG00000198157	HMGN5	1.06999	3.33007e-12	6.30796e-11
ENSG00000198133	TMEM229B	1.06974	1.50598e-07	1.55589e-06
ENSG00000109519	GRPEL1	1.06956	2.87582e-19	1.0659e-17
ENSG00000171124	FUT3	1.06675	0.000915101	0.00437326
ENSG00000087258	GNAO1	1.06581	0.000177489	0.00100871
ENSG00000089558	KCNH4	1.06518	0.000887508	0.00425185
ENSG00000197360	ZNF98	1.06506	2.48059e-08	2.91964e-07
ENSG00000128564	VGF	1.06505	0.000374002	0.00196763
ENSG00000152642	GPD1L	1.06469	4.67205e-16	1.31888e-14
ENSG00000148908	RGS10	1.06345	4.62921e-10	6.83704e-09
ENSG00000187231	SESTD1	1.06318	3.37197e-13	7.22575e-12
ENSG00000116176	TPSG1	1.06285	0.000946887	0.00450504
ENSG00000101412	E2F1	1.06268	9.97496e-06	7.47982e-05
ENSG00000166483	WEE1	1.06255	6.99369e-19	2.4845e-17
ENSG00000117676	RPS6KA1	1.06124	8.76074e-21	3.76976e-19
ENSG00000080839	RBL1	1.05982	4.19709e-11	7.06764e-10
ENSG00000121270	ABCC11	1.05951	2.7631e-05	0.000189639
ENSG00000281207	SLFNL1-AS1	1.05858	4.01704e-05	0.000265888
ENSG00000165724	ZMYND19	1.05816	9.34537e-25	5.67784e-23
ENSG00000100139	MICALL1	1.05757	1.30722e-18	4.55314e-17
ENSG00000171346	KRT15	1.05731	2.2069e-07	2.21998e-06
ENSG00000205208	C4orf46	1.05593	1.38504e-12	2.75283e-11
ENSG00000142623	PADI1	1.05552	0.000883433	0.00423422
ENSG00000267454	ZNF582-AS1	1.05543	1.39217e-13	3.1274e-12
ENSG00000214049	UCA1	1.0541	4.25736e-05	0.000280406
ENSG00000107566	ERLIN1	1.05336	1.46033e-24	8.74805e-23
ENSG00000266709	NA	1.05313	0.000937044	0.00446815
ENSG00000204764	RANBP17	1.05311	8.91433e-07	8.17855e-06
ENSG00000140497	SCAMP2	1.0522	2.32092e-12	4.51345e-11
ENSG00000072110	ACTN1	1.05055	7.42035e-13	1.51279e-11
ENSG00000066322	ELOVL1	1.04953	2.04205e-19	7.70217e-18
ENSG00000149295	DRD2	1.04945	0.00111635	0.00521955
ENSG00000235049	LINC00940	1.04914	0.000564965	0.00284491
ENSG00000183647	ZNF530	1.04911	3.32664e-13	7.13576e-12
ENSG00000108039	XPNPEP1	1.0489	6.78932e-35	8.44165e-33
ENSG00000278948	NA	1.04849	2.48638e-12	4.80774e-11
ENSG00000135069	PSAT1	1.04814	3.18948e-12	6.05236e-11
ENSG00000156853	ZNF689	1.0479	2.70252e-13	5.86763e-12
ENSG00000112139	MDGA1	1.04781	0.000911588	0.0043594
ENSG00000043355	ZIC2	1.04583	5.61592e-07	5.29832e-06
ENSG00000189339	SLC35E2B	1.04532	1.36435e-16	4.019e-15
ENSG00000109321	AREG	1.04461	4.34139e-06	3.50359e-05
ENSG00000166833	NAV2	1.04438	0.000206203	0.00115381
ENSG00000188706	ZDHHC9	1.04385	5.99836e-18	1.98885e-16
ENSG00000182795	C1orf116	1.04381	3.05633e-07	3.01072e-06
ENSG00000138641	NA	1.04364	1.47704e-23	8.24753e-22
ENSG00000131470	PSMC3IP	1.04346	5.81951e-11	9.63281e-10
ENSG00000186081	KRT5	1.04287	0.000898604	0.00430211
ENSG00000130513	GDF15	1.04279	0.000185196	0.00104798
ENSG00000280103	NA	1.04234	0.00051283	0.00260632
ENSG00000146263	MMS22L	1.04133	7.20882e-10	1.04097e-08
ENSG00000261269	NA	1.04106	0.000292949	0.00158528
ENSG00000154582	ELOC	1.04071	1.66918e-22	8.43905e-21
ENSG00000170647	TMEM133	1.04017	0.000209005	0.00116766
ENSG00000175048	ZDHHC14	1.03976	3.92481e-11	6.64576e-10
ENSG00000196428	TSC22D2	1.03914	1.55714e-22	7.89121e-21
ENSG00000135801	TAF5L	1.0389	5.64822e-36	7.50266e-34
ENSG00000012048	BRCA1	1.03587	1.54544e-07	1.58974e-06
ENSG00000149485	FADS1	1.03548	6.47202e-13	1.32959e-11
ENSG00000189319	FAM53B	1.03524	1.15617e-22	5.94374e-21
ENSG00000179094	PER1	1.03306	1.3162e-13	2.9661e-12
ENSG00000133121	STARD13	1.03283	1.18048e-12	2.35942e-11
ENSG00000152359	POC5	1.03273	2.44944e-14	5.91906e-13
ENSG00000102385	DRP2	1.03125	0.00129512	0.00592328
ENSG00000265107	GJA5	1.03084	0.0013033	0.00595181
ENSG00000225522	NA	1.03043	0.000596867	0.00299056
ENSG00000163393	SLC22A15	1.0302	4.10217e-06	3.32811e-05
ENSG00000178607	ERN1	1.02985	7.38207e-08	8.03425e-07
ENSG00000187105	HEATR4	1.0285	5.0607e-05	0.000327567
ENSG00000153094	BCL2L11	1.02808	4.26926e-12	8.03012e-11
ENSG00000065809	FAM107B	1.02633	1.72632e-18	5.90707e-17
ENSG00000163273	NPPC	1.02484	0.00144384	0.00650163
ENSG00000100644	HIF1A	1.02329	7.45772e-18	2.46128e-16
ENSG00000116254	CHD5	1.02278	4.54984e-05	0.000297653
ENSG00000100784	RPS6KA5	1.02046	1.03779e-11	1.85882e-10
ENSG00000144366	GULP1	1.02009	0.000170753	0.000974312
ENSG00000006625	GGCT	1.01947	1.62344e-18	5.59101e-17
ENSG00000010278	CD9	1.01874	4.2972e-16	1.22045e-14
ENSG00000111012	CYP27B1	1.01844	1.67236e-06	1.45742e-05
ENSG00000168610	STAT3	1.01826	2.62705e-41	4.84328e-39
ENSG00000163875	MEAF6	1.01815	3.49715e-27	2.55256e-25
ENSG00000162746	FCRLB	1.01785	7.33574e-05	0.00045685
ENSG00000149658	YTHDF1	1.01743	1.69134e-57	7.86324e-55
ENSG00000143933	CALM2	1.01715	3.63007e-18	1.21681e-16
ENSG00000172159	FRMD3	1.0165	3.81889e-15	1.00456e-13
ENSG00000174950	CD164L2	1.01396	0.000246367	0.00135724
ENSG00000106123	EPHB6	1.01364	7.09405e-17	2.17044e-15
ENSG00000163644	PPM1K	1.01204	1.28271e-12	2.5542e-11
ENSG00000076554	TPD52	1.01125	4.64262e-16	1.31332e-14
ENSG00000266028	SRGAP2	1.01075	4.50242e-10	6.66359e-09
ENSG00000118242	MREG	1.01058	1.24836e-10	1.98937e-09
ENSG00000159753	CARMIL2	1.00839	8.61774e-06	6.54936e-05
ENSG00000163626	COX18	1.00688	5.38834e-29	4.57282e-27
ENSG00000175305	CCNE2	1.00681	0.000119034	0.000706345
ENSG00000115756	HPCAL1	1.00622	1.1857e-19	4.57713e-18
ENSG00000275223	NA	1.00561	3.96762e-08	4.51578e-07
ENSG00000168118	RAB4A	1.00553	1.07286e-32	1.17063e-30
ENSG00000113732	ATP6V0E1	1.00422	9.51064e-18	3.11477e-16
ENSG00000095397	WHRN	1.00246	2.46968e-08	2.91e-07
ENSG00000072195	NA	1.0011	5.61066e-05	0.000359681
ENSG00000148219	ASTN2	1.00021	3.83769e-24	2.23024e-22
ENSG00000176046	NUPR1	0.998932	2.02894e-12	3.97716e-11
ENSG00000177706	FAM20C	0.996657	3.30794e-34	3.95216e-32
ENSG00000250584	LINC01511	0.995643	2.74795e-08	3.2131e-07
ENSG00000153879	CEBPG	0.995044	3.85036e-26	2.56523e-24
ENSG00000158246	FAM46B	0.994831	3.30192e-10	4.98341e-09
ENSG00000118655	DCLRE1B	0.994226	3.52543e-10	5.30202e-09
ENSG00000104765	BNIP3L	0.994022	7.21736e-15	1.83314e-13
ENSG00000054598	FOXC1	0.993607	2.84327e-05	0.000194518
ENSG00000047634	SCML1	0.99293	6.77978e-10	9.84324e-09
ENSG00000134830	C5AR2	0.992768	1.28085e-06	1.14492e-05
ENSG00000093009	CDC45	0.992146	7.81624e-06	5.99133e-05
ENSG00000184254	ALDH1A3	0.991562	0.000333422	0.00177953
ENSG00000175449	RFESD	0.99119	2.35911e-06	2.00445e-05
ENSG00000177791	MYOZ1	0.991111	0.001918	0.00834554
ENSG00000163754	GYG1	0.990494	1.6762e-14	4.12512e-13
ENSG00000243273	NA	0.988419	0.00095548	0.00454087
ENSG00000157240	FZD1	0.987787	1.59147e-11	2.78977e-10
ENSG00000162039	MEIOB	0.986866	0.00201052	0.00869682
ENSG00000278621	NA	0.986797	0.00209655	0.00900699
ENSG00000167173	C15orf39	0.985581	1.43684e-13	3.21762e-12
ENSG00000120742	SERP1	0.985544	3.80882e-23	2.06216e-21
ENSG00000181938	GINS3	0.985284	8.03765e-07	7.42198e-06
ENSG00000152953	STK32B	0.984632	0.00212879	0.009127
ENSG00000116667	C1orf21	0.98404	3.12773e-10	4.74059e-09
ENSG00000070540	WIPI1	0.98376	1.76161e-08	2.12726e-07
ENSG00000101336	HCK	0.983727	0.000125539	0.000740423
ENSG00000134684	YARS	0.983541	7.09244e-14	1.64332e-12
ENSG00000205476	CCDC85C	0.982652	4.48922e-23	2.40618e-21
ENSG00000188211	NCR3LG1	0.981852	1.0618e-05	7.92312e-05
ENSG00000107036	RIC1	0.980915	8.53396e-23	4.47322e-21
ENSG00000213397	HAUS7	0.980573	0.00138026	0.00624062
ENSG00000111371	SLC38A1	0.980456	1.20247e-26	8.37658e-25
ENSG00000155506	LARP1	0.980066	3.1751e-25	1.97967e-23
ENSG00000100889	PCK2	0.979725	7.1471e-14	1.6542e-12
ENSG00000163950	SLBP	0.979621	1.09924e-11	1.96231e-10
ENSG00000136052	SLC41A2	0.979567	7.82345e-18	2.578e-16
ENSG00000163491	NEK10	0.979149	7.7632e-06	5.95281e-05
ENSG00000137802	MAPKBP1	0.97877	1.27681e-17	4.12476e-16
ENSG00000154359	LONRF1	0.978574	2.8388e-06	2.37522e-05
ENSG00000049759	NEDD4L	0.978237	1.37252e-32	1.46763e-30
ENSG00000185641	NA	0.978165	0.000231039	0.00127873
ENSG00000108417	KRT37	0.978061	0.00174953	0.00768284
ENSG00000156113	KCNMA1	0.978058	5.26293e-08	5.86825e-07
ENSG00000197208	SLC22A4	0.977369	0.000446696	0.00230527
ENSG00000108576	SLC6A4	0.977156	1.6033e-05	0.000115409
ENSG00000117859	OSBPL9	0.97683	1.29139e-28	1.06632e-26
ENSG00000152455	SUV39H2	0.97658	1.10883e-09	1.56195e-08
ENSG00000180834	MAP6D1	0.976465	0.00174515	0.0076711
ENSG00000213609	RPL7AP50	0.976297	0.00064824	0.00321728
ENSG00000061656	SPAG4	0.975438	2.44144e-11	4.20053e-10
ENSG00000165527	ARF6	0.975429	1.09501e-11	1.95638e-10
ENSG00000138798	EGF	0.973189	1.66744e-14	4.11301e-13
ENSG00000215146	NA	0.972189	9.15187e-16	2.53198e-14
ENSG00000236830	CBR3-AS1	0.972095	4.50212e-07	4.31565e-06
ENSG00000105879	CBLL1	0.971848	1.97627e-31	2.00306e-29
ENSG00000130045	NXNL2	0.970688	1.21636e-05	8.97312e-05
ENSG00000087299	L2HGDH	0.970588	1.78559e-11	3.11219e-10
ENSG00000189362	NEMP2	0.970503	1.37469e-09	1.90904e-08
ENSG00000243678	NME2	0.970175	6.59311e-05	0.000416053
ENSG00000108960	MMD	0.969754	5.10094e-09	6.6275e-08
ENSG00000170222	ADPRM	0.969678	1.20791e-13	2.7278e-12
ENSG00000185291	IL3RA	0.969549	0.000817892	0.00395555
ENSG00000213149	CNN2P9	0.969397	0.00223191	0.00950831
ENSG00000260153	RARRES2P10	0.968319	0.000455466	0.00234543
ENSG00000168811	IL12A	0.966942	0.00250829	0.0105057
ENSG00000172059	KLF11	0.96651	2.44829e-10	3.75335e-09
ENSG00000263235	NA	0.966433	7.90717e-05	0.000488878
ENSG00000232573	RPL3P4	0.966044	0.00231581	0.00981099
ENSG00000177465	ACOT4	0.965207	1.06249e-07	1.12766e-06
ENSG00000064652	SNX24	0.965061	2.91671e-05	0.000198887
ENSG00000165490	DDIAS	0.964859	1.549e-06	1.35989e-05
ENSG00000136856	SLC2A8	0.962956	1.11538e-19	4.3213e-18
ENSG00000137478	FCHSD2	0.962259	2.04149e-13	4.49632e-12
ENSG00000149554	CHEK1	0.96209	1.17979e-05	8.73043e-05
ENSG00000166866	MYO1A	0.961891	0.00276092	0.011445
ENSG00000013588	GPRC5A	0.9616	4.26602e-09	5.59713e-08
ENSG00000078114	NEBL	0.961406	2.03445e-14	4.97244e-13
ENSG00000001461	NIPAL3	0.961386	3.65757e-18	1.22411e-16
ENSG00000106804	C5	0.960922	5.01586e-13	1.04653e-11
ENSG00000137193	PIM1	0.960439	9.15657e-05	0.000558854
ENSG00000248027	NA	0.960243	0.00239819	0.0101119
ENSG00000111266	DUSP16	0.960104	2.16033e-21	9.89311e-20
ENSG00000282381	NA	0.958634	0.00233382	0.00987555
ENSG00000092964	DPYSL2	0.958573	0.000242957	0.00134018
ENSG00000171943	SRGAP2C	0.957788	1.11181e-10	1.79044e-09
ENSG00000110931	CAMKK2	0.957405	2.16003e-29	1.90101e-27
ENSG00000235750	KIAA0040	0.956083	8.34088e-07	7.68209e-06
ENSG00000197601	FAR1	0.955756	1.76746e-22	8.91483e-21
ENSG00000104228	TRIM35	0.955192	7.40499e-19	2.6219e-17
ENSG00000125319	C17orf53	0.954265	3.83649e-10	5.74157e-09
ENSG00000120053	GOT1	0.954263	1.26992e-11	2.25009e-10
ENSG00000086544	ITPKC	0.95301	1.3618e-15	3.73858e-14
ENSG00000248714	NA	0.952833	0.0022088	0.00941921
ENSG00000015133	CCDC88C	0.952149	2.3177e-11	3.99728e-10
ENSG00000146410	MTFR2	0.951471	2.00053e-06	1.71959e-05
ENSG00000145495	MARCH6	0.95141	8.63161e-23	4.51334e-21
ENSG00000178597	PSAPL1	0.950986	0.00071839	0.00352535
ENSG00000130826	DKC1	0.95094	1.92499e-28	1.57731e-26
ENSG00000115902	SLC1A4	0.950668	8.99787e-13	1.81536e-11
ENSG00000205363	C15orf59	0.950194	0.00166117	0.00735676
ENSG00000213967	ZNF726	0.949734	4.75141e-13	9.94262e-12
ENSG00000124713	GNMT	0.9488	2.93226e-06	2.44767e-05
ENSG00000198944	SOWAHA	0.948596	6.07995e-08	6.68514e-07
ENSG00000151893	CACUL1	0.94852	2.2154e-28	1.80146e-26
ENSG00000179241	LDLRAD3	0.947713	6.56019e-20	2.60774e-18
ENSG00000175606	TMEM70	0.947451	9.57918e-12	1.72878e-10
ENSG00000261538	NA	0.946237	4.35709e-05	0.000286181
ENSG00000277161	PIGW	0.946177	8.00205e-13	1.62518e-11
ENSG00000164300	SERINC5	0.946123	2.44521e-22	1.2077e-20
ENSG00000152380	FAM151B	0.945707	7.70957e-13	1.56727e-11
ENSG00000079739	PGM1	0.945244	2.49593e-12	4.81751e-11
ENSG00000037897	METTL1	0.945004	1.63492e-15	4.44839e-14
ENSG00000120942	UBIAD1	0.944553	3.10462e-26	2.08791e-24
ENSG00000179010	MRFAP1	0.943718	3.14622e-22	1.5397e-20
ENSG00000001630	CYP51A1	0.94285	4.79796e-07	4.5726e-06
ENSG00000133119	RFC3	0.942703	1.32522e-06	1.18039e-05
ENSG00000205189	ZBTB10	0.942519	5.29243e-17	1.63797e-15
ENSG00000005073	HOXA11	0.941858	0.00269512	0.011207
ENSG00000175920	DOK7	0.941561	0.00192747	0.00838333
ENSG00000251022	THAP9-AS1	0.940832	2.07025e-20	8.63049e-19
ENSG00000115963	RND3	0.940634	1.84738e-10	2.88591e-09
ENSG00000083454	P2RX5	0.940301	0.00284047	0.011718
ENSG00000283172	NA	0.939636	0.003128	0.012742
ENSG00000224940	PRRT4	0.939441	0.00333005	0.0134421
ENSG00000100219	XBP1	0.939275	1.57458e-10	2.4815e-09
ENSG00000145332	KLHL8	0.938477	1.48846e-19	5.68434e-18
ENSG00000128016	ZFP36	0.938082	1.21057e-10	1.93783e-09
ENSG00000169758	TMEM266	0.93785	0.00199414	0.00863293
ENSG00000150961	SEC24D	0.937545	4.89177e-09	6.3751e-08
ENSG00000154134	ROBO3	0.937106	6.96965e-05	0.000437876
ENSG00000134333	LDHA	0.936277	0.000360472	0.00190724
ENSG00000239219	NA	0.935537	0.00337927	0.0136228
ENSG00000138032	PPM1B	0.935515	3.93665e-36	5.32843e-34
ENSG00000272717	NA	0.934666	0.00368713	0.0146949
ENSG00000147872	PLIN2	0.934371	1.22329e-07	1.28556e-06
ENSG00000097021	ACOT7	0.933304	1.87803e-10	2.92737e-09
ENSG00000157600	TMEM164	0.932722	2.88173e-29	2.51546e-27
ENSG00000160803	UBQLN4	0.932556	3.3474e-12	6.33518e-11
ENSG00000183508	FAM46C	0.93194	1.06155e-07	1.12723e-06
ENSG00000263675	MIR5581	0.931123	0.00354535	0.0142093
ENSG00000157734	SNX22	0.9309	4.786e-05	0.000311199
ENSG00000109062	SLC9A3R1	0.930507	5.32442e-07	5.04287e-06
ENSG00000132661	NXT1	0.929687	1.23444e-08	1.51461e-07
ENSG00000131375	CAPN7	0.929574	1.65316e-19	6.25743e-18
ENSG00000054967	RELT	0.929067	1.03733e-09	1.46818e-08
ENSG00000011007	ELOA	0.929018	5.56613e-13	1.15795e-11
ENSG00000136492	BRIP1	0.928563	4.99591e-06	3.98517e-05
ENSG00000262691	NA	0.927152	0.000106928	0.000642351
ENSG00000184584	TMEM173	0.926366	7.38554e-06	5.67339e-05
ENSG00000090924	PLEKHG2	0.926323	2.17617e-06	1.85787e-05
ENSG00000151835	SACS	0.926314	4.46038e-15	1.16329e-13
ENSG00000053372	MRTO4	0.925785	5.04987e-21	2.22215e-19
ENSG00000205726	ITSN1	0.924989	2.33714e-17	7.40477e-16
ENSG00000104524	PYCR3	0.924808	1.06865e-19	4.16289e-18
ENSG00000198039	ZNF273	0.923933	2.66364e-13	5.79497e-12
ENSG00000103404	USP31	0.921971	1.47494e-26	1.02081e-24
ENSG00000207327	RNU6-883P	0.92154	0.00329409	0.0133306
ENSG00000178965	ERICH3	0.921348	0.00351898	0.0141221
ENSG00000279722	NA	0.921264	0.000513314	0.00260816
ENSG00000131711	MAP1B	0.920554	0.000128992	0.000759531
ENSG00000150760	DOCK1	0.919458	1.63861e-10	2.57672e-09
ENSG00000163597	SNHG16	0.919403	5.30902e-49	1.64549e-46
ENSG00000178826	TMEM139	0.916904	2.51922e-09	3.39912e-08
ENSG00000259935	NA	0.915754	0.00423105	0.0165542
ENSG00000161647	MPP3	0.915109	2.11335e-07	2.13089e-06
ENSG00000113070	HBEGF	0.914234	2.0699e-05	0.000145424
ENSG00000178409	BEND3	0.913964	1.52486e-07	1.5716e-06
ENSG00000145687	SSBP2	0.913843	1.84288e-20	7.71268e-19
ENSG00000196369	SRGAP2B	0.913536	3.15341e-10	4.77612e-09
ENSG00000065485	PDIA5	0.912907	2.89077e-13	6.26362e-12
ENSG00000126107	HECTD3	0.912262	4.37843e-16	1.24023e-14
ENSG00000197457	STMN3	0.912204	0.000475755	0.00243993
ENSG00000091127	PUS7	0.912166	1.43869e-13	3.2184e-12
ENSG00000267534	S1PR2	0.911597	1.07996e-05	8.04462e-05
ENSG00000183527	PSMG1	0.911356	6.47767e-14	1.50742e-12
ENSG00000264215	NA	0.910823	0.0045578	0.0176646
ENSG00000151725	CENPU	0.910446	0.000187621	0.00106009
ENSG00000103876	FAH	0.910044	6.88262e-11	1.13224e-09
ENSG00000198515	CNGA1	0.909812	0.00243878	0.0102608
ENSG00000108559	NUP88	0.909611	3.04394e-14	7.28977e-13
ENSG00000140479	PCSK6	0.909469	4.84749e-06	3.8769e-05
ENSG00000163590	PPM1L	0.909283	5.06971e-15	1.31419e-13
ENSG00000087470	DNM1L	0.908091	3.1813e-29	2.76566e-27
ENSG00000077935	SMC1B	0.90641	0.00343801	0.0138128
ENSG00000083307	GRHL2	0.906146	2.20057e-39	3.56526e-37
ENSG00000115355	CCDC88A	0.905855	5.35447e-05	0.000344704
ENSG00000184207	PGP	0.905761	1.62611e-18	5.59101e-17
ENSG00000146535	GNA12	0.905564	4.15729e-14	9.87866e-13
ENSG00000092470	WDR76	0.905329	0.000646042	0.00320786
ENSG00000242265	PEG10	0.904716	0.000128992	0.000759531
ENSG00000167670	CHAF1A	0.903665	5.62105e-07	5.30034e-06
ENSG00000273136	NBPF26	0.902984	1.84633e-05	0.00013079
ENSG00000159176	CSRP1	0.901618	1.21924e-16	3.61145e-15
ENSG00000180592	SKIDA1	0.900953	0.000113437	0.000677264
ENSG00000100365	NCF4	0.900722	0.00372819	0.014842
ENSG00000134594	RAB33A	0.898978	0.00286884	0.0118191
ENSG00000121644	DESI2	0.898289	7.91383e-17	2.40064e-15
ENSG00000140798	ABCC12	0.897745	0.00269855	0.0112191
ENSG00000149451	ADAM33	0.896777	0.00131362	0.00599509
ENSG00000083290	ULK2	0.896108	1.65229e-17	5.2898e-16
ENSG00000275805	NA	0.895918	0.00493676	0.0189139
ENSG00000122786	CALD1	0.895738	0.000751092	0.00366983
ENSG00000116679	IVNS1ABP	0.895573	1.02622e-23	5.83692e-22
ENSG00000169710	FASN	0.894804	6.41017e-14	1.49333e-12
ENSG00000183087	GAS6	0.894594	3.88442e-07	3.75723e-06
ENSG00000005189	REXO5	0.893459	3.99345e-28	3.15143e-26
ENSG00000151849	CENPJ	0.893265	5.76476e-09	7.42682e-08
ENSG00000248905	FMN1	0.891091	1.60968e-05	0.000115674
ENSG00000080608	PUM3	0.890029	8.62422e-10	1.23123e-08
ENSG00000086696	HSD17B2	0.889924	0.00487165	0.0187047
ENSG00000166508	MCM7	0.889836	2.32065e-06	1.97412e-05
ENSG00000239265	CLRN1-AS1	0.889599	0.00232051	0.009827
ENSG00000276672	NA	0.888707	7.96449e-06	6.1006e-05
ENSG00000162377	COA7	0.888367	3.44112e-23	1.87256e-21
ENSG00000259330	INAFM2	0.887894	5.335e-16	1.4973e-14
ENSG00000083642	PDS5B	0.887303	2.76633e-21	1.2534e-19
ENSG00000131016	AKAP12	0.886841	1.34416e-05	9.83783e-05
ENSG00000163293	NIPAL1	0.88566	6.08628e-08	6.68865e-07
ENSG00000051180	RAD51	0.884514	0.000121378	0.000718431
ENSG00000232838	PET117	0.883919	5.11177e-05	0.000330473
ENSG00000140443	IGF1R	0.883633	3.85831e-08	4.39371e-07
ENSG00000207561	MIR635	0.88334	0.000820056	0.00396512
ENSG00000138074	SLC5A6	0.883125	2.1081e-19	7.89559e-18
ENSG00000218891	ZNF579	0.882688	1.80283e-05	0.000128084
ENSG00000171016	PYGO1	0.881913	9.23533e-06	6.97411e-05
ENSG00000150594	ADRA2A	0.88134	0.00223564	0.00952228
ENSG00000261033	NA	0.881019	0.00466109	0.0180094
ENSG00000129993	CBFA2T3	0.880948	4.99696e-05	0.000324226
ENSG00000256762	STH	0.880751	0.00174869	0.00768229
ENSG00000182963	GJC1	0.880714	2.00896e-09	2.73654e-08
ENSG00000155096	AZIN1	0.880458	7.44078e-39	1.14481e-36
ENSG00000112118	MCM3	0.880446	2.62488e-06	2.21181e-05
ENSG00000141384	TAF4B	0.880121	2.8887e-05	0.000197373
ENSG00000260037	NA	0.880112	0.00618785	0.0229387
ENSG00000170468	RIOX1	0.879812	6.70993e-09	8.58245e-08
ENSG00000185760	KCNQ5	0.879717	0.00463971	0.0179398
ENSG00000181544	FANCB	0.877231	2.66251e-09	3.57666e-08
ENSG00000128512	DOCK4	0.876681	7.33587e-07	6.82405e-06
ENSG00000138587	MNS1	0.875583	1.57983e-05	0.000113835
ENSG00000205022	PABPN1L	0.87505	0.00114734	0.00534343
ENSG00000141458	NPC1	0.874647	1.12171e-22	5.79444e-21
ENSG00000124370	MCEE	0.874635	1.10204e-11	1.96565e-10
ENSG00000121671	CRY2	0.874096	1.9402e-28	1.58371e-26
ENSG00000277687	NA	0.872667	0.00256372	0.0107211
ENSG00000114850	SSR3	0.872308	1.07095e-25	6.91943e-24
ENSG00000149218	ENDOD1	0.87226	3.03393e-11	5.19068e-10
ENSG00000081870	HSPB11	0.871266	2.73763e-05	0.000188073
ENSG00000275632	NA	0.870922	0.00229169	0.00972615
ENSG00000281398	SNHG4	0.870773	1.56412e-05	0.000113007
ENSG00000033867	SLC4A7	0.870699	7.00918e-10	1.0142e-08
ENSG00000280214	NA	0.870589	0.0026561	0.0110728
ENSG00000143126	CELSR2	0.870081	9.65205e-06	7.24819e-05
ENSG00000198056	PRIM1	0.868966	2.27327e-05	0.000158669
ENSG00000213080	NA	0.868437	0.0059283	0.0221416
ENSG00000130768	SMPDL3B	0.867543	1.38586e-07	1.44084e-06
ENSG00000149380	P4HA3	0.867208	0.00577362	0.021647
ENSG00000156030	ELMSAN1	0.867119	4.26069e-08	4.81093e-07
ENSG00000138193	PLCE1	0.867037	1.3251e-06	1.18039e-05
ENSG00000185963	BICD2	0.866658	2.71123e-12	5.19089e-11
ENSG00000251669	FAM86EP	0.86575	4.33892e-14	1.0276e-12
ENSG00000256577	NA	0.863954	0.00724708	0.0262066
ENSG00000126249	PDCD2L	0.862614	1.09861e-06	9.93439e-06
ENSG00000186871	ERCC6L	0.861351	4.38633e-06	3.53852e-05
ENSG00000237372	NA	0.861282	0.00547793	0.0207347
ENSG00000064393	HIPK2	0.86103	2.01261e-20	8.40659e-19
ENSG00000175707	KDF1	0.860642	3.19941e-17	1.00474e-15
ENSG00000187079	TEAD1	0.860225	1.99256e-24	1.18369e-22
ENSG00000179588	ZFPM1	0.860004	1.24557e-05	9.16962e-05
ENSG00000176208	ATAD5	0.859944	1.26773e-07	1.32576e-06
ENSG00000227038	GTF2IP7	0.858731	4.26209e-10	6.3386e-09
ENSG00000251179	TMEM92-AS1	0.857706	0.00637002	0.0234919
ENSG00000089006	SNX5	0.857016	1.57419e-13	3.50684e-12
ENSG00000075420	FNDC3B	0.856611	1.63679e-16	4.78203e-15
ENSG00000235552	NA	0.856543	0.00437463	0.0170536
ENSG00000120539	MASTL	0.856377	4.55543e-05	0.000297928
ENSG00000014138	POLA2	0.856011	1.29049e-07	1.34757e-06
ENSG00000102572	STK24	0.855828	6.72871e-14	1.56074e-12
ENSG00000116120	FARSB	0.855542	4.57113e-10	6.7606e-09
ENSG00000198887	SMC5	0.855406	1.1062e-08	1.36746e-07
ENSG00000132436	FIGNL1	0.854619	3.33724e-10	5.03316e-09
ENSG00000056277	ZNF280C	0.853093	0.000448197	0.00231246
ENSG00000018625	ATP1A2	0.852397	0.00496958	0.0190226
ENSG00000146054	TRIM7	0.852167	0.000416504	0.00216356
ENSG00000136026	CKAP4	0.85212	1.77239e-22	8.91866e-21
ENSG00000136451	VEZF1	0.851698	6.48434e-43	1.32071e-40
ENSG00000119673	ACOT2	0.850694	0.000225732	0.00125129
ENSG00000074935	TUBE1	0.850479	3.77827e-08	4.30715e-07
ENSG00000133169	BEX1	0.850371	0.00735718	0.0265599
ENSG00000270804	NA	0.849612	4.93734e-06	3.94434e-05
ENSG00000170893	TRH	0.849474	0.00451053	0.0175036
ENSG00000182534	MXRA7	0.849037	2.30838e-10	3.54648e-09
ENSG00000087128	TMPRSS11E	0.848982	0.00482819	0.0185645
ENSG00000133256	PDE6B	0.847441	0.00560011	0.0210889
ENSG00000199664	RNU6-1266P	0.847225	0.00747415	0.0269259
ENSG00000214110	LDHAP4	0.847087	0.000861726	0.00414039
ENSG00000275734	NA	0.846959	0.00693306	0.0252747
ENSG00000143514	TP53BP2	0.846641	5.94768e-31	5.83473e-29
ENSG00000103365	GGA2	0.846585	1.5783e-18	5.45291e-17
ENSG00000103187	COTL1	0.845806	1.14406e-24	6.91152e-23
ENSG00000163918	RFC4	0.845697	3.43274e-07	3.35064e-06
ENSG00000121766	ZCCHC17	0.845565	2.87942e-22	1.41237e-20
ENSG00000115339	GALNT3	0.845107	1.20846e-10	1.9359e-09
ENSG00000168496	FEN1	0.844574	2.06882e-05	0.000145395
ENSG00000148468	FAM171A1	0.844398	0.00705	0.0256283
ENSG00000180815	MAP3K15	0.842976	0.00580759	0.0217591
ENSG00000169085	C8orf46	0.842908	6.37505e-06	4.97398e-05
ENSG00000121742	GJB6	0.841697	0.00489731	0.0187897
ENSG00000183853	KIRREL1	0.841448	8.08321e-05	0.00049904
ENSG00000279039	NA	0.841201	0.00423349	0.0165586
ENSG00000162885	B3GALNT2	0.84106	1.8724e-14	4.58685e-13
ENSG00000197498	RPF2	0.840949	5.49902e-16	1.54131e-14
ENSG00000090447	TFAP4	0.840472	1.34107e-11	2.3683e-10
ENSG00000186458	DEFB132	0.840177	0.000795104	0.00386633
ENSG00000122711	SPINK4	0.839341	0.00908159	0.0317662
ENSG00000124374	PAIP2B	0.838604	1.77797e-19	6.71798e-18
ENSG00000236493	EIF2S2P3	0.838439	0.00136883	0.00619621
ENSG00000183576	SETD3	0.837107	3.01706e-18	1.01611e-16
ENSG00000110660	SLC35F2	0.83695	8.52607e-08	9.1812e-07
ENSG00000146376	ARHGAP18	0.836883	4.60907e-14	1.08437e-12
ENSG00000196172	ZNF681	0.836839	3.02604e-10	4.59623e-09
ENSG00000229644	NAMPTP1	0.836788	0.00206686	0.00889552
ENSG00000145555	MYO10	0.836629	2.70115e-08	3.16357e-07
ENSG00000154429	CCSAP	0.836358	1.38682e-15	3.80238e-14
ENSG00000165732	DDX21	0.836151	6.63883e-17	2.03699e-15
ENSG00000188807	TMEM201	0.835	1.39213e-09	1.9295e-08
ENSG00000105281	SLC1A5	0.834957	1.94952e-11	3.38688e-10
ENSG00000102053	ZC3H12B	0.834753	0.00659936	0.0241875
ENSG00000279970	NA	0.83429	0.00954749	0.0331739
ENSG00000136478	TEX2	0.83422	5.84703e-23	3.10284e-21
ENSG00000047644	WWC3	0.83398	9.4619e-23	4.92341e-21
ENSG00000279174	NA	0.833793	0.00818493	0.0289998
ENSG00000117262	NA	0.832741	3.6251e-16	1.03784e-14
ENSG00000233822	HIST1H2BN	0.832583	9.48776e-11	1.53833e-09
ENSG00000113716	HMGXB3	0.832491	4.28223e-21	1.90394e-19
ENSG00000158987	RAPGEF6	0.832222	1.35881e-11	2.39566e-10
ENSG00000188763	FZD9	0.831811	0.00784585	0.0280309
ENSG00000183668	PSG9	0.830936	0.00626627	0.0231852
ENSG00000115306	SPTBN1	0.830223	1.73475e-33	1.96293e-31
ENSG00000179593	ALOX15B	0.829935	0.00706565	0.0256721
ENSG00000198736	MSRB1	0.829905	4.71156e-19	1.69632e-17
ENSG00000130559	CAMSAP1	0.829704	1.00017e-20	4.27667e-19
ENSG00000124216	SNAI1	0.829411	0.00639961	0.0235806
ENSG00000115875	SRSF7	0.829064	6.19933e-11	1.0222e-09
ENSG00000140743	NA	0.828973	2.06281e-14	5.03026e-13
ENSG00000154920	EME1	0.828712	4.28156e-07	4.12055e-06
ENSG00000232301	LNCPRESS1	0.828312	0.00216066	0.00924529
ENSG00000167916	KRT24	0.828302	0.00442966	0.0172398
ENSG00000107815	TWNK	0.828178	9.87752e-28	7.59858e-26
ENSG00000136810	TXN	0.827814	2.00193e-22	1.00239e-20
ENSG00000178105	DDX10	0.827785	1.05794e-11	1.89332e-10
ENSG00000106144	CASP2	0.827692	6.36382e-09	8.16907e-08
ENSG00000234869	NA	0.827121	0.000171124	0.000976169
ENSG00000176928	GCNT4	0.826973	0.0100369	0.0346486
ENSG00000184731	FAM110C	0.826802	4.90923e-10	7.23562e-09
ENSG00000151692	RNF144A	0.826328	0.000216162	0.00120293
ENSG00000164284	GRPEL2	0.826308	1.08167e-13	2.45831e-12
ENSG00000266402	SNHG25	0.826296	0.000797915	0.00387735
ENSG00000093167	LRRFIP2	0.825921	1.41025e-22	7.19801e-21
ENSG00000112039	FANCE	0.825758	1.46586e-07	1.5159e-06
ENSG00000215483	NA	0.825682	0.00868288	0.0305164
ENSG00000048028	USP28	0.824961	1.55492e-19	5.91699e-18
ENSG00000125637	PSD4	0.824536	1.21124e-14	3.01905e-13
ENSG00000123643	SLC36A1	0.824255	1.66086e-08	2.01097e-07
ENSG00000115226	FNDC4	0.824018	0.0100198	0.0345953
ENSG00000280832	GSEC	0.823435	2.805e-14	6.74778e-13
ENSG00000183060	LYSMD4	0.823376	5.39374e-07	5.10228e-06
ENSG00000203644	NA	0.822248	1.82994e-07	1.86004e-06
ENSG00000159259	CHAF1B	0.822016	5.33263e-05	0.000343456
ENSG00000149150	SLC43A1	0.821025	0.00514858	0.019641
ENSG00000279347	NA	0.820489	0.0102839	0.0353873
ENSG00000175643	RMI2	0.819342	9.60873e-05	0.000583123
ENSG00000112242	E2F3	0.818429	4.6365e-19	1.67211e-17
ENSG00000162772	ATF3	0.818055	3.21754e-12	6.10021e-11
ENSG00000125459	MSTO1	0.818032	8.37972e-11	1.36801e-09
ENSG00000205763	RP9P	0.817601	7.99377e-06	6.11696e-05
ENSG00000142515	KLK3	0.81739	0.00451522	0.0175154
ENSG00000112312	GMNN	0.817182	5.20789e-05	0.000335976
ENSG00000214455	RCN1P2	0.816056	3.97324e-08	4.51977e-07
ENSG00000159147	DONSON	0.815925	3.30604e-06	2.73618e-05
ENSG00000100065	CARD10	0.815593	2.80623e-06	2.35072e-05
ENSG00000214100	PLAC9P1	0.815587	0.00241961	0.0101882
ENSG00000062485	CS	0.814951	2.3331e-10	3.58188e-09
ENSG00000101361	NOP56	0.814621	2.75448e-15	7.3086e-14
ENSG00000124181	PLCG1	0.814609	4.86111e-12	9.07154e-11
ENSG00000165084	C8orf34	0.814238	0.011456	0.0387104
ENSG00000085063	CD59	0.814019	7.97482e-12	1.45149e-10
ENSG00000157510	AFAP1L1	0.813574	0.0110727	0.0376172
ENSG00000136104	RNASEH2B	0.813571	2.9627e-10	4.50642e-09
ENSG00000126705	AHDC1	0.813104	2.97519e-08	3.45989e-07
ENSG00000123213	NLN	0.813043	3.84719e-06	3.14631e-05
ENSG00000119403	PHF19	0.812248	1.29921e-06	1.15915e-05
ENSG00000051341	POLQ	0.812041	1.82513e-06	1.58282e-05
ENSG00000272369	NA	0.811809	0.000730529	0.00357917
ENSG00000213853	EMP2	0.811092	1.29141e-11	2.28627e-10
ENSG00000055044	NOP58	0.810846	7.22839e-12	1.32578e-10
ENSG00000182704	TSKU	0.810452	6.3824e-15	1.6327e-13
ENSG00000133302	SLF1	0.809875	7.49896e-07	6.95761e-06
ENSG00000168890	TMEM150A	0.809595	4.24711e-11	7.14062e-10
ENSG00000039139	DNAH5	0.809355	2.05438e-08	2.45447e-07
ENSG00000237550	RPL9P9	0.808615	0.00795893	0.0283588
ENSG00000175130	MARCKSL1	0.808419	6.58676e-06	5.12607e-05
ENSG00000070814	TCOF1	0.808094	3.25958e-09	4.34597e-08
ENSG00000187741	FANCA	0.807574	1.91481e-05	0.000135149
ENSG00000172244	C5orf34	0.807367	3.45307e-07	3.36741e-06
ENSG00000175175	PPM1E	0.807272	0.00971246	0.033681
ENSG00000107937	GTPBP4	0.806769	1.47792e-21	6.81182e-20
ENSG00000133874	RNF122	0.804732	0.000318657	0.00171011
ENSG00000234449	FAM239A	0.804695	3.66706e-10	5.4957e-09
ENSG00000100749	VRK1	0.804588	3.66872e-09	4.85515e-08
ENSG00000224965	KCNC4-AS1	0.804577	0.00912018	0.0318856
ENSG00000164109	MAD2L1	0.804386	3.5035e-07	3.41192e-06
ENSG00000047457	CP	0.803726	0.0118204	0.039767
ENSG00000085999	RAD54L	0.803578	0.00032287	0.00173055
ENSG00000169258	GPRIN1	0.803463	5.05427e-05	0.000327448
ENSG00000204634	TBC1D8	0.803035	1.44381e-12	2.86698e-11
ENSG00000167522	ANKRD11	0.802978	6.95289e-12	1.27854e-10
ENSG00000132405	TBC1D14	0.802633	2.11014e-39	3.44485e-37
ENSG00000088356	PDRG1	0.801942	2.30476e-12	4.48903e-11
ENSG00000197714	ZNF460	0.801919	0.000627232	0.0031268
ENSG00000106852	LHX6	0.801335	0.000539945	0.00272791
ENSG00000111907	TPD52L1	0.800844	3.00545e-09	4.02218e-08
ENSG00000126953	TIMM8A	0.80024	2.32152e-12	4.51345e-11
ENSG00000183010	PYCR1	0.799754	2.0301e-08	2.42682e-07
ENSG00000276107	NA	0.799469	0.01306	0.0432246
ENSG00000254024	NA	0.799445	1.33172e-06	1.18569e-05
ENSG00000179041	RRS1	0.799303	1.23586e-12	2.4655e-11
ENSG00000171365	CLCN5	0.799221	1.13154e-09	1.59204e-08
ENSG00000177192	PUS1	0.798465	4.01681e-13	8.49688e-12
ENSG00000260910	LINC00565	0.798258	0.000694276	0.00342115
ENSG00000222726	RNU2-7P	0.798066	0.0125608	0.0418744
ENSG00000184007	PTP4A2	0.797947	2.69471e-13	5.85662e-12
ENSG00000136205	TNS3	0.797349	2.5403e-24	1.49661e-22
ENSG00000239899	RN7SL674P	0.79681	0.00818211	0.0289968
ENSG00000059377	TBXAS1	0.795191	0.000989111	0.00468301
ENSG00000148840	PPRC1	0.794872	1.51361e-10	2.3907e-09
ENSG00000187555	USP7	0.79354	5.58527e-23	2.97872e-21
ENSG00000184162	NR2C2AP	0.793473	4.02082e-08	4.57147e-07
ENSG00000260310	NA	0.793259	0.0137391	0.0451828
ENSG00000168785	TSPAN5	0.793035	2.22247e-05	0.000155242
ENSG00000136636	KCTD3	0.79286	2.68817e-05	0.000184853
ENSG00000188158	NHS	0.792509	0.0127336	0.0423253
ENSG00000158104	HPD	0.792136	0.00280865	0.0116092
ENSG00000236901	MIR600HG	0.791674	8.33975e-06	6.36069e-05
ENSG00000160949	TONSL	0.790453	9.34942e-06	7.05279e-05
ENSG00000135747	ZNF670-ZNF695	0.790403	0.00743027	0.0267921
ENSG00000165501	LRR1	0.790184	5.39724e-07	5.1028e-06
ENSG00000272945	NA	0.789969	0.0139384	0.0457257
ENSG00000213538	KRT8P41	0.789955	0.00823764	0.0291576
ENSG00000102181	CD99L2	0.789033	1.1208e-13	2.54452e-12
ENSG00000062282	DGAT2	0.788914	6.35539e-06	4.96226e-05
ENSG00000235559	NOP56P1	0.788667	0.00109058	0.00511921
ENSG00000049449	NA	0.788023	1.51083e-07	1.56015e-06
ENSG00000140534	TICRR	0.78788	0.000208247	0.00116433
ENSG00000101945	SUV39H1	0.787843	2.75004e-16	7.91554e-15
ENSG00000272989	LINC02012	0.787483	0.000108702	0.000651542
ENSG00000004848	ARX	0.787207	0.0031319	0.012753
ENSG00000198721	ECI2	0.78642	6.78431e-10	9.84324e-09
ENSG00000186523	NA	0.786263	0.00576176	0.0216064
ENSG00000019549	SNAI2	0.78589	0.00577573	0.0216511
ENSG00000150510	FAM124A	0.785601	0.00708907	0.0257179
ENSG00000101003	GINS1	0.785476	4.73772e-06	3.79906e-05
ENSG00000118160	SLC8A2	0.785279	0.00948567	0.0330276
ENSG00000205500	NA	0.785196	0.00594362	0.022191
ENSG00000106948	AKNA	0.785061	7.53142e-07	6.98469e-06
ENSG00000163811	WDR43	0.784899	1.11837e-14	2.80063e-13
ENSG00000141337	ARSG	0.78488	5.20062e-06	4.13612e-05
ENSG00000197451	HNRNPAB	0.784794	3.98107e-06	3.23969e-05
ENSG00000102967	DHODH	0.784751	5.53526e-23	2.95943e-21
ENSG00000112081	SRSF3	0.784609	1.50102e-11	2.6377e-10
ENSG00000068878	PSME4	0.784474	1.39843e-13	3.13819e-12
ENSG00000254858	MPV17L2	0.784119	4.03068e-09	5.30136e-08
ENSG00000226009	KCNIP2-AS1	0.783237	0.0144718	0.0471359
ENSG00000125454	SLC25A19	0.782836	4.88207e-11	8.16325e-10
ENSG00000152620	NADK2	0.782715	3.43848e-13	7.35353e-12
ENSG00000134686	PHC2	0.782627	1.52717e-18	5.28478e-17
ENSG00000166986	MARS	0.782575	9.17138e-18	3.01289e-16
ENSG00000095209	TMEM38B	0.782447	4.11527e-16	1.17189e-14
ENSG00000151276	MAGI1	0.782009	1.95196e-08	2.34126e-07
ENSG00000260979	NA	0.781757	0.0124002	0.041423
ENSG00000140650	PMM2	0.781381	6.07721e-13	1.25576e-11
ENSG00000280924	LINC00628	0.780663	0.0122035	0.0408844
ENSG00000112394	SLC16A10	0.780498	0.0116865	0.0393712
ENSG00000090861	AARS	0.780158	1.22227e-10	1.95216e-09
ENSG00000234545	FAM133B	0.779935	3.30795e-07	3.23769e-06
ENSG00000198720	ANKRD13B	0.779829	4.11987e-07	3.97239e-06
ENSG00000121579	NAA50	0.779817	6.42026e-19	2.28459e-17
ENSG00000110492	MDK	0.77942	6.81262e-08	7.4448e-07
ENSG00000197070	ARRDC1	0.779356	1.87166e-10	2.91958e-09
ENSG00000260196	NA	0.778808	0.000397069	0.00207622
ENSG00000196588	MKL1	0.778792	1.1067e-09	1.56121e-08
ENSG00000136193	SCRN1	0.778746	7.28964e-22	3.45668e-20
ENSG00000068028	RASSF1	0.778334	7.32981e-09	9.30298e-08
ENSG00000196418	ZNF124	0.777529	5.18567e-05	0.000334845
ENSG00000256612	CYP2B7P	0.777248	0.0125766	0.041901
ENSG00000065911	MTHFD2	0.776944	2.20972e-10	3.40224e-09
ENSG00000255710	NA	0.776565	0.0143056	0.0467297
ENSG00000197299	BLM	0.775986	0.000406255	0.002117
ENSG00000140836	ZFHX3	0.775797	6.19823e-09	7.96607e-08
ENSG00000131368	MRPS25	0.775218	1.25441e-08	1.53647e-07
ENSG00000102471	NDFIP2	0.774959	1.07507e-22	5.56695e-21
ENSG00000185090	MANEAL	0.774163	2.68807e-11	4.61373e-10
ENSG00000213585	VDAC1	0.774142	1.19021e-08	1.46286e-07
ENSG00000109084	TMEM97	0.773767	2.55823e-06	2.16331e-05
ENSG00000138801	PAPSS1	0.773215	7.07963e-12	1.29961e-10
ENSG00000230002	ALMS1-IT1	0.772762	0.00216983	0.00927524
ENSG00000182199	SHMT2	0.771921	4.75498e-12	8.90455e-11
ENSG00000188959	C9orf152	0.771884	2.43313e-26	1.65716e-24
ENSG00000101974	ATP11C	0.771507	3.78295e-06	3.09496e-05
ENSG00000100997	ABHD12	0.770606	3.21038e-10	4.8521e-09
ENSG00000117411	B4GALT2	0.770368	2.44674e-12	4.74828e-11
ENSG00000158169	FANCC	0.770156	7.06878e-09	9.00773e-08
ENSG00000013561	RNF14	0.769951	1.03508e-16	3.10685e-15
ENSG00000104695	PPP2CB	0.768905	2.51713e-25	1.59265e-23
ENSG00000261236	BOP1	0.768854	2.36074e-14	5.71764e-13
ENSG00000223551	TMSB4XP4	0.76858	0.000487832	0.00249413
ENSG00000131351	HAUS8	0.767933	3.85076e-07	3.72635e-06
ENSG00000165731	RET	0.767715	0.00385803	0.0152849
ENSG00000214894	LINC00243	0.767318	0.00548234	0.0207403
ENSG00000182685	BRICD5	0.767041	3.00128e-05	0.000204152
ENSG00000023902	PLEKHO1	0.766405	0.000197003	0.00110901
ENSG00000004478	FKBP4	0.766372	2.30194e-05	0.000160356
ENSG00000226180	NA	0.765517	0.00137616	0.0062234
ENSG00000077312	SNRPA	0.765067	1.78329e-09	2.44471e-08
ENSG00000124766	SOX4	0.764934	1.11897e-06	1.01014e-05
ENSG00000257636	G2E3-AS1	0.764505	1.32925e-05	9.74208e-05
ENSG00000105655	ISYNA1	0.764087	0.000161585	0.000927444
ENSG00000157693	TMEM268	0.763852	3.52126e-22	1.71539e-20
ENSG00000071539	TRIP13	0.763228	0.00298396	0.0122321
ENSG00000017797	RALBP1	0.763145	7.48304e-23	3.932e-21
ENSG00000151364	KCTD14	0.762949	0.00717895	0.025991
ENSG00000176273	SLC35G1	0.762739	5.63721e-11	9.34553e-10
ENSG00000261061	NA	0.762428	0.000503658	0.00256397
ENSG00000156170	NDUFAF6	0.762163	2.63669e-13	5.74802e-12
ENSG00000155115	GTF3C6	0.761709	1.87167e-09	2.55767e-08
ENSG00000120526	NUDCD1	0.761552	1.19219e-11	2.11586e-10
ENSG00000259488	NA	0.761368	0.00249103	0.0104437
ENSG00000165650	PDZD8	0.760996	5.63341e-09	7.27073e-08
ENSG00000136527	TRA2B	0.760965	7.22951e-10	1.04326e-08
ENSG00000162062	C16orf59	0.760184	2.65364e-05	0.00018289
ENSG00000237732	NA	0.759761	0.011369	0.0384611
ENSG00000166197	NOLC1	0.759615	3.62609e-11	6.15946e-10
ENSG00000172175	MALT1	0.759606	6.57799e-05	0.000415221
ENSG00000139269	INHBE	0.759503	0.0129872	0.0430545
ENSG00000166450	PRTG	0.758994	0.00147116	0.00661109
ENSG00000187821	HELT	0.758225	0.0154025	0.0496903
ENSG00000141429	GALNT1	0.758151	6.91726e-13	1.41427e-11
ENSG00000135547	HEY2	0.757392	0.00187823	0.00819081
ENSG00000113211	PCDHB6	0.757039	5.5619e-06	4.39892e-05
ENSG00000196748	CLPSL2	0.757037	0.0104481	0.0358427
ENSG00000283491	NA	0.756477	0.00837303	0.0295683
ENSG00000140391	TSPAN3	0.755845	2.09784e-07	2.11625e-06
ENSG00000166170	BAG5	0.755696	7.4854e-15	1.89671e-13
ENSG00000181652	ATG9B	0.755358	0.00278832	0.0115407
ENSG00000163257	DCAF16	0.754302	1.21188e-08	1.48779e-07
ENSG00000107731	UNC5B	0.753897	3.36385e-05	0.000226082
ENSG00000133316	WDR74	0.753697	4.39028e-21	1.94794e-19
ENSG00000184378	ACTRT3	0.75305	0.0022622	0.00962007
ENSG00000198466	ZNF587	0.752165	1.94797e-06	1.67846e-05
ENSG00000172432	GTPBP2	0.751997	6.36967e-17	1.96852e-15
ENSG00000240204	SMKR1	0.751871	0.0090694	0.031734
ENSG00000185052	SLC24A3	0.751295	5.55649e-15	1.43165e-13
ENSG00000174705	SH3PXD2B	0.751171	4.62253e-07	4.41524e-06
ENSG00000130024	PHF10	0.750949	1.90267e-16	5.52859e-15
ENSG00000253626	EIF5AL1	0.750893	0.000500916	0.00255305
ENSG00000111252	SH2B3	0.750795	0.00446454	0.0173628
ENSG00000186377	CYP4X1	0.75078	2.01756e-06	1.73144e-05
ENSG00000119969	HELLS	0.75016	0.000119396	0.000708297
ENSG00000009335	UBE3C	0.749656	6.28997e-26	4.15177e-24
ENSG00000207547	MIR25	0.749589	0.003008	0.0123165
ENSG00000105173	CCNE1	0.749102	0.000589128	0.00295753
ENSG00000248429	NA	0.749066	0.000247055	0.00136033
ENSG00000258524	NT5CP1	0.748925	0.0151462	0.0489965
ENSG00000156970	BUB1B	0.748882	0.00430007	0.0167751
ENSG00000162104	ADCY9	0.748202	1.94059e-06	1.67345e-05
ENSG00000047230	CTPS2	0.747411	5.40831e-22	2.59915e-20
ENSG00000146232	NFKBIE	0.74721	9.61986e-09	1.20451e-07
ENSG00000183814	LIN9	0.747006	1.38282e-05	0.000100897
ENSG00000109846	CRYAB	0.746676	0.0021868	0.0093403
ENSG00000162607	USP1	0.7466	1.47409e-09	2.04176e-08
ENSG00000111445	RFC5	0.746439	2.3055e-06	1.9628e-05
ENSG00000276256	NA	0.745995	0.000438544	0.00226802
ENSG00000187522	HSPA14	0.745578	2.7992e-15	7.41806e-14
ENSG00000134802	SLC43A3	0.744615	0.000138874	0.000812128
ENSG00000118939	UCHL3	0.744292	2.41124e-06	2.04549e-05
ENSG00000260468	LINC01290	0.744123	0.00793779	0.0282976
ENSG00000155380	SLC16A1	0.743877	0.000317404	0.0017051
ENSG00000142731	PLK4	0.743733	8.24904e-05	0.000508251
ENSG00000077514	POLD3	0.743648	9.93686e-09	1.23848e-07
ENSG00000207110	RNU1-106P	0.743388	0.00621974	0.023041
ENSG00000112562	SMOC2	0.742763	0.00989611	0.0342457
ENSG00000137142	IGFBPL1	0.742392	0.000155153	0.000894751
ENSG00000149177	PTPRJ	0.742381	7.11076e-15	1.81036e-13
ENSG00000156136	DCK	0.742353	3.00117e-08	3.48821e-07
ENSG00000134709	HOOK1	0.742222	1.03726e-16	3.10685e-15
ENSG00000158457	TSPAN33	0.741387	4.20561e-08	4.75879e-07
ENSG00000146386	ABRACL	0.741238	1.84087e-08	2.21422e-07
ENSG00000121057	AKAP1	0.741135	1.40135e-18	4.85725e-17
ENSG00000123908	AGO2	0.741051	2.82817e-19	1.05006e-17
ENSG00000184702	SEPT5	0.740928	7.99443e-06	6.11696e-05
ENSG00000196715	VKORC1L1	0.740403	2.05785e-15	5.55673e-14
ENSG00000099385	BCL7C	0.740295	3.3644e-06	2.7791e-05
ENSG00000109814	UGDH	0.739156	3.42362e-06	2.82258e-05
ENSG00000241627	UBQLN4P1	0.738759	0.0130608	0.0432246
ENSG00000214826	DDX12P	0.737847	0.000108113	0.000648375
ENSG00000110619	CARS	0.737447	7.62675e-10	1.0954e-08
ENSG00000138642	HERC6	0.737369	0.00102923	0.00485256
ENSG00000138092	CENPO	0.736817	1.65848e-06	1.44709e-05
ENSG00000113916	BCL6	0.736647	2.56651e-08	3.0191e-07
ENSG00000058091	CDK14	0.736281	1.34954e-05	9.87048e-05
ENSG00000169926	KLF13	0.736148	5.00433e-09	6.5099e-08
ENSG00000169026	MFSD7	0.734861	0.000114274	0.00068169
ENSG00000197892	KIF13B	0.734578	2.81585e-17	8.8951e-16
ENSG00000174808	BTC	0.734272	0.010521	0.0360527
ENSG00000273449	NA	0.733961	0.00955071	0.0331739
ENSG00000183722	LHFPL6	0.73385	0.000566411	0.00285152
ENSG00000166130	IKBIP	0.733317	3.48668e-06	2.86793e-05
ENSG00000138709	LARP1B	0.732732	5.89203e-10	8.59529e-09
ENSG00000135740	SLC9A5	0.732527	0.000195454	0.00110145
ENSG00000113971	NPHP3	0.731474	0.000213163	0.00118964
ENSG00000213672	NCKIPSD	0.731355	3.27763e-09	4.36459e-08
ENSG00000229692	SOS1-IT1	0.731277	0.00236524	0.00999861
ENSG00000183943	PRKX	0.731208	6.12033e-06	4.78572e-05
ENSG00000272476	NA	0.730762	0.00166838	0.00738563
ENSG00000077152	UBE2T	0.730705	0.000140276	0.000818093
ENSG00000128408	RIBC2	0.728347	0.000830504	0.00400748
ENSG00000279010	NA	0.727361	0.00307572	0.0125505
ENSG00000144867	SRPRB	0.727071	2.13971e-22	1.05926e-20
ENSG00000143179	UCK2	0.727055	7.95305e-08	8.62057e-07
ENSG00000101773	RBBP8	0.727045	1.84517e-06	1.59825e-05
ENSG00000258405	ZNF578	0.726999	0.00180526	0.00790321
ENSG00000164163	ABCE1	0.726871	2.55084e-09	3.43744e-08
ENSG00000136982	DSCC1	0.726512	0.000142957	0.000832366
ENSG00000173706	HEG1	0.726288	0.000160665	0.000922906
ENSG00000166845	C18orf54	0.726038	3.25209e-05	0.000219089
ENSG00000249042	NA	0.725702	1.4012e-08	1.70844e-07
ENSG00000118263	KLF7	0.725481	2.82108e-12	5.38194e-11
ENSG00000128641	MYO1B	0.725397	1.2888e-08	1.57588e-07
ENSG00000136111	TBC1D4	0.725334	8.18114e-12	1.48651e-10
ENSG00000197771	MCMBP	0.724491	7.9628e-09	1.00527e-07
ENSG00000120910	PPP3CC	0.724345	3.04084e-07	2.99684e-06
ENSG00000177602	HASPIN	0.724341	0.00415669	0.016299
ENSG00000151693	ASAP2	0.724318	1.00171e-14	2.51733e-13
ENSG00000124570	SERPINB6	0.723781	1.01608e-23	5.79465e-22
ENSG00000138658	ZGRF1	0.723561	2.0643e-05	0.000145173
ENSG00000117592	PRDX6	0.723261	1.75298e-15	4.75753e-14
ENSG00000102931	ARL2BP	0.723216	7.53534e-17	2.29233e-15
ENSG00000196305	IARS	0.722654	5.44487e-07	5.14556e-06
ENSG00000156398	SFXN2	0.722149	0.000839062	0.0040433
ENSG00000138442	WDR12	0.72188	1.02447e-11	1.83802e-10
ENSG00000166002	SMCO4	0.721529	1.47197e-06	1.29866e-05
ENSG00000259409	NA	0.720472	0.0104724	0.0359145
ENSG00000054118	THRAP3	0.720326	7.55835e-14	1.74184e-12
ENSG00000173110	HSPA6	0.719897	0.0123974	0.041423
ENSG00000171552	BCL2L1	0.719811	1.96704e-13	4.34128e-12
ENSG00000069956	MAPK6	0.719717	5.86374e-12	1.08386e-10
ENSG00000125977	EIF2S2	0.719167	8.39091e-10	1.19952e-08
ENSG00000198042	MAK16	0.719015	1.71897e-10	2.69121e-09
ENSG00000100296	THOC5	0.718617	6.05046e-10	8.8204e-09
ENSG00000162409	PRKAA2	0.718341	9.78052e-10	1.38796e-08
ENSG00000196372	ASB13	0.717953	4.54487e-11	7.61728e-10
ENSG00000278716	NA	0.717752	0.00339563	0.0136759
ENSG00000168282	MGAT2	0.717399	6.43146e-17	1.98475e-15
ENSG00000148229	POLE3	0.717211	7.31122e-09	9.29042e-08
ENSG00000279861	NA	0.716968	0.0010433	0.0049124
ENSG00000237491	NA	0.71672	0.00557775	0.0210158
ENSG00000112365	ZBTB24	0.716665	1.27393e-09	1.77834e-08
ENSG00000271849	NA	0.71616	0.0125883	0.0419271
ENSG00000170035	UBE2E3	0.715285	0.00151695	0.0067956
ENSG00000179859	NA	0.715087	7.03031e-10	1.01657e-08
ENSG00000169857	AVEN	0.714823	5.58829e-13	1.1603e-11
ENSG00000141378	PTRH2	0.71434	2.78453e-19	1.03565e-17
ENSG00000114857	NKTR	0.71423	3.52033e-08	4.03461e-07
ENSG00000138814	PPP3CA	0.713862	0.000182889	0.00103582
ENSG00000112893	MAN2A1	0.713681	8.99372e-13	1.81536e-11
ENSG00000177788	NA	0.713514	0.00287092	0.0118231
ENSG00000047849	MAP4	0.711038	4.61799e-10	6.82518e-09
ENSG00000171241	SHCBP1	0.710978	0.000220618	0.00122549
ENSG00000064195	DLX3	0.710742	7.37732e-14	1.70564e-12
ENSG00000165480	SKA3	0.710323	0.0018014	0.00788793
ENSG00000148154	UGCG	0.710117	5.11534e-10	7.52384e-09
ENSG00000138794	CASP6	0.710112	4.29942e-09	5.63403e-08
ENSG00000089737	DDX24	0.709506	7.48473e-12	1.36694e-10
ENSG00000108582	CPD	0.709473	1.70585e-12	3.36855e-11
ENSG00000119138	KLF9	0.70855	0.000272572	0.00148894
ENSG00000101417	PXMP4	0.707397	2.8378e-08	3.31273e-07
ENSG00000138031	ADCY3	0.707093	0.000357883	0.00189508
ENSG00000101871	MID1	0.707013	8.96902e-08	9.63392e-07
ENSG00000152256	PDK1	0.705785	2.51464e-05	0.000174152
ENSG00000144136	SLC20A1	0.704718	2.49343e-07	2.48988e-06
ENSG00000116266	STXBP3	0.704402	1.3622e-10	2.16112e-09
ENSG00000146757	ZNF92	0.704079	4.25557e-08	4.80769e-07
ENSG00000198498	TMA16	0.703865	3.47548e-07	3.38773e-06
ENSG00000171097	KYAT1	0.703787	1.05841e-07	1.12501e-06
ENSG00000243069	ARHGEF26-AS1	0.703659	0.0075293	0.0270852
ENSG00000169891	REPS2	0.703456	4.73856e-12	8.88901e-11
ENSG00000131871	SELENOS	0.703359	1.32446e-26	9.19643e-25
ENSG00000153113	CAST	0.702241	2.28545e-15	6.14801e-14
ENSG00000137970	RPL7P9	0.701958	0.00573184	0.021513
ENSG00000116750	UCHL5	0.701688	1.15373e-13	2.6165e-12
ENSG00000122862	SRGN	0.701004	0.00102634	0.00484107
ENSG00000188064	WNT7B	0.700477	5.39431e-07	5.10228e-06
ENSG00000087266	SH3BP2	0.700131	6.31667e-08	6.92761e-07
ENSG00000132646	PCNA	0.699839	0.00106208	0.00499312
ENSG00000283528	NA	0.699812	0.0138198	0.0453714
ENSG00000167291	TBC1D16	0.699496	1.46446e-06	1.29257e-05
ENSG00000147536	GINS4	0.699374	8.86628e-05	0.00054222
ENSG00000171729	TMEM51	0.699053	0.00421054	0.016483
ENSG00000237223	SULT1C2P1	0.698823	0.00427236	0.0166855
ENSG00000115944	COX7A2L	0.698754	2.05655e-07	2.07655e-06
ENSG00000173757	STAT5B	0.697985	7.42836e-13	1.51298e-11
ENSG00000270195	NA	0.697785	0.0105601	0.0361573
ENSG00000073008	PVR	0.697001	1.03602e-16	3.10685e-15
ENSG00000273821	NA	0.696902	0.012201	0.0408844
ENSG00000116133	DHCR24	0.696364	3.90021e-05	0.000258956
ENSG00000103335	PIEZO1	0.695934	3.16357e-07	3.10491e-06
ENSG00000188483	IER5L	0.695917	0.00177452	0.00777979
ENSG00000108100	CCNY	0.695784	9.34387e-26	6.0554e-24
ENSG00000162458	FBLIM1	0.695775	0.00080886	0.00391718
ENSG00000274621	MIR6867	0.695463	0.0141426	0.0462681
ENSG00000166451	CENPN	0.69497	0.000158666	0.000912405
ENSG00000114745	GORASP1	0.69494	2.40252e-18	8.14266e-17
ENSG00000205664	NA	0.694854	2.85067e-06	2.38329e-05
ENSG00000092853	CLSPN	0.694817	0.00193242	0.00840316
ENSG00000140848	CPNE2	0.693682	0.00531662	0.02021
ENSG00000078081	LAMP3	0.691994	0.000107301	0.000643998
ENSG00000152104	PTPN14	0.691834	3.75194e-13	7.96112e-12
ENSG00000204519	ZNF551	0.691569	1.64924e-09	2.27552e-08
ENSG00000145337	PYURF	0.691086	3.26281e-09	4.34757e-08
ENSG00000102977	ACD	0.69054	1.08253e-10	1.74725e-09
ENSG00000123983	ACSL3	0.689986	3.91723e-09	5.16803e-08
ENSG00000104549	SQLE	0.689817	5.53799e-08	6.15568e-07
ENSG00000145850	TIMD4	0.689808	0.0122458	0.0410035
ENSG00000114999	TTL	0.689496	4.29386e-13	9.04714e-12
ENSG00000130066	SAT1	0.688309	0.000423926	0.00219735
ENSG00000171298	GAA	0.687904	1.2523e-06	1.12151e-05
ENSG00000168234	TTC39C	0.687802	4.6377e-08	5.21735e-07
ENSG00000162069	BICDL2	0.687723	0.000712544	0.00349988
ENSG00000137106	GRHPR	0.687393	3.52809e-19	1.2942e-17
ENSG00000120802	TMPO	0.687101	1.06894e-05	7.96806e-05
ENSG00000186017	ZNF566	0.687095	1.26332e-07	1.32244e-06
ENSG00000269925	NA	0.686795	0.011855	0.0398651
ENSG00000161179	YDJC	0.686518	9.2269e-05	0.000562665
ENSG00000109919	MTCH2	0.686373	5.41597e-09	6.99855e-08
ENSG00000106305	AIMP2	0.685439	5.3788e-12	9.98533e-11
ENSG00000114767	RRP9	0.68489	1.95383e-13	4.31658e-12
ENSG00000175768	TOMM5	0.684721	0.00502428	0.0192114
ENSG00000162434	JAK1	0.684218	6.92786e-05	0.000435378
ENSG00000172115	CYCS	0.682754	2.24686e-09	3.0393e-08
ENSG00000184445	KNTC1	0.682726	1.37458e-05	0.000100361
ENSG00000157110	RBPMS	0.681924	0.000114527	0.000682821
ENSG00000260912	NA	0.681896	2.56315e-05	0.000177225
ENSG00000197747	S100A10	0.68187	1.5719e-06	1.3766e-05
ENSG00000100346	CACNA1I	0.68127	0.00634908	0.0234348
ENSG00000163528	CHCHD4	0.680915	3.0508e-10	4.63055e-09
ENSG00000111247	RAD51AP1	0.679898	0.000336178	0.00179155
ENSG00000145220	LYAR	0.679851	2.77665e-07	2.75936e-06
ENSG00000198855	FICD	0.678925	0.000767774	0.00374792
ENSG00000136450	SRSF1	0.678389	1.71216e-08	2.06989e-07
ENSG00000148335	NTMT1	0.677792	1.89016e-12	3.72562e-11
ENSG00000272638	NA	0.677024	0.00441756	0.017199
ENSG00000242498	ARPIN	0.676857	1.3171e-12	2.62023e-11
ENSG00000272189	NA	0.676579	0.00191776	0.00834554
ENSG00000188868	ZNF563	0.676554	5.87506e-06	4.61588e-05
ENSG00000140992	PDPK1	0.676224	7.46836e-23	3.932e-21
ENSG00000198369	SPRED2	0.676184	3.61551e-06	2.96251e-05
ENSG00000279069	NA	0.676152	0.000121975	0.000721192
ENSG00000260025	NA	0.676089	0.0123986	0.041423
ENSG00000149792	MRPL49	0.675934	2.01916e-08	2.41509e-07
ENSG00000182985	CADM1	0.675649	0.000906519	0.00433807
ENSG00000154102	C16orf74	0.674844	8.35552e-06	6.36818e-05
ENSG00000124782	RREB1	0.674801	2.59292e-11	4.45757e-10
ENSG00000134780	DAGLA	0.674765	2.78213e-11	4.77135e-10
ENSG00000129810	SGO1	0.674228	0.00208577	0.00896607
ENSG00000225193	NA	0.674006	0.0131396	0.0434317
ENSG00000198759	EGFL6	0.673897	0.00866696	0.0304704
ENSG00000131669	NINJ1	0.673768	1.10557e-08	1.36746e-07
ENSG00000101856	PGRMC1	0.673356	3.44715e-10	5.18794e-09
ENSG00000005810	MYCBP2	0.673011	5.07016e-10	7.46253e-09
ENSG00000145194	ECE2	0.672012	1.29651e-10	2.06304e-09
ENSG00000280239	NA	0.671872	0.00300255	0.0122989
ENSG00000196230	TUBB	0.671785	0.000133211	0.000781794
ENSG00000075891	PAX2	0.671748	0.00300238	0.0122989
ENSG00000166012	TAF1D	0.671742	4.30487e-13	9.06142e-12
ENSG00000126803	HSPA2	0.67102	0.00385947	0.0152878
ENSG00000105750	ZNF85	0.669794	1.65001e-07	1.69162e-06
ENSG00000167778	SPRYD3	0.669567	5.06066e-24	2.92506e-22
ENSG00000168411	RFWD3	0.66877	1.5241e-06	1.34126e-05
ENSG00000100714	MTHFD1	0.668643	4.57956e-05	0.000299323
ENSG00000102580	DNAJC3	0.668048	1.67486e-05	0.000119754
ENSG00000112578	BYSL	0.667933	3.34402e-09	4.44747e-08
ENSG00000143384	MCL1	0.667915	8.23706e-15	2.07733e-13
ENSG00000105402	NAPA	0.667796	1.361e-13	3.0606e-12
ENSG00000230797	YY2	0.667003	0.000378625	0.00198804
ENSG00000070785	EIF2B3	0.666779	2.97105e-12	5.65796e-11
ENSG00000155287	SLC25A28	0.666248	2.46623e-10	3.77813e-09
ENSG00000164134	NAA15	0.666114	3.18626e-09	4.25618e-08
ENSG00000175279	CENPS	0.665924	0.0041499	0.0162754
ENSG00000115758	ODC1	0.665756	2.06463e-12	4.03602e-11
ENSG00000117877	CD3EAP	0.665661	1.54987e-06	1.3601e-05
ENSG00000100483	VCPKMT	0.665563	2.75517e-08	3.21979e-07
ENSG00000179409	GEMIN4	0.665407	1.13905e-11	2.02828e-10
ENSG00000167721	TSR1	0.664948	1.95632e-10	3.03613e-09
ENSG00000120334	CENPL	0.664383	1.84283e-05	0.000130586
ENSG00000169991	IFFO2	0.663806	1.07605e-08	1.3356e-07
ENSG00000108479	GALK1	0.663761	1.19536e-05	8.83953e-05
ENSG00000115641	FHL2	0.66249	0.00221793	0.0094544
ENSG00000203711	C6orf99	0.662286	0.00164651	0.00729485
ENSG00000157214	STEAP2	0.66223	0.0114455	0.0386809
ENSG00000172893	DHCR7	0.661728	6.76736e-06	5.25133e-05
ENSG00000249680	TUBA3GP	0.661502	0.00738305	0.0266353
ENSG00000100105	PATZ1	0.661346	2.58394e-06	2.18247e-05
ENSG00000185721	DRG1	0.660916	3.99908e-09	5.26628e-08
ENSG00000132780	NASP	0.660692	7.25753e-06	5.58911e-05
ENSG00000100629	CEP128	0.660312	7.96141e-05	0.000491804
ENSG00000177076	ACER2	0.659644	6.54453e-06	5.09506e-05
ENSG00000261136	NA	0.659519	0.00832746	0.0294268
ENSG00000136867	SLC31A2	0.658826	2.92661e-07	2.89493e-06
ENSG00000258545	RHOXF1-AS1	0.658423	0.0113299	0.0383631
ENSG00000116729	WLS	0.658045	8.45992e-05	0.000519896
ENSG00000101546	RBFA	0.657487	1.05682e-08	1.31249e-07
ENSG00000104131	EIF3J	0.657146	1.71682e-09	2.36115e-08
ENSG00000127585	FBXL16	0.65708	1.64756e-05	0.000118158
ENSG00000095485	CWF19L1	0.656711	6.72912e-13	1.37844e-11
ENSG00000115091	ACTR3	0.656416	1.41756e-22	7.21807e-21
ENSG00000156384	SFR1	0.656339	5.3185e-06	4.2236e-05
ENSG00000138376	BARD1	0.655761	0.000147617	0.000855074
ENSG00000146833	TRIM4	0.655222	1.08435e-23	6.1349e-22
ENSG00000178935	ZNF552	0.655129	5.0844e-17	1.57587e-15
ENSG00000259768	NA	0.654405	3.15035e-05	0.000212937
ENSG00000112561	TFEB	0.653932	0.0130398	0.0431885
ENSG00000189306	RRP7A	0.653169	4.04641e-16	1.15382e-14
ENSG00000131626	PPFIA1	0.652842	9.31448e-12	1.68527e-10
ENSG00000228218	ATF4P3	0.652239	0.00740934	0.0267256
ENSG00000103966	EHD4	0.651112	2.56928e-16	7.41519e-15
ENSG00000146670	CDCA5	0.650682	0.00304601	0.0124459
ENSG00000080345	RIF1	0.650658	1.36234e-07	1.41914e-06
ENSG00000125885	MCM8	0.650577	6.38351e-05	0.000404257
ENSG00000103121	CMC2	0.649939	1.51784e-10	2.39561e-09
ENSG00000158201	ABHD3	0.648691	8.51933e-09	1.07173e-07
ENSG00000268119	NA	0.648455	4.48386e-05	0.000293786
ENSG00000152465	NMT2	0.647329	6.91602e-08	7.54622e-07
ENSG00000227811	FAM212B-AS1	0.64701	0.0076012	0.0273025
ENSG00000106462	EZH2	0.646143	8.18627e-06	6.25033e-05
ENSG00000165689	SDCCAG3	0.645916	4.57361e-14	1.07722e-12
ENSG00000113013	HSPA9	0.645477	2.87058e-08	3.34187e-07
ENSG00000140905	GCSH	0.6452	0.00627171	0.0231973
ENSG00000254612	NA	0.64504	0.000110508	0.000661623
ENSG00000102753	KPNA3	0.64484	4.96642e-11	8.2978e-10
ENSG00000137054	POLR1E	0.644514	2.38331e-09	3.22184e-08
ENSG00000151366	NDUFC2	0.644365	1.22267e-07	1.28554e-06
ENSG00000132388	UBE2G1	0.644005	5.31703e-11	8.84903e-10
ENSG00000143850	PLEKHA6	0.643761	1.41283e-08	1.72164e-07
ENSG00000006695	COX10	0.643349	2.73543e-09	3.66771e-08
ENSG00000257261	NA	0.643023	0.000202539	0.00113509
ENSG00000165525	NEMF	0.642393	1.92509e-07	1.95211e-06
ENSG00000005108	THSD7A	0.642364	0.00194128	0.00843138
ENSG00000048462	TNFRSF17	0.641855	0.0140277	0.0459623
ENSG00000147324	MFHAS1	0.641531	2.47761e-08	2.91774e-07
ENSG00000188786	MTF1	0.640654	2.14165e-16	6.20615e-15
ENSG00000158691	ZSCAN12	0.640476	0.000289123	0.00156616
ENSG00000213551	DNAJC9	0.640247	1.17422e-05	8.69227e-05
ENSG00000134186	PRPF38B	0.639666	1.80414e-14	4.42978e-13
ENSG00000155275	TRMT44	0.639519	1.09627e-07	1.16006e-06
ENSG00000135926	TMBIM1	0.639436	1.22074e-19	4.70392e-18
ENSG00000113742	CPEB4	0.63928	2.2896e-15	6.15143e-14
ENSG00000183579	ZNRF3	0.639244	1.57774e-05	0.000113761
ENSG00000031691	CENPQ	0.63794	4.32421e-06	3.49299e-05
ENSG00000104213	PDGFRL	0.637476	0.0115376	0.0389309
ENSG00000263013	NA	0.637009	6.78974e-05	0.0004272
ENSG00000127995	CASD1	0.635886	2.45939e-12	4.76701e-11
ENSG00000121211	MND1	0.635543	0.0122213	0.0409341
ENSG00000111196	MAGOHB	0.635502	1.52968e-07	1.57505e-06
ENSG00000279117	NA	0.634974	0.00257129	0.0107486
ENSG00000087263	OGFOD1	0.634883	1.90635e-06	1.64724e-05
ENSG00000100162	CENPM	0.63487	0.00084169	0.00405323
ENSG00000236081	ELFN1-AS1	0.63459	0.00449809	0.0174711
ENSG00000096696	DSP	0.633836	0.000415157	0.00215813
ENSG00000137767	SQOR	0.633675	7.74501e-05	0.00048024
ENSG00000102384	CENPI	0.632966	6.47493e-07	6.04685e-06
ENSG00000162073	PAQR4	0.632778	0.00119433	0.00553697
ENSG00000167088	SNRPD1	0.632555	6.55264e-08	7.17168e-07
ENSG00000090621	PABPC4	0.632491	6.46733e-17	1.99294e-15
ENSG00000049541	RFC2	0.632435	0.000408762	0.00212851
ENSG00000099968	BCL2L13	0.632209	1.53129e-19	5.83747e-18
ENSG00000161547	SRSF2	0.630917	6.4565e-08	7.07008e-07
ENSG00000169714	CNBP	0.630881	4.37723e-13	9.19562e-12
ENSG00000123374	CDK2	0.630716	0.0013462	0.00611377
ENSG00000076248	UNG	0.629739	0.000436526	0.00225933
ENSG00000214357	NEURL1B	0.629613	0.0121852	0.040842
ENSG00000242125	SNHG3	0.62942	1.89122e-05	0.000133704
ENSG00000212719	C17orf51	0.628973	0.0113696	0.0384611
ENSG00000136718	IMP4	0.628457	1.65649e-13	3.67868e-12
ENSG00000135521	LTV1	0.627173	4.95016e-09	6.44334e-08
ENSG00000170779	CDCA4	0.626908	4.16115e-05	0.000274408
ENSG00000013573	DDX11	0.626644	0.00013307	0.000781367
ENSG00000162923	WDR26	0.626244	6.93688e-16	1.93167e-14
ENSG00000111696	NT5DC3	0.626224	8.09203e-06	6.18278e-05
ENSG00000196365	LONP1	0.625844	1.07299e-13	2.44377e-12
ENSG00000260924	LINC01311	0.625808	0.00604211	0.022492
ENSG00000147854	UHRF2	0.625301	3.13826e-12	5.96047e-11
ENSG00000206560	ANKRD28	0.624621	1.71538e-10	2.68755e-09
ENSG00000013810	TACC3	0.624478	0.00239738	0.0101105
ENSG00000086827	ZW10	0.624453	2.90249e-07	2.8764e-06
ENSG00000173295	FAM86B3P	0.624224	0.000364615	0.00192392
ENSG00000107833	NPM3	0.624148	3.1203e-10	4.73267e-09
ENSG00000259959	NA	0.624051	0.000285524	0.00154823
ENSG00000132773	TOE1	0.623938	0.000118955	0.000706072
ENSG00000092140	G2E3	0.623594	3.41231e-08	3.92554e-07
ENSG00000166803	PCLAF	0.62352	0.00363375	0.0145228
ENSG00000008282	SYPL1	0.623292	1.95437e-11	3.39255e-10
ENSG00000183495	EP400	0.623182	1.586e-08	1.92608e-07
ENSG00000102738	MRPS31	0.622904	1.10171e-06	9.9582e-06
ENSG00000112186	CAP2	0.622694	0.000364375	0.00192392
ENSG00000102172	SMS	0.622194	1.46022e-13	3.26315e-12
ENSG00000135913	USP37	0.622181	3.13422e-08	3.62512e-07
ENSG00000155368	DBI	0.62172	4.40697e-05	0.000289103
ENSG00000197296	FITM2	0.62138	7.50824e-13	1.52779e-11
ENSG00000183077	AFMID	0.621218	4.77915e-12	8.94198e-11
ENSG00000120992	LYPLA1	0.621001	3.41725e-10	5.1502e-09
ENSG00000165195	PIGA	0.620739	3.52791e-08	4.03897e-07
ENSG00000129071	MBD4	0.620621	4.20792e-07	4.05363e-06
ENSG00000144401	METTL21A	0.619915	1.66642e-06	1.45343e-05
ENSG00000148672	GLUD1	0.619354	2.01357e-06	1.72871e-05
ENSG00000134824	FADS2	0.619351	0.0015936	0.00709275
ENSG00000141076	UTP4	0.619194	2.45993e-15	6.5678e-14
ENSG00000119471	HSDL2	0.619186	2.46085e-12	4.76701e-11
ENSG00000246263	UBR5-AS1	0.619039	0.00212928	0.009127
ENSG00000261373	VPS9D1-AS1	0.619038	9.77149e-05	0.000592327
ENSG00000171345	KRT19	0.618637	1.19702e-05	8.84573e-05
ENSG00000175895	PLEKHF2	0.618451	9.61684e-11	1.55807e-09
ENSG00000160062	ZBTB8A	0.618299	4.04014e-06	3.28277e-05
ENSG00000180071	ANKRD18A	0.61819	4.58311e-05	0.000299372
ENSG00000147996	NA	0.618144	6.00069e-06	4.70076e-05
ENSG00000111845	PAK1IP1	0.617228	1.68796e-10	2.64653e-09
ENSG00000128059	PPAT	0.616925	3.01346e-09	4.03038e-08
ENSG00000198342	ZNF442	0.616288	0.00606191	0.0225372
ENSG00000145293	ENOPH1	0.616035	1.75339e-11	3.06106e-10
ENSG00000172687	ZNF738	0.615866	1.43276e-06	1.26668e-05
ENSG00000070731	ST6GALNAC2	0.615732	1.50939e-05	0.000109275
ENSG00000123219	CENPK	0.615721	0.00145554	0.00655056
ENSG00000012983	MAP4K5	0.615467	1.92278e-06	1.6604e-05
ENSG00000125967	NECAB3	0.615261	6.71095e-07	6.25906e-06
ENSG00000004700	RECQL	0.615197	1.78292e-05	0.000126845
ENSG00000149548	CCDC15	0.615091	0.00033472	0.00178473
ENSG00000082781	ITGB5	0.614895	4.39285e-05	0.000288265
ENSG00000087301	TXNDC16	0.614497	1.29467e-06	1.15559e-05
ENSG00000272622	NA	0.614336	0.00954991	0.0331739
ENSG00000196470	SIAH1	0.613356	1.03526e-11	1.85583e-10
ENSG00000150753	CCT5	0.613203	1.17757e-07	1.24118e-06
ENSG00000254093	PINX1	0.612464	1.21685e-05	8.97363e-05
ENSG00000139517	LNX2	0.612444	9.21732e-10	1.31152e-08
ENSG00000137393	RNF144B	0.612316	2.99376e-20	1.2172e-18
ENSG00000273568	NA	0.611915	0.0129036	0.0428089
ENSG00000228451	SDAD1P1	0.61103	0.0048582	0.0186631
ENSG00000107443	CCNJ	0.610445	5.38623e-15	1.39118e-13
ENSG00000144749	LRIG1	0.609996	5.49217e-11	9.11215e-10
ENSG00000093000	NUP50	0.609677	1.42959e-08	1.74107e-07
ENSG00000059378	PARP12	0.609605	1.06999e-07	1.13506e-06
ENSG00000169016	E2F6	0.609242	3.48302e-12	6.5744e-11
ENSG00000119878	CRIPT	0.609055	4.74039e-07	4.51975e-06
ENSG00000102763	VWA8	0.608155	1.65238e-10	2.59646e-09
ENSG00000182175	RGMA	0.607885	0.000766402	0.00374207
ENSG00000154473	BUB3	0.606865	1.06735e-05	7.96173e-05
ENSG00000172716	SLFN11	0.60684	3.95809e-05	0.000262392
ENSG00000090975	PITPNM2	0.605953	0.00906398	0.0317245
ENSG00000173436	MINOS1	0.605505	1.40296e-07	1.45578e-06
ENSG00000156876	SASS6	0.605077	3.03477e-05	0.000206037
ENSG00000108829	LRRC59	0.604925	5.3054e-16	1.49095e-14
ENSG00000067900	ROCK1	0.6045	5.69104e-06	4.49275e-05
ENSG00000052749	RRP12	0.604378	3.16231e-19	1.16803e-17
ENSG00000124787	RPP40	0.603805	5.35925e-06	4.25122e-05
ENSG00000128590	DNAJB9	0.603612	0.00280201	0.0115862
ENSG00000125772	GPCPD1	0.603578	6.50255e-05	0.000410944
ENSG00000055208	TAB2	0.602694	1.73367e-09	2.3828e-08
ENSG00000006459	KDM7A	0.602356	5.18315e-09	6.72206e-08
ENSG00000184992	BRI3BP	0.601869	5.77567e-06	4.54613e-05
ENSG00000052802	MSMO1	0.601835	1.82123e-05	0.000129141
ENSG00000124743	KLHL31	0.601428	0.00518284	0.0197647
ENSG00000115526	CHST10	0.601096	0.00451314	0.0175105
ENSG00000155858	LSM11	0.60104	4.60856e-07	4.40387e-06
ENSG00000006634	DBF4	0.600971	0.0001619	0.000928876
ENSG00000177426	TGIF1	0.599637	6.60833e-10	9.60094e-09
ENSG00000214530	STARD10	0.599237	0.000136357	0.0007985
ENSG00000092820	EZR	0.599001	4.48159e-17	1.39713e-15
ENSG00000173376	NDNF	0.598704	0.00888718	0.0311576
ENSG00000126749	EMG1	0.598188	2.77292e-05	0.000190069
ENSG00000163584	RPL22L1	0.598051	1.15383e-06	1.03942e-05
ENSG00000177096	FAM109B	0.597941	0.0150351	0.0486962
ENSG00000136122	BORA	0.597771	3.17792e-05	0.000214597
ENSG00000113161	HMGCR	0.59747	4.80747e-14	1.12981e-12
ENSG00000127838	PNKD	0.597405	2.30097e-07	2.30485e-06
ENSG00000117399	CDC20	0.597143	0.00558705	0.0210471
ENSG00000110108	TMEM109	0.596865	1.12197e-05	8.32848e-05
ENSG00000111269	CREBL2	0.596814	1.36722e-10	2.16748e-09
ENSG00000060237	WNK1	0.595987	0.000221336	0.00122884
ENSG00000154930	ACSS1	0.59554	0.00163452	0.00725377
ENSG00000125844	RRBP1	0.595235	4.71047e-05	0.000306941
ENSG00000151287	TEX30	0.595156	2.70672e-05	0.000186068
ENSG00000248008	NRAV	0.594933	1.12861e-05	8.3749e-05
ENSG00000177410	ZFAS1	0.594819	1.66155e-08	2.01097e-07
ENSG00000080298	RFX3	0.594638	2.94668e-06	2.45779e-05
ENSG00000137842	TMEM62	0.594196	1.10526e-10	1.78259e-09
ENSG00000162636	FAM102B	0.593834	8.05021e-06	6.15523e-05
ENSG00000072756	TRNT1	0.593301	2.75738e-08	3.22061e-07
ENSG00000111711	GOLT1B	0.593068	1.95338e-10	3.03377e-09
ENSG00000103037	SETD6	0.592893	2.02648e-12	3.97598e-11
ENSG00000082146	STRADB	0.592891	0.000173551	0.000988434
ENSG00000134001	EIF2S1	0.591975	9.65251e-06	7.24819e-05
ENSG00000128272	ATF4	0.59184	1.10902e-09	1.56195e-08
ENSG00000161956	SENP3	0.591062	2.20921e-08	2.62771e-07
ENSG00000137337	MDC1	0.589231	5.73301e-06	4.51755e-05
ENSG00000082805	ERC1	0.589158	1.07876e-07	1.14267e-06
ENSG00000169504	CLIC4	0.588775	1.16391e-05	8.62216e-05
ENSG00000145050	MANF	0.588115	0.000167474	0.000958159
ENSG00000143621	ILF2	0.58789	5.887e-07	5.54379e-06
ENSG00000116161	CACYBP	0.587662	1.53407e-07	1.57881e-06
ENSG00000273314	NA	0.587584	0.0068734	0.0251101
ENSG00000169750	RAC3	0.587271	1.4317e-07	1.48417e-06
ENSG00000144959	NCEH1	0.587194	6.05656e-07	5.68843e-06
ENSG00000119979	FAM45A	0.585483	4.17822e-10	6.22686e-09
ENSG00000151014	NOCT	0.584912	0.000264513	0.00144862
ENSG00000188611	ASAH2	0.584259	0.00142892	0.00644161
ENSG00000138180	CEP55	0.583975	0.00429399	0.0167575
ENSG00000152766	ANKRD22	0.583422	5.76351e-05	0.000368266
ENSG00000275481	NA	0.583357	0.00757171	0.0272149
ENSG00000136098	NEK3	0.58334	0.00525609	0.0200048
ENSG00000173011	TADA2B	0.583233	6.72285e-13	1.37844e-11
ENSG00000234741	GAS5	0.5828	1.66589e-08	2.01509e-07
ENSG00000164105	SAP30	0.582187	0.00277581	0.0115023
ENSG00000162851	TFB2M	0.582134	1.63529e-12	3.24117e-11
ENSG00000204152	TIMM23B	0.581958	1.34795e-05	9.86219e-05
ENSG00000159495	TGM7	0.581698	0.00552689	0.020872
ENSG00000133193	FAM104A	0.58142	1.00109e-09	1.41784e-08
ENSG00000137807	KIF23	0.580654	0.00413469	0.0162277
ENSG00000197982	C1orf122	0.580593	0.000986149	0.00467105
ENSG00000170448	NFXL1	0.580314	1.19267e-10	1.91346e-09
ENSG00000101098	RIMS4	0.580239	0.00156477	0.00697897
ENSG00000152454	ZNF256	0.57995	1.65846e-08	2.00951e-07
ENSG00000040199	PHLPP2	0.579897	1.02384e-12	2.05018e-11
ENSG00000198626	RYR2	0.57946	0.00343656	0.0138128
ENSG00000211456	SACM1L	0.579363	1.41745e-10	2.24545e-09
ENSG00000272150	NBPF25P	0.579233	0.000432092	0.00223692
ENSG00000197785	ATAD3A	0.578212	7.99476e-08	8.65701e-07
ENSG00000280987	NA	0.577972	0.0116563	0.0393002
ENSG00000138182	KIF20B	0.57723	0.00138836	0.00627065
ENSG00000119326	CTNNAL1	0.577022	5.7626e-06	4.53877e-05
ENSG00000179348	GATA2	0.577003	1.09262e-09	1.5444e-08
ENSG00000182224	CYB5D1	0.576072	2.13681e-05	0.00014973
ENSG00000206113	CFAP99	0.576027	0.0113436	0.0384033
ENSG00000128487	SPECC1	0.575536	1.15249e-11	2.04711e-10
ENSG00000104889	RNASEH2A	0.575084	0.00102559	0.00483859
ENSG00000280670	CCDC163	0.574995	0.0052944	0.0201327
ENSG00000185842	DNAH14	0.574927	9.63708e-10	1.36852e-08
ENSG00000196550	NA	0.574605	0.00808643	0.0287414
ENSG00000113460	BRIX1	0.574596	5.52328e-05	0.000354398
ENSG00000107949	BCCIP	0.574579	1.2306e-13	2.77611e-12
ENSG00000115762	PLEKHB2	0.574328	3.46114e-17	1.08534e-15
ENSG00000088305	DNMT3B	0.574246	0.00131584	0.00600139
ENSG00000166881	NEMP1	0.574064	3.26873e-05	0.000220104
ENSG00000138670	RASGEF1B	0.573749	0.0020226	0.00874198
ENSG00000160688	FLAD1	0.57349	2.96553e-07	2.92937e-06
ENSG00000122687	MRM2	0.573407	2.13362e-06	1.82372e-05
ENSG00000163002	NUP35	0.573141	0.000329808	0.00176277
ENSG00000159131	GART	0.57312	2.90004e-07	2.8753e-06
ENSG00000156675	RAB11FIP1	0.5731	4.83256e-18	1.6098e-16
ENSG00000092068	SLC7A8	0.572571	4.10986e-05	0.000271695
ENSG00000182841	RRP7BP	0.572333	0.000896495	0.00429298
ENSG00000154839	SKA1	0.571643	0.00772439	0.0276799
ENSG00000046604	DSG2	0.571407	4.5476e-09	5.95195e-08
ENSG00000204140	CLPSL1	0.571379	0.00250454	0.0104921
ENSG00000165704	HPRT1	0.571253	0.00124473	0.0057333
ENSG00000154556	SORBS2	0.570677	0.00173767	0.00764805
ENSG00000172167	MTBP	0.57009	2.35215e-06	1.99932e-05
ENSG00000119787	ATL2	0.569772	4.65441e-05	0.000303566
ENSG00000143162	CREG1	0.569631	3.89504e-05	0.000258745
ENSG00000120699	EXOSC8	0.569278	2.66992e-08	3.13214e-07
ENSG00000173145	NOC3L	0.569261	4.18179e-06	3.38756e-05
ENSG00000125817	CENPB	0.568968	1.63791e-08	1.98573e-07
ENSG00000161960	EIF4A1	0.568792	0.00118036	0.00548043
ENSG00000115648	MLPH	0.568496	0.00337021	0.0135927
ENSG00000140022	STON2	0.568013	0.00155664	0.00695139
ENSG00000116761	CTH	0.567344	2.02409e-06	1.73635e-05
ENSG00000100376	FAM118A	0.567297	0.00363194	0.0145183
ENSG00000155893	PXYLP1	0.567281	7.41388e-05	0.000461581
ENSG00000137310	TCF19	0.567016	0.00532955	0.0202483
ENSG00000135097	MSI1	0.566992	0.00301168	0.0123292
ENSG00000079805	DNM2	0.566906	1.68598e-10	2.64537e-09
ENSG00000183763	TRAIP	0.566874	0.000213764	0.00119269
ENSG00000117984	CTSD	0.566539	0.000963112	0.00457104
ENSG00000100075	SLC25A1	0.566064	4.325e-06	3.49299e-05
ENSG00000249859	PVT1	0.565257	4.09935e-06	3.32709e-05
ENSG00000165506	DNAAF2	0.565122	2.36012e-05	0.000164088
ENSG00000141560	FN3KRP	0.565072	6.49372e-15	1.65722e-13
ENSG00000117748	RPA2	0.564993	2.589e-05	0.00017878
ENSG00000138821	SLC39A8	0.564422	0.00301277	0.0123313
ENSG00000103064	SLC7A6	0.564204	0.000129227	0.000760291
ENSG00000172927	MYEOV	0.564046	0.0033053	0.0133649
ENSG00000148843	PDCD11	0.563768	1.70543e-12	3.36855e-11
ENSG00000173674	NA	0.563514	1.20574e-13	2.72578e-12
ENSG00000037474	NSUN2	0.563242	3.95761e-13	8.38826e-12
ENSG00000134690	CDCA8	0.563151	0.00559767	0.0210835
ENSG00000157184	CPT2	0.562727	0.000251359	0.0013826
ENSG00000169764	UGP2	0.562539	1.37956e-11	2.42825e-10
ENSG00000181744	C3orf58	0.562456	0.000384871	0.00201885
ENSG00000183111	ARHGEF37	0.562233	1.44713e-07	1.49871e-06
ENSG00000184575	XPOT	0.561971	5.34359e-09	6.91502e-08
ENSG00000134294	SLC38A2	0.561826	3.67803e-08	4.20184e-07
ENSG00000184481	FOXO4	0.561757	0.00284874	0.0117453
ENSG00000140057	AK7	0.561688	0.012616	0.041993
ENSG00000100029	PES1	0.561423	5.78803e-08	6.4103e-07
ENSG00000237440	ZNF737	0.56118	0.00552156	0.0208592
ENSG00000125166	GOT2	0.56117	3.61316e-05	0.000241095
ENSG00000178966	RMI1	0.561122	7.25898e-05	0.000453349
ENSG00000160208	RRP1B	0.561079	2.17994e-09	2.95252e-08
ENSG00000164294	GPX8	0.560927	1.92957e-07	1.95573e-06
ENSG00000129187	DCTD	0.559935	8.75019e-11	1.42305e-09
ENSG00000158483	FAM86C1	0.559835	5.11113e-08	5.71688e-07
ENSG00000138758	SEPT11	0.559433	2.7173e-09	3.64797e-08
ENSG00000188191	PRKAR1B	0.558672	3.4462e-06	2.839e-05
ENSG00000158470	B4GALT5	0.558563	0.00302509	0.0123746
ENSG00000188677	PARVB	0.558253	0.000519924	0.00263883
ENSG00000059769	DNAJC25	0.558084	0.00112834	0.00526987
ENSG00000007968	E2F2	0.558009	0.0129806	0.0430394
ENSG00000108239	TBC1D12	0.557781	3.03362e-08	3.52209e-07
ENSG00000203667	COX20	0.557752	2.77771e-10	4.23408e-09
ENSG00000003402	CFLAR	0.557202	5.88725e-13	1.22001e-11
ENSG00000074696	HACD3	0.556149	5.4897e-11	9.11215e-10
ENSG00000279041	NA	0.556025	0.014655	0.0476819
ENSG00000133641	C12orf29	0.555294	7.77453e-07	7.18833e-06
ENSG00000231607	DLEU2	0.555102	6.1006e-05	0.000387719
ENSG00000244026	FAM86DP	0.555051	0.00111835	0.00522692
ENSG00000033178	UBA6	0.555011	2.20153e-10	3.39207e-09
ENSG00000117632	STMN1	0.554878	0.00170825	0.00753251
ENSG00000110107	PRPF19	0.554861	2.36982e-05	0.000164655
ENSG00000122565	CBX3	0.554562	1.20441e-07	1.26759e-06
ENSG00000100823	APEX1	0.554333	1.18843e-08	1.46151e-07
ENSG00000269858	EGLN2	0.55388	0.00155129	0.00693186
ENSG00000147894	C9orf72	0.553678	0.00080093	0.00389023
ENSG00000111142	METAP2	0.553521	6.41296e-07	5.99946e-06
ENSG00000278619	MRM1	0.553377	7.35795e-08	8.01207e-07
ENSG00000166743	ACSM1	0.553256	0.000596964	0.00299056
ENSG00000264672	SEPT4-AS1	0.553165	0.00694267	0.0252987
ENSG00000173705	SUSD5	0.553017	0.000710955	0.00349287
ENSG00000087269	NOP14	0.552111	3.89632e-09	5.14539e-08
ENSG00000028116	VRK2	0.551828	1.23381e-07	1.29535e-06
ENSG00000122779	TRIM24	0.551587	2.07686e-05	0.000145864
ENSG00000000460	C1orf112	0.551376	0.00155924	0.00696012
ENSG00000185950	IRS2	0.551262	0.00953709	0.0331696
ENSG00000111424	VDR	0.550824	0.000331344	0.00176976
ENSG00000108599	AKAP10	0.550581	3.38738e-13	7.2515e-12
ENSG00000122482	ZNF644	0.550465	4.63317e-07	4.42343e-06
ENSG00000168887	C2orf68	0.550182	3.02695e-06	2.51884e-05
ENSG00000055483	USP36	0.548981	2.28284e-07	2.2899e-06
ENSG00000101447	FAM83D	0.548776	0.00587752	0.0219903
ENSG00000183520	UTP11	0.548069	0.000408313	0.00212669
ENSG00000128165	ADM2	0.548031	0.00824971	0.0291862
ENSG00000083635	NUFIP1	0.547766	2.19714e-05	0.000153634
ENSG00000129534	MIS18BP1	0.547623	0.000610539	0.00305212
ENSG00000065060	UHRF1BP1	0.54756	7.30408e-17	2.2315e-15
ENSG00000158042	MRPL17	0.547479	9.57857e-06	7.20279e-05
ENSG00000129484	PARP2	0.546988	3.89299e-05	0.000258718
ENSG00000058804	NDC1	0.546687	0.0013164	0.00600267
ENSG00000141401	IMPA2	0.546291	0.000451085	0.00232456
ENSG00000146072	TNFRSF21	0.546179	0.000179732	0.00102037
ENSG00000120675	DNAJC15	0.545948	1.15011e-06	1.0365e-05
ENSG00000234432	NA	0.545909	0.00813034	0.0288446
ENSG00000125944	HNRNPR	0.545861	1.41499e-06	1.252e-05
ENSG00000123473	STIL	0.545825	0.00282525	0.0116665
ENSG00000239672	NME1	0.5454	2.76957e-05	0.000189901
ENSG00000105829	BET1	0.545309	8.19269e-09	1.03185e-07
ENSG00000132763	MMACHC	0.545067	0.000800645	0.00388973
ENSG00000138448	ITGAV	0.545012	4.19076e-05	0.00027619
ENSG00000273604	EPOP	0.544955	0.00156428	0.00697825
ENSG00000196363	WDR5	0.544886	1.48702e-17	4.78938e-16
ENSG00000077348	EXOSC5	0.544823	1.83339e-05	0.00012996
ENSG00000097046	CDC7	0.54401	0.0010591	0.00498128
ENSG00000137814	HAUS2	0.543767	5.88791e-06	4.62257e-05
ENSG00000177606	JUN	0.543698	6.084e-06	4.75905e-05
ENSG00000173890	GPR160	0.543596	2.03794e-12	3.99115e-11
ENSG00000065882	TBC1D1	0.543489	2.96361e-05	0.000201782
ENSG00000155304	HSPA13	0.543249	9.46278e-09	1.18623e-07
ENSG00000151090	THRB	0.543102	3.53409e-05	0.000236483
ENSG00000132768	DPH2	0.543054	3.79495e-09	5.01909e-08
ENSG00000153443	UBALD1	0.543035	0.00045766	0.00235616
ENSG00000064932	SBNO2	0.542544	1.17351e-07	1.23751e-06
ENSG00000153037	SRP19	0.542541	3.30367e-08	3.81081e-07
ENSG00000033327	GAB2	0.542357	3.30946e-07	3.23769e-06
ENSG00000166106	ADAMTS15	0.54234	0.00258216	0.0107877
ENSG00000177733	HNRNPA0	0.542075	2.9745e-06	2.47906e-05
ENSG00000187801	ZFP69B	0.541774	0.000368856	0.00194247
ENSG00000178202	KDELC2	0.541608	7.12609e-05	0.000446654
ENSG00000005187	ACSM3	0.541389	0.00262209	0.0109438
ENSG00000130396	AFDN	0.541197	6.72164e-05	0.000423538
ENSG00000140750	ARHGAP17	0.540878	5.96806e-07	5.61024e-06
ENSG00000101421	CHMP4B	0.540788	5.55007e-08	6.16591e-07
ENSG00000069020	MAST4	0.540355	6.05726e-05	0.000385193
[truncated: 4,637 more rows]

## Sheet: 4. DEG PR-low (veh vs. P4E2)
Supplementary table 4. Differentially expressed (DE) genes (BH-adjusted P < 0.05) between vehicle-treated PR-low pools and progesterone/oestradiol-treated PR-low pools. Three independent biological replicates per treatment/condition were sequenced.
gene_id	gene_symbol	log2FoldChange	pvalue	padj
ENSG00000100003	SEC14L2	5.19191	9.0588e-152	1.63846e-147
ENSG00000180720	CHRM4	4.83598	1.64691e-84	5.95753e-81
ENSG00000118515	SGK1	4.31966	8.58892e-101	7.76739e-97
ENSG00000204049	NA	4.04365	1.55464e-52	2.55626e-49
ENSG00000109906	ZBTB16	3.77594	3.62539e-45	4.09827e-42
ENSG00000132274	TRIM22	3.63163	4.73207e-64	1.06986e-60
ENSG00000165548	TMEM63C	3.61436	6.61355e-93	3.98731e-89
ENSG00000176387	HSD11B2	3.40149	1.98933e-76	5.14014e-73
ENSG00000114113	RBP2	3.36805	6.37254e-39	4.8025e-36
ENSG00000275011	NA	3.25861	1.28888e-33	7.51997e-31
ENSG00000102934	PLLP	3.19435	1.22498e-82	3.69271e-79
ENSG00000214313	AZGP1P1	3.0304	2.02965e-86	9.17759e-83
ENSG00000214900	LINC01588	2.9921	2.14751e-24	5.54885e-22
ENSG00000250056	LINC01018	2.97173	1.66345e-23	3.8333e-21
ENSG00000159212	CLIC6	2.95474	5.9719e-46	7.20091e-43
ENSG00000264589	MAPT-AS1	2.91423	3.2541e-23	7.17767e-21
ENSG00000145569	FAM105A	2.83426	8.07414e-40	6.95414e-37
ENSG00000148344	PTGES	2.83156	2.41583e-49	3.12108e-46
ENSG00000134917	ADAMTS8	2.7786	3.75686e-22	7.55004e-20
ENSG00000125931	CITED1	2.76207	3.76175e-18	4.93035e-16
ENSG00000151365	THRSP	2.74647	2.82233e-29	1.04179e-26
ENSG00000188916	FAM196A	2.68805	9.30615e-25	2.4753e-22
ENSG00000232139	LINC00867	2.65589	3.39923e-18	4.48772e-16
ENSG00000070526	ST6GALNAC1	2.6314	9.26052e-19	1.36175e-16
ENSG00000108352	RAPGEFL1	2.61557	9.52105e-36	6.37805e-33
ENSG00000203685	STUM	2.60871	8.87791e-22	1.74538e-19
ENSG00000164188	RANBP3L	2.60433	3.32167e-25	9.10289e-23
ENSG00000188089	PLA2G4E	2.56521	1.78547e-17	2.13867e-15
ENSG00000171388	APLN	2.50424	2.24232e-18	3.07249e-16
ENSG00000279685	MAPT-IT1	2.4988	6.93198e-16	6.63379e-14
ENSG00000142494	SLC47A1	2.48717	1.40166e-22	2.94789e-20
ENSG00000069812	HES2	2.47447	1.3117e-32	6.77849e-30
ENSG00000104205	SGK3	2.47016	3.2791e-51	4.94242e-48
ENSG00000143473	KCNH1	2.45626	1.27713e-15	1.17872e-13
ENSG00000128285	MCHR1	2.4115	1.17824e-16	1.26099e-14
ENSG00000150594	ADRA2A	2.38429	1.4475e-16	1.53105e-14
ENSG00000183307	TMEM121B	2.36896	1.42658e-17	1.74341e-15
ENSG00000250644	NA	2.35327	1.18217e-17	1.45455e-15
ENSG00000111885	MAN1A1	2.34693	1.70314e-39	1.40021e-36
ENSG00000163884	KLF15	2.34024	1.74371e-32	8.76067e-30
ENSG00000169213	RAB3B	2.33422	8.50807e-19	1.26136e-16
ENSG00000132681	ATP1A4	2.31719	5.40452e-26	1.62919e-23
ENSG00000179388	EGR3	2.29308	8.18953e-13	4.95398e-11
ENSG00000249346	LINC01016	2.27665	2.34808e-13	1.56715e-11
ENSG00000234076	TPRG1-AS1	2.26969	2.76103e-17	3.26397e-15
ENSG00000165272	AQP3	2.26877	1.13004e-29	4.44325e-27
ENSG00000174827	PDZK1	2.25544	7.97295e-13	4.8444e-11
ENSG00000096060	FKBP5	2.24332	3.25403e-60	6.53952e-57
ENSG00000253125	NA	2.24122	3.24992e-12	1.79759e-10
ENSG00000206190	ATP10A	2.2358	2.57294e-33	1.45427e-30
ENSG00000179862	CITED4	2.18314	1.49096e-18	2.12339e-16
ENSG00000004799	PDK4	2.18008	1.96861e-14	1.55486e-12
ENSG00000153551	CMTM7	2.17349	6.41191e-13	4.00035e-11
ENSG00000115112	TFCP2L1	2.14786	1.48382e-25	4.32868e-23
ENSG00000143199	ADCY10	2.12571	1.34928e-13	9.42257e-12
ENSG00000130598	TNNI2	2.11766	3.39761e-31	1.49884e-28
ENSG00000186868	MAPT	2.10973	2.41537e-28	8.24278e-26
ENSG00000172575	RASGRP1	2.06905	2.90108e-11	1.37361e-09
ENSG00000253368	TRNP1	2.06569	3.27821e-17	3.80083e-15
ENSG00000186526	CYP4F8	2.05533	7.25251e-13	4.43163e-11
ENSG00000145088	EAF2	2.04097	4.81959e-25	1.30107e-22
ENSG00000006071	ABCC8	2.03555	2.06722e-20	3.63008e-18
ENSG00000169347	GP2	2.03445	9.05453e-13	5.40493e-11
ENSG00000244242	IFITM10	2.03442	2.88243e-12	1.60414e-10
ENSG00000084628	NKAIN1	2.0296	1.17336e-11	5.84645e-10
ENSG00000170271	FAXDC2	2.02268	4.2699e-11	1.95518e-09
ENSG00000224689	ZNF812P	2.01895	9.80446e-14	6.90013e-12
ENSG00000254290	NA	1.98787	3.68647e-11	1.73187e-09
ENSG00000269289	NA	1.97539	9.01079e-17	9.81796e-15
ENSG00000091138	SLC26A3	1.95333	1.86397e-13	1.27221e-11
ENSG00000143318	CASQ1	1.95306	2.25643e-12	1.28744e-10
ENSG00000117525	F3	1.95021	6.81822e-32	3.16208e-29
ENSG00000113739	STC2	1.92419	3.27607e-21	6.10869e-19
ENSG00000273350	NA	1.92255	9.40515e-10	3.34864e-08
ENSG00000154065	ANKRD29	1.91986	6.85815e-11	3.03284e-09
ENSG00000183779	ZNF703	1.90772	1.61916e-25	4.64854e-23
ENSG00000187486	KCNJ11	1.90228	8.69042e-43	8.27282e-40
ENSG00000203805	PLPP4	1.89886	1.85459e-10	7.7488e-09
ENSG00000185697	MYBL1	1.86923	1.01455e-17	1.26553e-15
ENSG00000131482	G6PC	1.86688	3.17207e-09	1.02088e-07
ENSG00000166317	SYNPO2L	1.86331	3.00378e-09	9.77148e-08
ENSG00000126561	STAT5A	1.86064	9.12695e-13	5.43023e-11
ENSG00000223561	NA	1.86005	7.85753e-11	3.43283e-09
ENSG00000121957	GPSM2	1.85981	5.09948e-51	7.09494e-48
ENSG00000103647	CORO2B	1.855	2.47473e-09	8.16796e-08
ENSG00000162894	FCMR	1.8538	7.27447e-09	2.21132e-07
ENSG00000230978	LINC00160	1.85117	4.05839e-10	1.54861e-08
ENSG00000196208	GREB1	1.828	5.40084e-14	4.00348e-12
ENSG00000176402	GJC3	1.78744	9.26109e-14	6.54317e-12
ENSG00000115896	PLCL1	1.78239	3.14759e-09	1.01526e-07
ENSG00000196091	MYBPC1	1.77757	9.22603e-09	2.76735e-07
ENSG00000170846	NA	1.77098	6.14962e-43	6.17934e-40
ENSG00000108932	SLC16A6	1.76583	3.54513e-21	6.54293e-19
ENSG00000213513	IMPDH1P5	1.76247	2.553e-16	2.55116e-14
ENSG00000198483	ANKRD35	1.75171	4.57747e-08	1.16939e-06
ENSG00000270885	RASL10B	1.75169	9.20159e-18	1.16384e-15
ENSG00000087495	PHACTR3	1.74436	5.42123e-08	1.36186e-06
ENSG00000196136	SERPINA3	1.73259	2.67607e-08	7.26758e-07
ENSG00000136997	MYC	1.7303	9.23859e-34	5.56995e-31
ENSG00000141744	PNMT	1.72212	6.1018e-14	4.45013e-12
ENSG00000255794	RMST	1.72128	6.76076e-12	3.59653e-10
ENSG00000064205	WISP2	1.71569	8.35326e-14	5.97176e-12
ENSG00000244265	SIAH2-AS1	1.71453	3.12302e-09	1.01048e-07
ENSG00000259945	NA	1.71028	3.4634e-08	9.09181e-07
ENSG00000111859	NEDD9	1.70994	1.74266e-21	3.31784e-19
ENSG00000159753	CARMIL2	1.70898	5.60894e-14	4.12394e-12
ENSG00000177494	ZBED2	1.70635	7.00715e-08	1.71037e-06
ENSG00000160862	AZGP1	1.6884	1.57136e-18	2.22041e-16
ENSG00000152661	GJA1	1.68614	9.38527e-08	2.24242e-06
ENSG00000103241	FOXF1	1.68612	4.31804e-08	1.10781e-06
ENSG00000181788	SIAH2	1.67559	3.45963e-36	2.4067e-33
ENSG00000158292	GPR153	1.6712	5.93181e-32	2.82339e-29
ENSG00000147642	SYBU	1.66583	8.3048e-10	2.98628e-08
ENSG00000198929	NOS1AP	1.65812	8.73764e-20	1.38629e-17
ENSG00000095637	SORBS1	1.65491	4.42773e-55	8.00844e-52
ENSG00000170525	PFKFB3	1.65264	1.08418e-23	2.6146e-21
ENSG00000136574	GATA4	1.65107	6.54706e-08	1.61111e-06
ENSG00000241720	NA	1.64459	3.70948e-09	1.18331e-07
ENSG00000116396	KCNC4	1.64135	2.20188e-12	1.2603e-10
ENSG00000239887	C1orf226	1.62812	2.62401e-29	9.88758e-27
ENSG00000156284	CLDN8	1.6154	2.22608e-14	1.74299e-12
ENSG00000148700	ADD3	1.6035	7.48198e-17	8.20161e-15
ENSG00000163993	S100P	1.59836	4.69333e-13	3.01022e-11
ENSG00000108387	SEPT4	1.59833	2.08495e-09	7.00736e-08
ENSG00000185022	MAFF	1.59804	2.79415e-10	1.10829e-08
ENSG00000162641	AKNAD1	1.59617	7.52132e-18	9.64809e-16
ENSG00000149403	GRIK4	1.59062	1.19946e-15	1.11828e-13
ENSG00000157343	ARMC12	1.58084	1.42463e-13	9.91051e-12
ENSG00000122711	SPINK4	1.57654	8.39213e-07	1.64808e-05
ENSG00000117013	KCNQ4	1.57341	1.00341e-07	2.37549e-06
ENSG00000248050	NA	1.57108	4.37839e-07	9.11299e-06
ENSG00000237330	RNF223	1.56802	3.08637e-14	2.37545e-12
ENSG00000016402	IL20RA	1.55914	2.07851e-26	6.37187e-24
ENSG00000140093	SERPINA10	1.54385	8.24823e-07	1.62689e-05
ENSG00000229512	NA	1.53906	1.95518e-07	4.40939e-06
ENSG00000162975	KCNF1	1.53836	7.04738e-12	3.72708e-10
ENSG00000204103	MAFB	1.53374	3.11076e-13	2.06097e-11
ENSG00000214491	SEC14L6	1.52586	1.76844e-06	3.20177e-05
ENSG00000174469	CNTNAP2	1.52384	1.16667e-18	1.70174e-16
ENSG00000234233	KCNH1-IT1	1.52052	1.73663e-06	3.16001e-05
ENSG00000227963	NA	1.51617	3.14397e-07	6.72164e-06
ENSG00000253768	NA	1.50963	2.01054e-06	3.58272e-05
ENSG00000102743	SLC25A15	1.49421	6.18174e-17	6.81763e-15
ENSG00000112183	RBM24	1.49195	4.21474e-11	1.93974e-09
ENSG00000260448	LCMT1-AS1	1.48546	9.65124e-07	1.87499e-05
ENSG00000037280	FLT4	1.48245	4.28386e-07	8.93681e-06
ENSG00000181026	AEN	1.4763	1.20304e-38	8.70378e-36
ENSG00000182575	NXPH3	1.47589	4.06637e-06	6.74138e-05
ENSG00000116649	SRM	1.47168	2.42637e-29	9.33739e-27
ENSG00000072682	P4HA2	1.47012	2.05027e-09	6.93146e-08
ENSG00000183668	PSG9	1.45929	1.43879e-06	2.67731e-05
ENSG00000170561	IRX2	1.45545	4.12487e-20	6.908e-18
ENSG00000188488	SERPINA5	1.45403	5.66125e-07	1.1531e-05
ENSG00000139174	PRICKLE1	1.44926	3.31921e-07	7.03804e-06
ENSG00000183386	FHL3	1.44711	1.72549e-11	8.38949e-10
ENSG00000163406	SLC15A2	1.44409	1.42255e-12	8.32674e-11
ENSG00000140961	OSGIN1	1.44345	7.84315e-14	5.67436e-12
ENSG00000284299	NA	1.44273	6.25862e-06	9.79236e-05
ENSG00000178965	ERICH3	1.44159	4.75537e-06	7.77671e-05
ENSG00000138795	LEF1	1.43838	1.19232e-23	2.83757e-21
ENSG00000159216	NA	1.43664	1.53313e-22	3.18732e-20
ENSG00000127423	AUNIP	1.43245	1.98861e-13	1.34504e-11
ENSG00000203747	FCGR3A	1.42847	4.93878e-06	8.02093e-05
ENSG00000214708	NA	1.42183	1.88106e-20	3.33556e-18
ENSG00000211448	DIO2	1.42117	1.02055e-07	2.40034e-06
ENSG00000180616	SSTR2	1.41799	5.10648e-19	7.76142e-17
ENSG00000163132	MSX1	1.41459	9.52858e-07	1.85398e-05
ENSG00000134352	IL6ST	1.41272	7.31569e-15	6.12587e-13
ENSG00000214999	NA	1.39884	1.27385e-05	0.000184138
ENSG00000104643	MTMR9	1.39764	2.87915e-39	2.26414e-36
ENSG00000166828	SCNN1G	1.39601	1.04535e-08	3.09447e-07
ENSG00000170477	KRT4	1.39446	1.32205e-06	2.4805e-05
ENSG00000125430	HS3ST3B1	1.38983	2.95065e-11	1.39343e-09
ENSG00000096088	PGC	1.38755	1.42571e-05	0.000202408
ENSG00000205629	LCMT1	1.38641	3.30034e-17	3.80212e-15
ENSG00000171401	KRT13	1.38633	1.11998e-05	0.000164157
ENSG00000143153	ATP1B1	1.38618	1.50764e-27	4.78399e-25
ENSG00000053747	LAMA3	1.38484	1.93111e-15	1.77299e-13
ENSG00000101331	CCM2L	1.3803	2.18402e-06	3.85766e-05
ENSG00000175920	DOK7	1.37313	5.82577e-06	9.21073e-05
ENSG00000186395	KRT10	1.36836	1.56387e-13	1.0755e-11
ENSG00000078725	BRINP1	1.36628	2.50894e-06	4.35919e-05
ENSG00000100344	PNPLA3	1.36197	9.60715e-13	5.67858e-11
ENSG00000248714	NA	1.35912	1.08476e-05	0.000159383
ENSG00000138646	HERC5	1.3562	3.67747e-08	9.55667e-07
ENSG00000173467	AGR3	1.35617	4.36307e-10	1.65787e-08
ENSG00000258603	NA	1.35473	4.89317e-07	1.00801e-05
ENSG00000149043	SYT8	1.34162	3.58476e-15	3.14745e-13
ENSG00000156427	FGF18	1.33926	1.97308e-05	0.000269336
ENSG00000261538	NA	1.33769	1.6967e-08	4.7801e-07
ENSG00000182902	SLC25A18	1.33652	2.88921e-07	6.2211e-06
ENSG00000113924	HGD	1.32552	2.28516e-11	1.08768e-09
ENSG00000283703	VSIG10L2	1.32535	2.0257e-05	0.000275479
ENSG00000010319	SEMA3G	1.3241	3.29534e-06	5.57036e-05
ENSG00000141753	IGFBP4	1.32405	5.29841e-11	2.40181e-09
ENSG00000272727	LINC02266	1.31871	3.82453e-05	0.000475098
ENSG00000134830	C5AR2	1.31308	1.67901e-10	7.09537e-09
ENSG00000238121	LINC00426	1.31288	1.85133e-05	0.000253675
ENSG00000232445	NA	1.30924	9.92331e-08	2.35542e-06
ENSG00000162551	ALPL	1.30909	3.50348e-05	0.000440664
ENSG00000162433	AK4	1.30001	2.25895e-14	1.7611e-12
ENSG00000182795	C1orf116	1.29929	2.60005e-10	1.04505e-08
ENSG00000197375	SLC22A5	1.29902	8.92242e-14	6.32862e-12
ENSG00000171310	CHST11	1.29246	5.51502e-18	7.17628e-16
ENSG00000260009	LINC02130	1.29128	5.14648e-05	0.000608792
ENSG00000154134	ROBO3	1.28877	7.41374e-08	1.79748e-06
ENSG00000111666	CHPT1	1.28373	1.06196e-27	3.55698e-25
ENSG00000183508	FAM46C	1.28052	8.43874e-13	5.08772e-11
ENSG00000109321	AREG	1.27833	2.39093e-08	6.53243e-07
ENSG00000259459	NA	1.26868	9.88426e-06	0.00014702
ENSG00000122863	CHST3	1.2679	5.65288e-18	7.30311e-16
ENSG00000198959	TGM2	1.26687	2.8679e-05	0.000373493
ENSG00000143845	ETNK2	1.26378	8.16738e-07	1.61294e-05
ENSG00000109062	SLC9A3R1	1.26213	1.03546e-11	5.20233e-10
ENSG00000187889	FYB2	1.26165	8.75547e-08	2.10306e-06
ENSG00000110092	CCND1	1.26073	3.1281e-19	4.87741e-17
ENSG00000235713	NA	1.26	7.52462e-05	0.00084638
ENSG00000094804	CDC6	1.25292	1.25124e-09	4.37742e-08
ENSG00000026559	KCNG1	1.25071	4.62425e-07	9.56966e-06
ENSG00000232909	NA	1.23999	8.8635e-05	0.000973962
ENSG00000173848	NET1	1.23948	8.17579e-23	1.76042e-20
ENSG00000173376	NDNF	1.23872	9.80859e-07	1.90148e-05
ENSG00000166391	MOGAT2	1.23728	0.000119517	0.00125827
ENSG00000187123	LYPD6	1.23696	3.18802e-13	2.10444e-11
ENSG00000143158	MPC2	1.23225	2.07019e-15	1.87218e-13
ENSG00000154328	NEIL2	1.23203	7.61593e-10	2.76605e-08
ENSG00000274307	NA	1.23026	6.00847e-05	0.000701131
ENSG00000240972	MIF	1.22225	0.000144698	0.00147612
ENSG00000184828	ZBTB7C	1.22032	8.2828e-08	1.99482e-06
ENSG00000163873	GRIK3	1.21657	2.41062e-22	4.95465e-20
ENSG00000164626	KCNK5	1.2129	0.00016148	0.00159863
ENSG00000102054	RBBP7	1.2115	4.58249e-40	4.14418e-37
ENSG00000180834	MAP6D1	1.20585	9.71641e-05	0.00105171
ENSG00000185761	ADAMTSL5	1.20426	1.11862e-08	3.27387e-07
ENSG00000111252	SH2B3	1.20407	6.0179e-06	9.46485e-05
ENSG00000131153	GINS2	1.19971	7.84336e-06	0.000120019
ENSG00000155367	PPM1J	1.19783	7.70184e-07	1.52912e-05
ENSG00000172927	MYEOV	1.19717	4.50384e-10	1.70064e-08
ENSG00000086062	B4GALT1	1.18957	6.74485e-19	1.00822e-16
ENSG00000130270	ATP8B3	1.18584	1.14508e-14	9.45714e-13
ENSG00000122787	AKR1D1	1.18327	0.000226126	0.00212796
ENSG00000100078	PLA2G3	1.18313	0.000193955	0.001865
ENSG00000156398	SFXN2	1.18091	4.82883e-08	1.22495e-06
ENSG00000110080	ST3GAL4	1.18009	7.30185e-33	3.88437e-30
ENSG00000110104	CCDC86	1.17993	5.40807e-21	9.88039e-19
ENSG00000261396	NA	1.1796	0.000204586	0.00195269
ENSG00000057657	PRDM1	1.17807	1.34367e-05	0.000192728
ENSG00000106070	GRB10	1.17555	2.74178e-23	6.19882e-21
ENSG00000242265	PEG10	1.17519	6.61077e-07	1.33002e-05
ENSG00000114790	ARHGEF26	1.1728	2.69158e-31	1.21707e-28
ENSG00000155158	TTC39B	1.16843	1.43005e-14	1.14448e-12
ENSG00000140470	ADAMTS17	1.16793	5.13336e-05	0.000607638
ENSG00000214944	ARHGEF28	1.16609	7.65362e-20	1.22654e-17
ENSG00000163644	PPM1K	1.16451	4.09352e-16	4.04588e-14
ENSG00000163273	NPPC	1.16363	0.000296119	0.00265539
ENSG00000124383	MPHOSPH10	1.15806	5.16411e-10	1.914e-08
ENSG00000127084	FGD3	1.15805	2.19423e-07	4.89964e-06
ENSG00000127663	KDM4B	1.15601	2.36118e-30	9.70605e-28
ENSG00000142178	SIK1	1.15474	0.000130796	0.00135416
ENSG00000143476	DTL	1.15283	1.39858e-05	0.000198869
ENSG00000146648	EGFR	1.1525	2.19021e-13	1.47265e-11
ENSG00000095321	CRAT	1.15119	1.67417e-11	8.18397e-10
ENSG00000108759	KRT32	1.14876	0.00016323	0.00161095
ENSG00000233885	YEATS2-AS1	1.14849	1.38938e-05	0.000197872
ENSG00000137841	PLCB2	1.14796	0.000106876	0.00114112
ENSG00000171208	NETO2	1.14607	7.29518e-09	2.21389e-07
ENSG00000163251	FZD5	1.14607	8.88006e-07	1.73449e-05
ENSG00000125148	MT2A	1.14298	7.60079e-07	1.51072e-05
ENSG00000043591	ADRB1	1.14207	0.000247222	0.00229333
ENSG00000130558	OLFM1	1.14135	0.000216003	0.00204547
ENSG00000167747	C19orf48	1.14055	1.31853e-22	2.80567e-20
ENSG00000023445	BIRC3	1.1389	1.61958e-08	4.58426e-07
ENSG00000182585	EPGN	1.13793	3.04483e-06	5.18568e-05
ENSG00000157514	TSC22D3	1.1379	1.24893e-14	1.01754e-12
ENSG00000196748	CLPSL2	1.13774	0.000131117	0.00135593
ENSG00000123505	AMD1	1.13613	2.58824e-15	2.29478e-13
ENSG00000171621	SPSB1	1.13277	7.9816e-13	4.8444e-11
ENSG00000111961	SASH1	1.13235	9.16359e-45	9.74952e-42
ENSG00000096968	JAK2	1.13203	6.39929e-13	4.00035e-11
ENSG00000156802	ATAD2	1.12898	5.29419e-08	1.33365e-06
ENSG00000151208	DLG5	1.12853	1.35448e-28	4.71124e-26
ENSG00000126215	XRCC3	1.12652	4.30757e-12	2.34944e-10
ENSG00000254858	MPV17L2	1.12642	1.7647e-16	1.80329e-14
ENSG00000198729	PPP1R14C	1.12477	0.000384939	0.0033281
ENSG00000144655	CSRNP1	1.12132	2.68439e-24	6.8384e-22
ENSG00000204516	MICB	1.11677	2.44756e-10	9.90358e-09
ENSG00000143858	SYT2	1.1162	0.000478655	0.00400993
ENSG00000164106	SCRG1	1.11531	0.00038233	0.00330894
ENSG00000214252	AZGP1P2	1.11471	0.000500502	0.00416594
ENSG00000163596	ICA1L	1.10815	1.47841e-06	2.73695e-05
ENSG00000001630	CYP51A1	1.1076	9.18606e-09	2.76453e-07
ENSG00000017427	IGF1	1.10703	0.000245226	0.00227924
ENSG00000261976	NA	1.10429	0.000160017	0.00158887
ENSG00000157193	LRP8	1.10354	8.30486e-10	2.98628e-08
ENSG00000155846	PPARGC1B	1.10339	8.8973e-10	3.18034e-08
ENSG00000143126	CELSR2	1.10119	2.19209e-08	6.04395e-07
ENSG00000162734	PEA15	1.09731	1.27151e-27	4.18143e-25
ENSG00000278291	NA	1.09681	4.08916e-09	1.29528e-07
ENSG00000099860	GADD45B	1.09668	9.89666e-17	1.06548e-14
ENSG00000178718	RPP25	1.09422	4.66254e-07	9.63788e-06
ENSG00000186187	ZNRF1	1.09289	1.91881e-16	1.94974e-14
ENSG00000259498	NA	1.09179	0.000430125	0.00366404
ENSG00000175356	SCUBE2	1.09026	5.05576e-06	8.15278e-05
ENSG00000011422	PLAUR	1.0893	2.6582e-06	4.59645e-05
ENSG00000233622	CYP2T1P	1.08686	4.67748e-10	1.75159e-08
ENSG00000134201	GSTM5	1.07744	0.000623499	0.00500099
ENSG00000186160	CYP4Z1	1.07563	1.96866e-08	5.47803e-07
ENSG00000248905	FMN1	1.07488	2.05812e-07	4.61278e-06
ENSG00000129451	KLK10	1.07377	0.000830539	0.00634373
ENSG00000178821	TMEM52	1.07209	0.000817654	0.00625853
ENSG00000100767	PAPLN	1.07014	0.000484746	0.00404783
ENSG00000168502	MTCL1	1.06844	2.0999e-08	5.82528e-07
ENSG00000157303	SUSD3	1.06721	0.000847463	0.00644578
ENSG00000128203	ASPHD2	1.06069	7.18649e-05	0.000815655
ENSG00000260894	NA	1.05799	0.00100441	0.00740596
ENSG00000121270	ABCC11	1.05727	2.89001e-05	0.000376033
ENSG00000174945	AMZ1	1.05568	0.000143919	0.001469
ENSG00000106266	SNX8	1.05501	4.63997e-22	9.22231e-20
ENSG00000142627	EPHA2	1.0548	8.3433e-05	0.000925799
ENSG00000102996	MMP15	1.05456	3.83234e-10	1.46855e-08
ENSG00000085840	ORC1	1.05434	6.80919e-06	0.000105715
ENSG00000101898	MCTS2P	1.05433	4.22619e-06	6.97438e-05
ENSG00000171126	KCNG3	1.05305	0.000162418	0.00160616
ENSG00000091651	ORC6	1.05166	6.12532e-11	2.7423e-09
ENSG00000082397	EPB41L3	1.05009	8.17357e-09	2.46804e-07
ENSG00000172159	FRMD3	1.04941	3.74094e-15	3.26871e-13
ENSG00000198740	ZNF652	1.04732	5.92851e-14	4.34125e-12
ENSG00000150551	LYPD1	1.0468	0.0010869	0.0079014
ENSG00000124507	PACSIN1	1.04397	1.08098e-08	3.16884e-07
ENSG00000104237	RP1	1.0432	0.000996746	0.00736143
ENSG00000179431	FJX1	1.04299	2.45812e-07	5.42195e-06
ENSG00000112619	PRPH2	1.04168	0.00114289	0.00823895
ENSG00000135929	CYP27A1	1.04119	6.73948e-05	0.0007715
ENSG00000205669	ACOT6	1.04088	0.000777149	0.00600953
ENSG00000241878	PISD	1.04009	3.17975e-17	3.71046e-15
ENSG00000008056	SYN1	1.03661	0.000172955	0.00169003
ENSG00000196372	ASB13	1.03629	1.67865e-21	3.22997e-19
ENSG00000139514	SLC7A1	1.03476	1.20963e-25	3.58666e-23
ENSG00000169905	TOR1AIP2	1.03189	4.52023e-13	2.90951e-11
ENSG00000254726	MEX3A	1.03079	2.34631e-08	6.42995e-07
ENSG00000140798	ABCC12	1.02902	0.000587147	0.00476008
ENSG00000162174	ASRGL1	1.0286	1.1978e-09	4.19856e-08
ENSG00000167695	FAM57A	1.02542	8.28574e-10	2.98628e-08
ENSG00000163171	CDC42EP3	1.02524	0.000341257	0.00300356
ENSG00000075275	CELSR1	1.02477	3.44793e-19	5.33015e-17
ENSG00000120158	RCL1	1.02468	6.30801e-11	2.81711e-09
ENSG00000135678	CPM	1.02465	0.00144998	0.010006
ENSG00000162104	ADCY9	1.02462	7.64713e-11	3.349e-09
ENSG00000135821	GLUL	1.02369	8.06513e-27	2.51507e-24
ENSG00000116254	CHD5	1.02157	4.2683e-05	0.000521626
ENSG00000090447	TFAP4	1.02045	7.87452e-15	6.56343e-13
ENSG00000174705	SH3PXD2B	1.0202	1.39367e-11	6.84983e-10
ENSG00000253161	LINC01605	1.01905	0.000337617	0.00298168
ENSG00000198915	RASGEF1A	1.01888	1.73931e-25	4.91544e-23
ENSG00000196562	SULF2	1.01652	0.000409437	0.00350971
ENSG00000128965	CHAC1	1.01587	0.00141081	0.00979929
ENSG00000151224	MAT1A	1.01569	0.00159086	0.0108145
ENSG00000100297	MCM5	1.01466	3.22413e-05	0.000412994
ENSG00000164619	BMPER	1.01264	0.00112679	0.00813586
ENSG00000116667	C1orf21	1.01219	6.5431e-11	2.9149e-09
ENSG00000103154	NECAB2	1.01204	0.000232564	0.00217384
ENSG00000261386	NA	1.01196	0.00148419	0.0102071
ENSG00000087258	GNAO1	1.01184	0.000410147	0.00351413
ENSG00000128564	VGF	1.01086	0.000736966	0.00575043
ENSG00000168994	PXDC1	1.00787	2.58472e-16	2.56867e-14
ENSG00000151929	BAG3	1.00651	1.00144e-10	4.34365e-09
ENSG00000207652	MIR621	1.00368	1.24365e-05	0.000180528
ENSG00000251139	NA	1.00341	0.0015794	0.0107555
ENSG00000162931	TRIM17	1.00088	2.10182e-09	7.02691e-08
ENSG00000197977	ELOVL2	1.00053	0.00165451	0.011137
ENSG00000141682	PMAIP1	1.00012	7.12892e-06	0.000110018
ENSG00000102755	FLT1	0.999775	0.000131447	0.00135856
ENSG00000004478	FKBP4	0.998272	3.50994e-08	9.20061e-07
ENSG00000170099	SERPINA6	0.998198	0.00133699	0.00941304
ENSG00000137266	SLC22A23	0.998035	5.80595e-16	5.58575e-14
ENSG00000101412	E2F1	0.997949	3.38856e-05	0.000429495
ENSG00000165244	ZNF367	0.997002	1.10074e-06	2.11799e-05
ENSG00000151726	ACSL1	0.99518	1.36687e-14	1.10368e-12
ENSG00000171793	CTPS1	0.994333	2.89006e-10	1.13883e-08
ENSG00000197753	LHFPL5	0.992304	1.03214e-11	5.20035e-10
ENSG00000280079	NA	0.991349	1.3646e-08	3.9115e-07
ENSG00000205363	C15orf59	0.990532	0.00096311	0.00716863
ENSG00000113657	DPYSL3	0.989962	3.31148e-06	5.59241e-05
ENSG00000165959	CLMN	0.989199	7.6629e-20	1.22654e-17
ENSG00000242114	MTFP1	0.98896	0.000175084	0.00170714
ENSG00000120254	MTHFD1L	0.988205	9.13209e-09	2.75287e-07
ENSG00000213988	ZNF90	0.98779	2.03325e-10	8.33909e-09
ENSG00000149485	FADS1	0.986108	1.03219e-11	5.20035e-10
ENSG00000184613	NELL2	0.985206	0.00218709	0.01388
ENSG00000255442	NA	0.985086	0.00206635	0.0133078
ENSG00000186204	CYP4F12	0.984158	0.00221897	0.0140463
ENSG00000167513	CDT1	0.984078	0.000149579	0.0015165
ENSG00000166831	RBPMS2	0.983034	4.22565e-05	0.000518166
ENSG00000228607	CLDN25	0.981493	0.000758864	0.00588828
ENSG00000189419	SPATA41	0.98118	0.000479	0.00401096
ENSG00000047644	WWC3	0.979786	9.44197e-31	4.05722e-28
ENSG00000266709	NA	0.97884	0.00231288	0.0145405
ENSG00000099625	CBARP	0.977567	0.000584456	0.00474677
ENSG00000136153	LMO7	0.976224	1.32074e-14	1.07122e-12
ENSG00000136826	KLF4	0.975141	3.52039e-29	1.2485e-26
ENSG00000165731	RET	0.974106	0.00023954	0.00223247
ENSG00000185760	KCNQ5	0.973385	0.00161879	0.0109783
ENSG00000164794	KCNV1	0.972874	0.00233315	0.0146425
ENSG00000102780	DGKH	0.970313	1.49297e-14	1.18957e-12
ENSG00000136717	BIN1	0.969765	0.000258182	0.00237163
ENSG00000100479	POLE2	0.969671	3.32666e-05	0.000422537
ENSG00000179256	SMCO3	0.969114	0.00257534	0.0158329
ENSG00000198133	TMEM229B	0.967636	2.20319e-06	3.88771e-05
ENSG00000158445	KCNB1	0.967626	4.12084e-11	1.90623e-09
ENSG00000132661	NXT1	0.966131	3.79005e-09	1.20475e-07
ENSG00000182118	FAM89A	0.965553	0.00264845	0.0162492
ENSG00000163357	DCST1	0.964302	0.00138328	0.00968183
ENSG00000186493	C5orf38	0.964279	9.81262e-09	2.92873e-07
ENSG00000070540	WIPI1	0.96239	3.69411e-08	9.58614e-07
ENSG00000173868	PHOSPHO1	0.960881	0.000225002	0.00211959
ENSG00000262039	NA	0.960387	0.00272295	0.0165993
ENSG00000137460	FHDC1	0.959607	8.5274e-12	4.39346e-10
ENSG00000197472	ZNF695	0.956787	2.26759e-06	3.99356e-05
ENSG00000176058	TPRN	0.955973	6.16682e-23	1.34385e-20
ENSG00000261373	VPS9D1-AS1	0.955639	3.9082e-09	1.24013e-07
ENSG00000164045	CDC25A	0.955468	1.42504e-06	2.65719e-05
ENSG00000173226	IQCB1	0.953217	1.75229e-16	1.80077e-14
ENSG00000181798	LINC00471	0.952918	4.17384e-05	0.000513541
ENSG00000274560	NA	0.951792	0.00302317	0.0181
ENSG00000145819	ARHGAP26	0.951286	4.27582e-08	1.1001e-06
ENSG00000266036	NA	0.950402	0.00305094	0.0182481
ENSG00000223573	TINCR	0.950325	3.68239e-17	4.1889e-15
ENSG00000064652	SNX24	0.950023	4.36979e-05	0.000531874
ENSG00000124243	BCAS4	0.949821	2.92365e-19	4.59826e-17
ENSG00000197702	PARVA	0.947601	1.11267e-34	6.9396e-32
ENSG00000266028	SRGAP2	0.94716	5.40582e-09	1.67423e-07
ENSG00000261136	NA	0.94709	0.000182543	0.00176937
ENSG00000181031	RPH3AL	0.94677	4.38931e-12	2.38407e-10
ENSG00000131620	ANO1	0.94614	3.10036e-09	1.00495e-07
ENSG00000075426	FOSL2	0.945358	4.89355e-14	3.6879e-12
ENSG00000148339	SLC25A25	0.944405	1.65807e-10	7.0398e-09
ENSG00000184368	MAP7D2	0.943082	0.00122245	0.0087221
ENSG00000176171	BNIP3	0.941881	5.90174e-09	1.81848e-07
ENSG00000109182	CWH43	0.939711	0.00316683	0.0187614
ENSG00000135919	SERPINE2	0.938162	0.00198564	0.0128771
ENSG00000165895	ARHGAP42	0.937318	2.99777e-07	6.43186e-06
ENSG00000163626	COX18	0.935587	3.0508e-24	7.55889e-22
ENSG00000070761	CFAP20	0.934038	1.84114e-09	6.28314e-08
ENSG00000154997	SEPT14	0.933653	0.00352475	0.0204164
ENSG00000115963	RND3	0.932192	3.22618e-10	1.25758e-08
ENSG00000263235	NA	0.931537	0.000199223	0.00190956
ENSG00000179094	PER1	0.931121	4.1587e-11	1.91884e-09
ENSG00000148154	UGCG	0.929535	4.56112e-16	4.43532e-14
ENSG00000232956	SNHG15	0.929211	6.13748e-13	3.86789e-11
ENSG00000204682	CASC10	0.927631	1.26979e-06	2.39736e-05
ENSG00000196371	FUT4	0.927579	2.64582e-05	0.000348797
ENSG00000280424	NA	0.925463	0.00402031	0.0226288
ENSG00000137486	ARRB1	0.925286	7.38677e-12	3.8726e-10
ENSG00000163399	ATP1A1	0.923944	4.48887e-16	4.40048e-14
ENSG00000147852	VLDLR	0.923862	7.24171e-07	1.4489e-05
ENSG00000237594	NA	0.92211	0.000684967	0.00541477
ENSG00000166961	MS4A15	0.92167	0.000677068	0.00536818
ENSG00000197594	ENPP1	0.921381	6.41401e-13	4.00035e-11
ENSG00000180178	FAR2P1	0.920924	2.57616e-05	0.000340607
ENSG00000272189	NA	0.920328	4.22006e-05	0.000518163
ENSG00000131470	PSMC3IP	0.918199	1.05215e-08	3.10953e-07
ENSG00000076003	MCM6	0.916858	1.42506e-05	0.000202408
ENSG00000244541	LINC01213	0.916619	0.00433925	0.024097
ENSG00000068724	TTC7A	0.915496	3.30174e-13	2.17158e-11
ENSG00000106348	IMPDH1	0.915084	8.06048e-12	4.21358e-10
ENSG00000165490	DDIAS	0.914958	5.68231e-06	9.03127e-05
ENSG00000170075	GPR37L1	0.914832	0.00255917	0.0157503
ENSG00000047662	FAM184B	0.914736	0.00353912	0.0204642
ENSG00000037897	METTL1	0.912896	4.26696e-14	3.24271e-12
ENSG00000116574	RHOU	0.912545	0.000275431	0.00249835
ENSG00000128011	LRFN1	0.91152	0.0018695	0.0122958
ENSG00000115756	HPCAL1	0.911455	4.50096e-16	4.40048e-14
ENSG00000186994	KANK3	0.910819	0.000682473	0.00539741
ENSG00000091127	PUS7	0.908308	4.79405e-13	3.06396e-11
ENSG00000197208	SLC22A4	0.907979	0.00142431	0.00986655
ENSG00000157600	TMEM164	0.906968	1.41174e-27	4.55968e-25
ENSG00000103942	HOMER2	0.906958	2.97196e-15	2.62214e-13
ENSG00000054967	RELT	0.906332	3.78656e-09	1.20475e-07
ENSG00000188001	TPRG1	0.903754	6.37221e-05	0.000734581
ENSG00000253802	NA	0.903056	0.00504116	0.0270642
ENSG00000164975	SNAPC3	0.902525	2.87736e-12	1.60414e-10
ENSG00000120129	DUSP1	0.902327	7.91155e-06	0.000120756
ENSG00000100372	SLC25A17	0.899915	2.81575e-20	4.81962e-18
ENSG00000214100	PLAC9P1	0.897932	0.000836105	0.00637707
ENSG00000118894	EEF2KMT	0.897811	5.48647e-19	8.26948e-17
ENSG00000162882	HAAO	0.897675	0.00515203	0.0275532
ENSG00000171124	FUT3	0.895567	0.00536886	0.0283689
ENSG00000092470	WDR76	0.895295	0.000746206	0.0058125
ENSG00000101773	RBBP8	0.895017	5.11563e-09	1.5898e-07
ENSG00000126249	PDCD2L	0.894746	7.8131e-07	1.54951e-05
ENSG00000173706	HEG1	0.894693	3.26886e-06	5.53076e-05
ENSG00000184635	ZNF93	0.894305	4.98912e-08	1.26384e-06
ENSG00000100219	XBP1	0.893787	1.14716e-09	4.04457e-08
ENSG00000065328	MCM10	0.89365	0.000973681	0.00723243
ENSG00000212743	NA	0.893205	0.00530176	0.0281294
ENSG00000187193	MT1X	0.892762	0.00367039	0.021015
ENSG00000143772	ITPKB	0.892754	9.16038e-18	1.16384e-15
ENSG00000113732	ATP6V0E1	0.892514	2.70206e-14	2.09752e-12
ENSG00000165724	ZMYND19	0.891967	9.91947e-18	1.24593e-15
ENSG00000167183	PRR15L	0.889512	2.92224e-18	3.88637e-16
ENSG00000206113	CFAP99	0.887707	0.000163771	0.00161512
ENSG00000142733	MAP3K6	0.887225	3.32225e-08	8.7594e-07
ENSG00000121057	AKAP1	0.886169	1.88678e-25	5.25018e-23
ENSG00000177791	MYOZ1	0.885988	0.00540678	0.0285026
ENSG00000161682	FAM171A2	0.885946	0.000491341	0.00409723
ENSG00000186832	KRT16	0.885548	0.00598151	0.0308402
ENSG00000108417	KRT37	0.882624	0.00421888	0.0235297
ENSG00000173210	ABLIM3	0.882492	6.94394e-06	0.000107622
ENSG00000214049	UCA1	0.882187	0.00050931	0.00422177
ENSG00000008323	PLEKHG6	0.88203	5.57622e-10	2.04994e-08
ENSG00000139438	FAM222A	0.881683	0.00242718	0.0151172
ENSG00000134207	SYT6	0.88158	0.00395237	0.0223396
ENSG00000131759	RARA	0.881341	4.02096e-14	3.06865e-12
ENSG00000158186	MRAS	0.880306	2.63273e-09	8.65784e-08
ENSG00000134531	EMP1	0.880279	1.02414e-05	0.000151337
ENSG00000111344	RASAL1	0.879786	0.000825499	0.00631324
ENSG00000165084	C8orf34	0.879599	0.00627422	0.0320605
ENSG00000105376	ICAM5	0.879225	0.00473322	0.0257227
ENSG00000127585	FBXL16	0.87676	1.54592e-08	4.40331e-07
ENSG00000170893	TRH	0.874813	0.00315356	0.01869
ENSG00000254337	NA	0.873563	0.00668036	0.0336921
ENSG00000273216	NA	0.871942	0.000622416	0.00499673
ENSG00000113645	WWC1	0.871445	2.26113e-09	7.50405e-08
ENSG00000108179	PPIF	0.871216	4.60428e-08	1.17458e-06
ENSG00000171680	PLEKHG5	0.869321	7.03784e-08	1.71554e-06
ENSG00000177283	FZD8	0.868771	0.000462403	0.0039027
ENSG00000181104	F2R	0.866406	0.00230841	0.0145326
ENSG00000165233	CARD19	0.86594	9.13265e-08	2.18495e-06
ENSG00000128016	ZFP36	0.865843	3.14901e-09	1.01526e-07
ENSG00000245748	NA	0.864964	0.00103542	0.00757898
ENSG00000156795	WDYHV1	0.863657	2.15411e-12	1.24081e-10
ENSG00000075891	PAX2	0.86346	0.000158118	0.00157483
ENSG00000128274	A4GALT	0.863162	0.00101478	0.00746412
ENSG00000170468	RIOX1	0.862483	1.44933e-08	4.14122e-07
ENSG00000112562	SMOC2	0.857791	0.00404999	0.0227491
ENSG00000137193	PIM1	0.857668	0.000508311	0.00421859
ENSG00000124107	SLPI	0.856352	1.09504e-07	2.55233e-06
ENSG00000235552	NA	0.85566	0.00492722	0.0266026
ENSG00000100346	CACNA1I	0.855501	0.000569751	0.00464612
ENSG00000119714	GPR68	0.855435	0.00606235	0.0311682
ENSG00000100280	AP1B1	0.85519	6.59881e-11	2.9325e-09
ENSG00000093009	CDC45	0.855163	0.000123044	0.00128865
ENSG00000237039	NA	0.853667	0.000522338	0.00429994
ENSG00000048162	NOP16	0.853522	7.33488e-11	3.22005e-09
ENSG00000183853	KIRREL1	0.853322	5.67558e-05	0.000666153
ENSG00000143147	GPR161	0.852584	0.00017641	0.00171729
ENSG00000120055	C10orf95	0.852233	0.00570933	0.0297336
ENSG00000039560	RAI14	0.851913	7.41981e-05	0.000837193
ENSG00000170647	TMEM133	0.850959	0.0026708	0.0163364
ENSG00000125319	C17orf53	0.849602	5.15255e-08	1.29978e-06
ENSG00000196584	XRCC2	0.848504	9.412e-06	0.000140806
ENSG00000143882	ATP6V1C2	0.846972	1.37487e-05	0.000196269
ENSG00000258249	NA	0.846914	0.00830608	0.0400512
ENSG00000215835	NA	0.846224	0.00808861	0.0391801
ENSG00000113070	HBEGF	0.844715	0.000101155	0.00108839
ENSG00000105835	NAMPT	0.844337	1.95863e-15	1.78918e-13
ENSG00000073111	MCM2	0.844062	0.000455644	0.00385464
ENSG00000163082	SGPP2	0.843946	0.00665909	0.0336057
ENSG00000135723	FHOD1	0.842548	2.41951e-09	8.00032e-08
ENSG00000142197	DOPEY2	0.841647	3.67747e-08	9.55667e-07
ENSG00000233871	DLG5-AS1	0.841111	0.000288396	0.00259772
ENSG00000182704	TSKU	0.840787	1.01918e-15	9.55126e-14
ENSG00000164638	SLC29A4	0.839075	0.000172297	0.00168633
ENSG00000154269	ENPP3	0.838715	5.64874e-05	0.000663434
ENSG00000114248	LRRC31	0.83627	1.11909e-06	2.151e-05
ENSG00000188910	GJB3	0.835435	0.0071462	0.0355385
ENSG00000100906	NFKBIA	0.833293	8.40853e-14	5.9876e-12
ENSG00000256364	NA	0.831774	0.00677982	0.0340724
ENSG00000150907	FOXO1	0.831378	4.43886e-11	2.02741e-09
ENSG00000117298	ECE1	0.831295	4.15449e-09	1.31368e-07
ENSG00000066382	MPPED2	0.830422	0.00764137	0.0374754
ENSG00000158321	AUTS2	0.829024	6.00776e-17	6.6664e-15
ENSG00000172771	EFCAB12	0.828672	0.000763513	0.0059142
ENSG00000134250	NOTCH2	0.828617	5.09195e-14	3.80571e-12
ENSG00000215788	TNFRSF25	0.828031	7.12312e-06	0.000110018
ENSG00000143797	MBOAT2	0.824749	2.605e-18	3.54261e-16
ENSG00000105173	CCNE1	0.824251	0.000157432	0.00157059
ENSG00000020181	ADGRA2	0.822941	0.00075761	0.00588107
ENSG00000272717	NA	0.822288	0.0104116	0.0478199
ENSG00000049759	NEDD4L	0.821878	3.09428e-23	6.90941e-21
ENSG00000197077	KIAA1671	0.82149	8.54644e-12	4.39346e-10
ENSG00000188706	ZDHHC9	0.821476	1.33988e-11	6.63955e-10
ENSG00000181938	GINS3	0.820276	4.53867e-05	0.000548004
ENSG00000134824	FADS2	0.820273	2.9716e-05	0.000384734
ENSG00000137801	THBS1	0.816897	0.00544592	0.0286505
ENSG00000134020	PEBP4	0.816414	0.0109243	0.0496703
ENSG00000179588	ZFPM1	0.816412	3.24806e-05	0.000415765
ENSG00000158747	NBL1	0.816251	4.99559e-05	0.000591877
ENSG00000111816	FRK	0.81605	3.58936e-07	7.57535e-06
ENSG00000153930	ANKFN1	0.815083	0.00466385	0.0254772
ENSG00000162062	C16orf59	0.814933	7.95903e-06	0.000121276
ENSG00000099958	DERL3	0.814551	0.00122073	0.00871668
ENSG00000267698	NA	0.814343	0.00292713	0.01763
ENSG00000279923	NA	0.814115	0.0103549	0.047632
ENSG00000142623	PADI1	0.813978	0.0107137	0.0489217
ENSG00000159259	CHAF1B	0.813751	6.64039e-05	0.00076257
ENSG00000101220	C20orf27	0.813433	5.2653e-09	1.63351e-07
ENSG00000124249	KCNK15	0.812349	0.00690616	0.0345442
ENSG00000215244	NA	0.812219	0.00636451	0.0324633
ENSG00000008853	RHOBTB2	0.81095	6.90691e-06	0.00010714
ENSG00000212719	C17orf51	0.809628	0.00154241	0.0105433
ENSG00000188763	FZD9	0.809402	0.00971678	0.0452258
ENSG00000182985	CADM1	0.809164	7.1997e-05	0.000816432
ENSG00000117984	CTSD	0.809081	2.43704e-06	4.2547e-05
ENSG00000141449	GREB1L	0.80899	2.53123e-05	0.000336202
ENSG00000276043	UHRF1	0.807896	0.00241465	0.0150496
ENSG00000198944	SOWAHA	0.807876	4.1725e-06	6.89836e-05
ENSG00000170085	SIMC1	0.807747	8.01604e-07	1.58802e-05
ENSG00000179041	RRS1	0.807444	1.01525e-12	5.98135e-11
ENSG00000077312	SNRPA	0.807287	2.82683e-10	1.11879e-08
ENSG00000119698	PPP4R4	0.80679	3.84663e-06	6.41873e-05
ENSG00000124713	GNMT	0.806583	7.1769e-05	0.000815381
ENSG00000260910	LINC00565	0.805668	0.000896473	0.006742
ENSG00000233381	AK4P3	0.804265	0.00934124	0.0439072
ENSG00000158201	ABHD3	0.804036	2.16357e-12	1.2423e-10
ENSG00000008516	MMP25	0.803648	0.00587854	0.0303819
ENSG00000100276	RASL10A	0.80265	2.10433e-05	0.00028425
ENSG00000137142	IGFBPL1	0.802256	6.71265e-05	0.000768916
ENSG00000104419	NDRG1	0.801627	0.00611804	0.0313742
ENSG00000164128	NPY1R	0.801401	0.00130253	0.00919191
ENSG00000120942	UBIAD1	0.801147	1.91219e-18	2.66044e-16
ENSG00000012660	ELOVL5	0.800918	8.32995e-14	5.97176e-12
ENSG00000229676	ZNF492	0.79967	0.000143609	0.00146666
ENSG00000163659	TIPARP	0.798478	5.76513e-07	1.17162e-05
ENSG00000103257	SLC7A5	0.798393	4.876e-09	1.51794e-07
ENSG00000100994	PYGB	0.795624	1.09719e-17	1.35924e-15
ENSG00000157557	ETS2	0.79544	1.98791e-05	0.000270952
ENSG00000182957	SPATA13	0.794863	3.23705e-08	8.57225e-07
ENSG00000154040	CABYR	0.794307	3.70926e-05	0.000462367
ENSG00000149380	P4HA3	0.793613	0.0106686	0.0487649
ENSG00000169258	GPRIN1	0.792865	7.50794e-05	0.000845186
ENSG00000198498	TMA16	0.791837	1.53255e-08	4.37211e-07
ENSG00000141337	ARSG	0.79147	6.53348e-06	0.000101696
ENSG00000121101	TEX14	0.791286	0.00330707	0.019433
ENSG00000143816	WNT9A	0.790803	5.89636e-11	2.65292e-09
ENSG00000159200	RCAN1	0.790655	1.29621e-06	2.44214e-05
ENSG00000164647	STEAP1	0.790332	5.04894e-06	8.15278e-05
ENSG00000129993	CBFA2T3	0.790049	0.00027774	0.0025135
ENSG00000133121	STARD13	0.7894	6.25764e-08	1.54893e-06
ENSG00000244313	NA	0.788619	0.0036954	0.0211314
ENSG00000226180	NA	0.787567	0.000980903	0.00727441
ENSG00000169884	WNT10B	0.787476	0.00137018	0.00960933
ENSG00000171346	KRT15	0.786874	0.000115237	0.00122174
ENSG00000104635	SLC39A14	0.786573	3.86888e-12	2.13343e-10
ENSG00000198554	WDHD1	0.786519	1.64548e-05	0.000229113
ENSG00000204624	DISP3	0.786315	1.33408e-06	2.50046e-05
ENSG00000186777	ZNF732	0.785726	0.00205626	0.0132732
ENSG00000133816	MICAL2	0.785726	2.69243e-06	4.63791e-05
ENSG00000157734	SNX22	0.785314	0.00105009	0.00766718
ENSG00000198648	STK39	0.784987	5.03885e-06	8.14457e-05
ENSG00000114737	CISH	0.784793	0.00048297	0.00403672
ENSG00000140497	SCAMP2	0.783679	1.81865e-07	4.12745e-06
ENSG00000171132	PRKCE	0.782689	0.000116564	0.00123365
ENSG00000162458	FBLIM1	0.782493	0.000137851	0.00141505
ENSG00000165474	GJB2	0.782133	0.00900134	0.0426642
ENSG00000105655	ISYNA1	0.780934	0.000116644	0.00123377
ENSG00000214530	STARD10	0.780243	6.90563e-07	1.3878e-05
ENSG00000120875	DUSP4	0.779986	0.0010134	0.00745702
ENSG00000148840	PPRC1	0.778163	4.20661e-10	1.60179e-08
ENSG00000112186	CAP2	0.776806	8.90854e-06	0.000133606
ENSG00000173546	CSPG4	0.776511	0.0100624	0.0465346
ENSG00000135097	MSI1	0.776128	4.92591e-05	0.000586537
ENSG00000261578	NA	0.775142	2.10387e-05	0.00028425
ENSG00000135763	URB2	0.774927	3.8709e-15	3.3499e-13
ENSG00000170456	DENND5B	0.774091	6.02726e-08	1.49952e-06
ENSG00000168818	STX18	0.773882	4.6937e-09	1.4637e-07
ENSG00000151364	KCTD14	0.7729	0.00728601	0.0360257
ENSG00000179010	MRFAP1	0.77245	2.17659e-15	1.95861e-13
ENSG00000101187	SLCO4A1	0.772295	0.00891191	0.0423849
ENSG00000188807	TMEM201	0.772107	4.10071e-08	1.05956e-06
ENSG00000163517	HDAC11	0.77203	5.44111e-08	1.36496e-06
ENSG00000283342	NA	0.771689	0.00873513	0.0417307
ENSG00000282885	NA	0.771403	0.000130707	0.00135401
ENSG00000178531	CTXN1	0.770649	0.00264935	0.0162492
ENSG00000106628	POLD2	0.7698	2.52606e-07	5.5389e-06
ENSG00000179348	GATA2	0.769203	4.71414e-16	4.55961e-14
ENSG00000155380	SLC16A1	0.76853	0.000160961	0.00159436
ENSG00000269416	LINC01224	0.768474	0.00083831	0.00638421
ENSG00000142544	CTU1	0.764678	0.000471367	0.00395981
ENSG00000269516	CYP4F23P	0.764224	0.00960144	0.0448158
ENSG00000251669	FAM86EP	0.763127	2.23483e-10	9.12446e-09
ENSG00000177602	HASPIN	0.763087	0.00266109	0.0162928
ENSG00000108559	NUP88	0.762283	2.74085e-10	1.09193e-08
ENSG00000230393	NA	0.761503	0.00315374	0.01869
ENSG00000175305	CCNE2	0.760551	0.00366971	0.021015
ENSG00000099194	SCD	0.760488	0.000172043	0.00168476
ENSG00000198720	ANKRD13B	0.760188	5.49417e-07	1.12159e-05
ENSG00000088986	DYNLL1	0.759389	2.78256e-06	4.77045e-05
ENSG00000100304	TTLL12	0.75882	1.3015e-06	2.44956e-05
ENSG00000270804	NA	0.758226	4.24576e-05	0.000519574
ENSG00000179241	LDLRAD3	0.757137	4.0036e-13	2.60479e-11
ENSG00000141905	NFIC	0.75636	1.85505e-10	7.7488e-09
ENSG00000174527	MYO1H	0.755849	0.00903722	0.0427448
ENSG00000118655	DCLRE1B	0.754295	2.70196e-06	4.64547e-05
ENSG00000164182	NDUFAF2	0.754228	3.53711e-05	0.000444584
ENSG00000144815	NXPE3	0.753097	1.46142e-06	2.71105e-05
ENSG00000121454	LHX4	0.752666	7.45566e-05	0.000840714
ENSG00000113916	BCL6	0.752657	1.31696e-08	3.79903e-07
ENSG00000146263	MMS22L	0.750885	1.03266e-05	0.000152471
ENSG00000174669	SLC29A2	0.750743	8.40586e-11	3.66354e-09
ENSG00000075461	CACNG4	0.750473	1.6743e-23	3.8333e-21
ENSG00000145220	LYAR	0.750473	1.81454e-08	5.08043e-07
ENSG00000109084	TMEM97	0.750079	5.38111e-06	8.62838e-05
ENSG00000273604	EPOP	0.749845	1.48415e-05	0.00020939
ENSG00000012048	BRCA1	0.749581	0.000151005	0.00152668
ENSG00000279689	NA	0.749428	0.00737157	0.0364021
ENSG00000023902	PLEKHO1	0.749278	0.000392809	0.00339018
ENSG00000168301	KCTD6	0.748675	7.36536e-07	1.46925e-05
ENSG00000159166	LAD1	0.747375	2.20672e-10	9.03007e-09
ENSG00000272711	NA	0.74685	0.0058755	0.0303803
ENSG00000186871	ERCC6L	0.746744	7.277e-05	0.000823649
ENSG00000104689	TNFRSF10A	0.746326	9.02375e-07	1.76065e-05
ENSG00000136982	DSCC1	0.745599	0.000101916	0.00109333
ENSG00000164402	SEPT8	0.745598	9.53281e-07	1.85398e-05
ENSG00000142871	CYR61	0.744631	2.85688e-11	1.35623e-09
ENSG00000230615	NA	0.744618	0.00390702	0.0221146
ENSG00000107438	PDLIM1	0.743374	4.99512e-12	2.69692e-10
ENSG00000273821	NA	0.743309	0.00898153	0.0426263
ENSG00000183087	GAS6	0.743162	2.68345e-05	0.000352729
ENSG00000225210	DUXAP9	0.743057	0.00178324	0.0118405
ENSG00000277161	PIGW	0.742592	2.74556e-08	7.38973e-07
ENSG00000167670	CHAF1A	0.742249	4.25484e-05	0.000520333
ENSG00000065882	TBC1D1	0.739812	1.35495e-08	3.89e-07
ENSG00000015133	CCDC88C	0.738683	2.47931e-07	5.46203e-06
ENSG00000172794	RAB37	0.738676	0.00195071	0.0127054
ENSG00000112578	BYSL	0.736115	1.52418e-10	6.50185e-09
ENSG00000148175	STOM	0.735332	1.63471e-06	2.99868e-05
ENSG00000164403	SHROOM1	0.734343	0.00725901	0.0359589
ENSG00000150938	CRIM1	0.733845	2.13769e-06	3.77951e-05
ENSG00000175130	MARCKSL1	0.733769	4.33978e-05	0.000529289
ENSG00000163235	TGFA	0.732228	9.15705e-10	3.26674e-08
ENSG00000138642	HERC6	0.732002	0.00109531	0.00795616
ENSG00000102096	PIM2	0.731394	3.54128e-08	9.255e-07
ENSG00000167523	SPATA33	0.731131	9.31896e-06	0.00013953
ENSG00000270195	NA	0.730648	0.00773828	0.0378481
ENSG00000185818	NAT8L	0.72947	0.00974781	0.0453077
ENSG00000132326	PER2	0.727957	2.91799e-08	7.83052e-07
ENSG00000276256	NA	0.72737	0.000690346	0.00545491
ENSG00000106948	AKNA	0.726935	5.73303e-06	9.10389e-05
ENSG00000197451	HNRNPAB	0.726269	1.99957e-05	0.000272336
ENSG00000176595	KBTBD11	0.726163	0.00366116	0.0209836
ENSG00000101361	NOP56	0.72573	2.32609e-12	1.31887e-10
ENSG00000051180	RAD51	0.72439	0.00168551	0.0112924
ENSG00000014138	POLA2	0.723543	8.5355e-06	0.000128651
ENSG00000107104	KANK1	0.722835	2.1444e-08	5.93056e-07
ENSG00000204140	CLPSL1	0.722778	0.000153629	0.00154802
ENSG00000225648	SBDSP1	0.722718	2.8664e-07	6.17933e-06
ENSG00000167207	NOD2	0.722645	1.06979e-05	0.000157439
ENSG00000136002	ARHGEF4	0.722072	0.00177247	0.0117863
ENSG00000143179	UCK2	0.721918	1.07573e-07	2.51055e-06
ENSG00000112118	MCM3	0.72106	0.000120372	0.0012658
ENSG00000108960	MMD	0.719957	2.07278e-05	0.000280827
ENSG00000165806	CASP7	0.719548	7.10752e-13	4.3784e-11
ENSG00000214894	LINC00243	0.719416	0.0104651	0.0480411
ENSG00000127527	EPS15L1	0.718781	6.5103e-06	0.000101423
ENSG00000184007	PTP4A2	0.718393	4.92049e-11	2.24174e-09
ENSG00000184702	SEPT5	0.718357	1.79613e-05	0.000247235
ENSG00000197360	ZNF98	0.717806	0.000349622	0.00306968
ENSG00000120539	MASTL	0.717755	0.000650319	0.00518392
ENSG00000163597	SNHG16	0.717421	3.29758e-29	1.19287e-26
ENSG00000182158	CREB3L2	0.716567	2.73767e-09	8.95411e-08
ENSG00000261061	NA	0.714549	0.00119787	0.00858055
ENSG00000139597	N4BP2L1	0.714359	0.00072606	0.00567758
ENSG00000166508	MCM7	0.713666	0.000153846	0.00154848
ENSG00000173621	LRFN4	0.710807	5.38815e-07	1.10244e-05
ENSG00000248359	NA	0.710643	0.00392608	0.0222048
ENSG00000165732	DDX21	0.710342	1.44549e-12	8.43371e-11
ENSG00000152804	HHEX	0.709228	0.00771976	0.0377882
ENSG00000166348	USP54	0.708442	5.00743e-17	5.66058e-15
ENSG00000141378	PTRH2	0.706257	2.71764e-18	3.6682e-16
ENSG00000184371	CSF1	0.706095	0.00130073	0.00918281
ENSG00000176749	CDK5R1	0.705077	3.07849e-06	5.23806e-05
ENSG00000116120	FARSB	0.703577	3.25739e-07	6.92321e-06
ENSG00000164237	CMBL	0.701752	1.03482e-14	8.58566e-13
ENSG00000062716	VMP1	0.700617	4.29647e-07	8.9528e-06
ENSG00000071539	TRIP13	0.70043	0.00646363	0.0328762
ENSG00000225449	RAB6C-AS1	0.699688	0.00971327	0.0452211
ENSG00000197299	BLM	0.698819	0.00151334	0.0103681
ENSG00000254024	NA	0.698687	4.36373e-05	0.000531493
ENSG00000080608	PUM3	0.698451	1.74283e-06	3.16682e-05
ENSG00000256229	ZNF486	0.697698	5.9942e-13	3.79081e-11
ENSG00000170776	AKAP13	0.697632	6.49471e-08	1.60041e-06
ENSG00000266066	NA	0.696973	0.00165734	0.0111519
ENSG00000178105	DDX10	0.695814	1.3333e-08	3.84004e-07
ENSG00000261236	BOP1	0.695452	8.56262e-12	4.39346e-10
ENSG00000115526	CHST10	0.695198	0.00104302	0.00762846
ENSG00000124357	NAGK	0.694951	2.74942e-07	5.96984e-06
ENSG00000196350	ZNF729	0.694885	0.00336381	0.019728
ENSG00000167173	C15orf39	0.693245	2.5124e-07	5.52149e-06
ENSG00000281207	SLFNL1-AS1	0.692839	0.00927936	0.0436845
ENSG00000187720	THSD4	0.692578	5.68885e-05	0.000666846
ENSG00000163950	SLBP	0.691703	1.72747e-06	3.14651e-05
ENSG00000255717	SNHG1	0.690989	1.8028e-09	6.1756e-08
ENSG00000026508	CD44	0.689093	8.26207e-08	1.99248e-06
ENSG00000196081	ZNF724	0.688384	0.00221951	0.0140463
ENSG00000147536	GINS4	0.688201	0.000124251	0.00129903
ENSG00000175643	RMI2	0.688104	0.00108577	0.00789641
ENSG00000111907	TPD52L1	0.687804	3.69841e-07	7.79639e-06
ENSG00000130826	DKC1	0.686996	2.01518e-15	1.83159e-13
ENSG00000266402	SNHG25	0.686177	0.00634192	0.0323729
ENSG00000169750	RAC3	0.685619	2.03142e-09	6.88057e-08
ENSG00000161533	ACOX1	0.68482	2.46439e-05	0.000329198
ENSG00000182963	GJC1	0.683894	4.05682e-06	6.73172e-05
ENSG00000120889	TNFRSF10B	0.683657	1.64175e-09	5.67769e-08
ENSG00000167106	FAM102A	0.683111	3.5393e-08	9.255e-07
ENSG00000221869	CEBPD	0.682835	0.00403181	0.0226681
ENSG00000230002	ALMS1-IT1	0.682624	0.0106473	0.04868
ENSG00000184162	NR2C2AP	0.681856	3.20146e-06	5.43197e-05
ENSG00000160803	UBQLN4	0.681103	3.91224e-07	8.23757e-06
ENSG00000196668	LINC00173	0.680967	0.000956732	0.00712996
ENSG00000008952	SEC62	0.680664	5.10621e-13	3.25197e-11
ENSG00000055044	NOP58	0.680095	1.06302e-08	3.12631e-07
ENSG00000103876	FAH	0.680061	1.21464e-06	2.30769e-05
ENSG00000080839	RBL1	0.679668	2.66613e-05	0.000350707
ENSG00000164105	SAP30	0.677413	0.00055559	0.00454704
ENSG00000138092	CENPO	0.677089	1.20884e-05	0.000176041
ENSG00000138587	MNS1	0.677056	0.00100635	0.00741723
ENSG00000029993	HMGB3	0.676847	4.31257e-12	2.34944e-10
ENSG00000105281	SLC1A5	0.676464	5.84827e-08	1.46304e-06
ENSG00000106211	HSPB1	0.675839	0.0058297	0.0301779
ENSG00000227811	FAM212B-AS1	0.675742	0.00581525	0.0301376
ENSG00000151725	CENPU	0.674974	0.00566885	0.0295653
ENSG00000106305	AIMP2	0.67424	1.97312e-11	9.51674e-10
ENSG00000197892	KIF13B	0.674098	2.09791e-14	1.64978e-12
ENSG00000168234	TTC39C	0.672582	1.47835e-07	3.39327e-06
ENSG00000150873	C2orf50	0.671706	0.00337636	0.019776
ENSG00000100139	MICALL1	0.671654	3.41323e-08	8.97311e-07
ENSG00000149554	CHEK1	0.670989	0.00226598	0.0143003
ENSG00000147996	NA	0.6694	2.48206e-06	4.3208e-05
ENSG00000011007	ELOA	0.669122	2.27026e-07	5.04064e-06
ENSG00000158246	FAM46B	0.668588	2.50624e-05	0.000333803
ENSG00000175793	SFN	0.668315	4.42652e-10	1.67495e-08
ENSG00000151014	NOCT	0.66825	4.18218e-05	0.00051388
ENSG00000171970	ZNF57	0.667918	3.17192e-07	6.77339e-06
ENSG00000005189	REXO5	0.666546	9.23448e-16	8.69917e-14
ENSG00000068878	PSME4	0.665834	3.67935e-10	1.42502e-08
ENSG00000180592	SKIDA1	0.665569	0.00610164	0.0313135
ENSG00000177706	FAM20C	0.665416	7.18944e-16	6.84397e-14
ENSG00000172716	SLFN11	0.665335	8.60424e-06	0.000129579
ENSG00000236081	ELFN1-AS1	0.664197	0.00311138	0.0185239
ENSG00000062485	CS	0.662756	2.60656e-07	5.68696e-06
ENSG00000161791	FMNL3	0.662256	0.00236857	0.0148185
ENSG00000118898	PPL	0.661959	3.64644e-08	9.50333e-07
ENSG00000150667	FSIP1	0.661818	0.00396145	0.0223769
ENSG00000150760	DOCK1	0.661635	5.07221e-06	8.16202e-05
ENSG00000215424	MCM3AP-AS1	0.661627	6.36502e-05	0.000734581
ENSG00000256968	SNRPEP2	0.661247	0.00357934	0.0206572
ENSG00000133710	SPINK5	0.660941	0.00164407	0.0110998
ENSG00000260196	NA	0.659921	0.00468771	0.0255613
ENSG00000100302	RASD2	0.659551	0.00414802	0.0231917
ENSG00000104524	PYCR3	0.656529	2.00503e-10	8.24206e-09
ENSG00000154920	EME1	0.656061	7.35378e-05	0.000831299
ENSG00000139132	FGD4	0.656012	3.69435e-13	2.421e-11
ENSG00000160949	TONSL	0.65598	0.000241712	0.00225005
ENSG00000198056	PRIM1	0.655725	0.00143227	0.00991028
ENSG00000183060	LYSMD4	0.654373	9.04155e-05	0.000989918
ENSG00000248429	NA	0.651512	0.00148538	0.0102114
ENSG00000177465	ACOT4	0.651436	0.000340353	0.00299852
ENSG00000106123	EPHB6	0.64945	1.11847e-07	2.60358e-06
ENSG00000169684	CHRNA5	0.648629	0.0103935	0.0477669
ENSG00000185090	MANEAL	0.647395	3.35408e-08	8.83046e-07
ENSG00000082175	PGR	0.647238	0.00029116	0.0026174
ENSG00000204856	FAM216A	0.646602	0.000189229	0.00182538
ENSG00000178409	BEND3	0.64643	0.000277795	0.0025135
ENSG00000107130	NCS1	0.646383	1.3746e-14	1.10499e-12
ENSG00000115468	EFHD1	0.64599	0.000734356	0.00573502
ENSG00000106144	CASP2	0.645947	6.38928e-06	9.96233e-05
ENSG00000197498	RPF2	0.645481	9.70554e-10	3.4488e-08
ENSG00000205089	CCNI2	0.645421	0.00580577	0.0300971
ENSG00000173295	FAM86B3P	0.644943	0.000358855	0.00313708
ENSG00000140443	IGF1R	0.64456	6.37229e-05	0.000734581
ENSG00000171345	KRT19	0.644499	5.08917e-06	8.18202e-05
ENSG00000269858	EGLN2	0.643791	0.000256352	0.00236201
ENSG00000131979	GCH1	0.643686	3.98594e-10	1.52418e-08
ENSG00000112576	CCND3	0.64364	7.38917e-05	0.000834256
ENSG00000106105	GARS	0.643168	1.04835e-07	2.45616e-06
ENSG00000267534	S1PR2	0.642427	0.00254772	0.0156897
ENSG00000171067	C11orf24	0.641577	9.296e-09	2.78372e-07
ENSG00000164086	DUSP7	0.641159	4.22277e-05	0.000518163
ENSG00000093167	LRRFIP2	0.640598	5.35432e-14	3.98533e-12
ENSG00000196369	SRGAP2B	0.640445	1.50751e-05	0.000212355
ENSG00000059377	TBXAS1	0.640167	0.00829366	0.0400126
ENSG00000117877	CD3EAP	0.639404	4.73885e-06	7.7567e-05
ENSG00000123643	SLC36A1	0.638786	1.4472e-05	0.000204976
ENSG00000166197	NOLC1	0.637702	2.89612e-08	7.78337e-07
ENSG00000136010	ALDH1L2	0.635703	1.51577e-06	2.80325e-05
ENSG00000234545	FAM133B	0.63535	3.7331e-05	0.000464698
ENSG00000134780	DAGLA	0.635016	5.46318e-10	2.01248e-08
ENSG00000173207	CKS1B	0.634778	0.000632861	0.00505813
ENSG00000181649	PHLDA2	0.634552	0.00237044	0.0148251
ENSG00000107815	TWNK	0.633502	8.57465e-16	8.11988e-14
ENSG00000279117	NA	0.633337	0.00269147	0.0164461
ENSG00000156853	ZNF689	0.632305	1.38523e-05	0.000197592
ENSG00000196756	SNHG17	0.631797	6.60095e-06	0.000102658
ENSG00000144218	AFF3	0.63059	7.87981e-05	0.000880853
ENSG00000053372	MRTO4	0.630212	2.63697e-10	1.0552e-08
ENSG00000188042	ARL4C	0.629583	0.00238999	0.0149216
ENSG00000117411	B4GALT2	0.629566	1.74833e-08	4.90264e-07
ENSG00000267702	NA	0.627464	0.00464073	0.0254277
ENSG00000148229	POLE3	0.626845	4.55591e-07	9.43902e-06
ENSG00000145545	SRD5A1	0.626568	4.68349e-06	7.67304e-05
ENSG00000117407	ARTN	0.626557	0.00686427	0.0343917
ENSG00000007968	E2F2	0.625529	0.00548869	0.0288344
ENSG00000151690	MFSD6	0.624994	4.24551e-08	1.09385e-06
ENSG00000133119	RFC3	0.624847	0.00139553	0.00974929
ENSG00000187741	FANCA	0.624488	0.000980942	0.00727441
ENSG00000142731	PLK4	0.624472	0.00101268	0.00745476
ENSG00000087263	OGFOD1	0.624414	3.13996e-06	5.33764e-05
ENSG00000102362	SYTL4	0.623555	0.000996446	0.00736143
ENSG00000250479	CHCHD10	0.623159	0.0084136	0.0404295
ENSG00000136720	HS6ST1	0.621769	9.12052e-17	9.87801e-15
ENSG00000111371	SLC38A1	0.621164	1.36348e-11	6.73807e-10
ENSG00000105879	CBLL1	0.620904	2.29625e-13	1.53824e-11
ENSG00000114767	RRP9	0.620129	1.82387e-10	7.65392e-09
ENSG00000183010	PYCR1	0.619893	1.44857e-05	0.00020501
ENSG00000167291	TBC1D16	0.619711	2.01499e-05	0.00027423
ENSG00000149177	PTPRJ	0.618855	1.082e-10	4.68184e-09
ENSG00000160606	TLCD1	0.618815	2.73191e-07	5.93895e-06
ENSG00000085999	RAD54L	0.618563	0.00595494	0.0307155
ENSG00000158483	FAM86C1	0.618265	6.29008e-09	1.92828e-07
ENSG00000145555	MYO10	0.617883	4.17659e-05	0.000513541
ENSG00000137054	POLR1E	0.617589	2.31087e-08	6.34244e-07
ENSG00000166483	WEE1	0.616605	3.33339e-07	7.05985e-06
ENSG00000152137	HSPB8	0.616499	5.11504e-06	8.20902e-05
ENSG00000114999	TTL	0.61647	1.81706e-10	7.64306e-09
ENSG00000074416	MGLL	0.616224	1.19182e-08	3.45456e-07
ENSG00000197771	MCMBP	0.61527	1.09957e-06	2.11799e-05
ENSG00000100711	ZFYVE21	0.614509	3.00599e-17	3.53047e-15
ENSG00000189064	NA	0.614105	0.00167953	0.0112719
ENSG00000234449	FAM239A	0.613446	4.97521e-06	8.06331e-05
ENSG00000111962	UST	0.612987	8.14547e-14	5.86961e-12
ENSG00000153443	UBALD1	0.612494	7.81403e-05	0.000875123
ENSG00000134684	YARS	0.612416	3.55004e-06	5.95636e-05
ENSG00000051341	POLQ	0.611565	0.000362862	0.00316293
ENSG00000103811	CTSH	0.610956	0.00400699	0.0225847
ENSG00000100784	RPS6KA5	0.610294	4.93986e-05	0.000587424
ENSG00000111670	GNPTAB	0.610058	1.15921e-08	3.37083e-07
ENSG00000131462	TUBG1	0.609277	4.49453e-05	0.000543986
ENSG00000162073	PAQR4	0.609226	0.00184146	0.0121319
ENSG00000139618	BRCA2	0.609167	0.00146125	0.0100684
ENSG00000115875	SRSF7	0.608859	1.66802e-06	3.05668e-05
ENSG00000198042	MAK16	0.608215	9.41779e-08	2.24426e-06
ENSG00000138175	ARL3	0.60813	6.35766e-05	0.000734297
ENSG00000101945	SUV39H1	0.608	4.57035e-10	1.71704e-08
ENSG00000126107	HECTD3	0.607516	7.73261e-08	1.87229e-06
ENSG00000083290	ULK2	0.607433	1.05931e-08	3.12556e-07
ENSG00000165527	ARF6	0.607044	2.39526e-05	0.000321387
ENSG00000169085	C8orf46	0.606995	0.00110172	0.00799632
ENSG00000159176	CSRP1	0.606641	2.73949e-08	7.38439e-07
ENSG00000198792	TMEM184B	0.606491	1.17909e-09	4.14101e-08
ENSG00000136718	IMP4	0.605622	2.12071e-12	1.22547e-10
ENSG00000119673	ACOT2	0.605242	0.00881813	0.0420384
ENSG00000125454	SLC25A19	0.604826	6.47217e-07	1.3065e-05
ENSG00000136810	TXN	0.604723	1.42129e-12	8.32674e-11
ENSG00000013588	GPRC5A	0.60445	0.000226302	0.00212851
ENSG00000112787	FBRSL1	0.604401	1.75991e-05	0.000242433
ENSG00000163491	NEK10	0.604052	0.00535	0.0283095
ENSG00000145687	SSBP2	0.603499	1.11864e-09	3.95173e-08
ENSG00000169710	FASN	0.602565	4.45181e-07	9.24453e-06
ENSG00000171943	SRGAP2C	0.601814	8.40039e-05	0.000929852
ENSG00000213853	EMP2	0.601361	5.29636e-07	1.08488e-05
ENSG00000234494	SP2-AS1	0.599594	0.00323817	0.0191276
ENSG00000131791	PRKAB2	0.599488	4.71013e-08	1.1982e-06
ENSG00000183111	ARHGEF37	0.599342	2.22542e-08	6.12652e-07
ENSG00000119938	PPP1R3C	0.599278	0.00196759	0.0127922
ENSG00000168496	FEN1	0.599201	0.0025456	0.015682
ENSG00000100644	HIF1A	0.599087	4.80161e-07	9.91401e-06
ENSG00000151835	SACS	0.598786	9.43454e-07	1.83882e-05
ENSG00000135245	HILPDA	0.598274	6.40321e-08	1.58217e-06
ENSG00000131351	HAUS8	0.598062	9.76691e-05	0.00105591
ENSG00000102977	ACD	0.597976	3.04469e-08	8.12232e-07
ENSG00000141232	TOB1	0.597937	0.000118267	0.00124729
ENSG00000155090	KLF10	0.596523	1.91374e-07	4.32672e-06
ENSG00000213672	NCKIPSD	0.596239	1.85462e-06	3.33775e-05
ENSG00000259330	INAFM2	0.596165	9.06423e-08	2.17145e-06
ENSG00000102931	ARL2BP	0.595932	9.29948e-12	4.73802e-10
ENSG00000271383	NA	0.595778	7.32967e-07	1.46488e-05
ENSG00000064195	DLX3	0.594355	5.44445e-10	2.00967e-08
ENSG00000110492	MDK	0.593315	3.36476e-05	0.000426777
ENSG00000077348	EXOSC5	0.592691	5.88495e-06	9.28805e-05
ENSG00000072110	ACTN1	0.591505	5.5259e-05	0.00065112
ENSG00000171016	PYGO1	0.591492	0.0030679	0.0183132
ENSG00000131669	NINJ1	0.591116	5.75944e-07	1.17162e-05
ENSG00000280987	NA	0.589377	0.00920221	0.0433777
ENSG00000101003	GINS1	0.589373	0.00062555	0.00501077
ENSG00000141582	CBX4	0.589163	2.80942e-06	4.80349e-05
ENSG00000165501	LRR1	0.588374	0.000203684	0.00194511
ENSG00000124813	RUNX2	0.588258	0.00015284	0.00154264
ENSG00000131873	CHSY1	0.588214	3.86577e-11	1.80207e-09
ENSG00000072210	ALDH3A2	0.588113	3.10194e-07	6.64166e-06
ENSG00000090924	PLEKHG2	0.587863	0.00276798	0.016804
ENSG00000144843	ADPRH	0.585963	0.00404535	0.0227306
ENSG00000152455	SUV39H2	0.585472	0.000283855	0.00255936
ENSG00000162434	JAK1	0.584908	0.000677292	0.00536818
ENSG00000130768	SMPDL3B	0.584858	0.000419704	0.00358752
ENSG00000131370	SH3BP5	0.584717	1.66704e-09	5.75417e-08
ENSG00000278341	NA	0.584501	0.00162436	0.0110078
ENSG00000165480	SKA3	0.584077	0.0105067	0.0481712
ENSG00000146232	NFKBIE	0.583846	1.22771e-05	0.000178646
ENSG00000097021	ACOT7	0.583329	8.15229e-05	0.00090683
ENSG00000106785	TRIM14	0.58285	0.000609132	0.00490533
ENSG00000108039	XPNPEP1	0.581585	1.89188e-11	9.14933e-10
ENSG00000186377	CYP4X1	0.581554	0.000257924	0.00237046
ENSG00000175985	PLEKHD1	0.581371	0.00653833	0.0331443
ENSG00000107937	GTPBP4	0.581217	8.47598e-12	4.39346e-10
ENSG00000135540	NHSL1	0.580094	1.10398e-05	0.000161943
ENSG00000075131	TIPIN	0.578875	0.00268106	0.0163881
ENSG00000158042	MRPL17	0.578726	3.42674e-06	5.76554e-05
ENSG00000073008	PVR	0.577754	9.74193e-12	4.9495e-10
ENSG00000183527	PSMG1	0.577283	2.75764e-06	4.7322e-05
ENSG00000173156	RHOD	0.575829	0.00280435	0.0169981
ENSG00000165271	NOL6	0.574855	1.47975e-13	1.02545e-11
ENSG00000131469	RPL27	0.574683	0.000430277	0.00366404
ENSG00000146535	GNA12	0.574652	1.84751e-06	3.32989e-05
ENSG00000154359	LONRF1	0.574598	0.00627491	0.0320605
ENSG00000196588	MKL1	0.574536	7.90829e-06	0.000120756
ENSG00000123374	CDK2	0.574392	0.00353342	0.0204443
ENSG00000163918	RFC4	0.573948	0.000550418	0.00450675
ENSG00000115902	SLC1A4	0.572806	1.84336e-05	0.000252965
ENSG00000113460	BRIX1	0.572209	6.45214e-05	0.000742093
ENSG00000076248	UNG	0.572076	0.0014166	0.00983195
ENSG00000112312	GMNN	0.572007	0.0047227	0.0256901
ENSG00000157483	MYO1E	0.571863	4.54602e-07	9.42934e-06
ENSG00000163528	CHCHD4	0.571251	2.0964e-07	4.69277e-06
ENSG00000076826	CAMSAP3	0.570497	2.50353e-06	4.35398e-05
ENSG00000146670	CDCA5	0.570491	0.00943954	0.0442543
ENSG00000137337	MDC1	0.568561	1.29687e-05	0.000186518
ENSG00000132646	PCNA	0.567559	0.00796419	0.0386603
ENSG00000198855	FICD	0.567129	0.00511585	0.027392
ENSG00000280417	NA	0.566964	0.00576322	0.0299194
ENSG00000199753	SNORD104	0.566522	0.00166591	0.0112054
ENSG00000198466	ZNF587	0.565916	0.000349788	0.00306968
ENSG00000084463	WBP11	0.565554	0.000508461	0.00421859
ENSG00000145391	SETD7	0.56477	1.06227e-07	2.48234e-06
ENSG00000168118	RAB4A	0.564738	3.91551e-11	1.82056e-09
ENSG00000138030	KHK	0.563946	0.00183458	0.0121014
ENSG00000196230	TUBB	0.563283	0.00135937	0.00954091
ENSG00000075643	MOCOS	0.563249	4.84693e-07	9.99617e-06
ENSG00000064393	HIPK2	0.562761	1.68493e-09	5.80483e-08
ENSG00000166451	CENPN	0.562263	0.00230935	0.0145335
ENSG00000215146	NA	0.562013	7.30804e-06	0.00011259
ENSG00000124225	PMEPA1	0.561006	8.53883e-05	0.000942293
ENSG00000171552	BCL2L1	0.560674	1.06698e-08	3.13287e-07
ENSG00000133316	WDR74	0.560466	6.92715e-12	3.67424e-10
ENSG00000182534	MXRA7	0.560289	3.42333e-05	0.000432689
ENSG00000237506	RPSAP15	0.559898	0.00208153	0.0133649
ENSG00000065978	YBX1	0.559537	6.77229e-06	0.000105232
ENSG00000160193	WDR4	0.559462	7.73312e-06	0.000118734
ENSG00000123213	NLN	0.559414	0.00153815	0.0105182
ENSG00000085063	CD59	0.559197	2.67731e-06	4.61626e-05
ENSG00000197785	ATAD3A	0.559145	4.04977e-07	8.49746e-06
ENSG00000168461	RAB31	0.558441	0.00348281	0.0202422
ENSG00000103404	USP31	0.558328	3.82597e-10	1.46855e-08
ENSG00000099992	TBC1D10A	0.558309	0.000691928	0.005461
ENSG00000143127	ITGA10	0.557827	0.00112387	0.00812124
ENSG00000068028	RASSF1	0.557714	4.46512e-05	0.000541291
ENSG00000177192	PUS1	0.557576	5.87024e-07	1.19164e-05
ENSG00000172059	KLF11	0.556817	0.00032609	0.00289543
ENSG00000188064	WNT7B	0.556253	6.79469e-05	0.00077688
ENSG00000204220	PFDN6	0.556219	1.17399e-05	0.000171518
ENSG00000183520	UTP11	0.555638	0.000355715	0.00311565
ENSG00000165905	LARGE2	0.555537	2.72616e-08	7.36396e-07
ENSG00000100029	PES1	0.555472	1.00957e-07	2.3843e-06
ENSG00000110108	TMEM109	0.555354	4.45037e-05	0.000539865
ENSG00000177542	SLC25A22	0.553262	2.70987e-05	0.000355685
ENSG00000099337	KCNK6	0.552999	2.97644e-07	6.4013e-06
ENSG00000114850	SSR3	0.552415	3.76825e-11	1.76387e-09
ENSG00000116985	BMP8B	0.552351	0.000147466	0.00149862
ENSG00000183579	ZNRF3	0.551457	0.000278364	0.00251738
ENSG00000140022	STON2	0.550918	0.00240798	0.0150183
ENSG00000109519	GRPEL1	0.549629	4.80213e-06	7.83193e-05
ENSG00000062822	POLD1	0.549539	9.68145e-05	0.00104933
ENSG00000126705	AHDC1	0.548911	0.000202787	0.00193961
ENSG00000006695	COX10	0.54884	1.34401e-06	2.51387e-05
ENSG00000111445	RFC5	0.548827	0.000530166	0.00435473
ENSG00000073464	CLCN4	0.547871	0.0108408	0.0493772
ENSG00000184349	EFNA5	0.547607	0.000804007	0.0061776
ENSG00000125611	CHCHD5	0.547203	3.71732e-05	0.000463052
ENSG00000165689	SDCCAG3	0.546519	2.78892e-10	1.10829e-08
ENSG00000125459	MSTO1	0.546494	1.73692e-05	0.000240182
ENSG00000236753	MKLN1-AS	0.546403	0.00306478	0.0183067
ENSG00000140367	UBE2Q2	0.545374	7.56575e-06	0.000116362
ENSG00000136527	TRA2B	0.545058	1.0529e-05	0.000155206
ENSG00000259768	NA	0.54483	0.000572598	0.00466512
ENSG00000215154	NA	0.5441	0.00492958	0.0266074
ENSG00000124942	AHNAK	0.543454	1.75206e-07	3.99113e-06
ENSG00000119969	HELLS	0.543134	0.00540595	0.0285026
ENSG00000171206	TRIM8	0.542954	0.000334505	0.00295709
ENSG00000013573	DDX11	0.542476	0.00097341	0.00723243
ENSG00000151849	CENPJ	0.540865	0.000483846	0.00404218
ENSG00000136141	LRCH1	0.540501	1.65981e-05	0.000230753
ENSG00000102393	GLA	0.540407	9.28911e-05	0.00101334
ENSG00000171914	TLN2	0.540397	1.22177e-06	2.31637e-05
ENSG00000162377	COA7	0.539763	3.64737e-09	1.16761e-07
ENSG00000183647	ZNF530	0.539532	0.000194491	0.00186916
ENSG00000150961	SEC24D	0.539459	0.000794989	0.00612132
ENSG00000184178	SCFD2	0.539383	7.10858e-08	1.72813e-06
ENSG00000111696	NT5DC3	0.539289	0.000152272	0.00153777
ENSG00000035403	VCL	0.538171	4.59893e-09	1.43663e-07
ENSG00000176208	ATAD5	0.537898	0.00108279	0.00787933
ENSG00000267454	ZNF582-AS1	0.537831	0.000277764	0.0025135
ENSG00000154473	BUB3	0.537828	9.75611e-05	0.00105538
ENSG00000162772	ATF3	0.53729	6.07638e-06	9.54024e-05
ENSG00000188677	PARVB	0.53723	0.000682197	0.00539741
ENSG00000049541	RFC2	0.536928	0.00272701	0.0166184
ENSG00000131844	MCCC2	0.53687	0.00113735	0.00820554
ENSG00000147955	SIGMAR1	0.536643	0.000128192	0.0013333
ENSG00000157240	FZD1	0.536261	0.000293218	0.00263328
ENSG00000172244	C5orf34	0.536163	0.000816503	0.00625722
ENSG00000100714	MTHFD1	0.534822	0.00112178	0.00811462
ENSG00000149792	MRPL49	0.534696	9.44119e-06	0.000141126
ENSG00000110931	CAMKK2	0.534026	4.38854e-10	1.66406e-08
ENSG00000149548	CCDC15	0.533676	0.00197891	0.0128565
ENSG00000130449	ZSWIM6	0.53247	0.00212316	0.013536
ENSG00000141452	C18orf8	0.531733	1.96672e-05	0.000268874
ENSG00000168447	SCNN1B	0.531079	2.44886e-05	0.000327849
ENSG00000143933	CALM2	0.530779	5.90284e-06	9.30817e-05
ENSG00000118242	MREG	0.530547	0.000782482	0.00604044
ENSG00000082805	ERC1	0.529586	1.96822e-06	3.52226e-05
ENSG00000197070	ARRDC1	0.529398	1.51887e-05	0.000213291
ENSG00000131016	AKAP12	0.529006	0.00986559	0.0457536
ENSG00000070814	TCOF1	0.52843	0.000115343	0.00122215
ENSG00000140650	PMM2	0.527649	1.60701e-06	2.95385e-05
ENSG00000115944	COX7A2L	0.526875	9.57321e-05	0.00104119
ENSG00000140743	NA	0.526487	2.04502e-06	3.63342e-05
ENSG00000102967	DHODH	0.526299	3.41821e-10	1.32957e-08
ENSG00000060237	WNK1	0.526281	0.0011122	0.00805619
ENSG00000065485	PDIA5	0.526178	3.33068e-05	0.000422751
ENSG00000163811	WDR43	0.52592	2.98114e-07	6.40379e-06
ENSG00000130204	TOMM40	0.525861	0.000590473	0.00477847
ENSG00000148153	INIP	0.525724	9.86771e-07	1.91089e-05
ENSG00000152766	ANKRD22	0.525628	0.000304129	0.00272047
ENSG00000039139	DNAH5	0.524981	0.000375768	0.00325972
ENSG00000178935	ZNF552	0.524845	2.13984e-11	1.0239e-09
ENSG00000133808	MICALCL	0.524742	0.0039934	0.0225222
ENSG00000114631	PODXL2	0.52474	5.32124e-08	1.3386e-06
ENSG00000128973	CLN6	0.524327	0.000320846	0.00285448
ENSG00000100162	CENPM	0.523972	0.0062033	0.0317844
ENSG00000236088	COX10-AS1	0.523946	0.000185358	0.00179186
ENSG00000105185	PDCD5	0.523748	2.70536e-08	7.32512e-07
ENSG00000155287	SLC25A28	0.523685	8.39051e-07	1.64808e-05
ENSG00000152359	POC5	0.523612	0.000147189	0.00149809
ENSG00000165209	STRBP	0.52354	2.37539e-06	4.1551e-05
ENSG00000154723	ATP5J	0.523518	0.00168713	0.0112924
ENSG00000168411	RFWD3	0.523353	0.000173427	0.00169281
ENSG00000181817	LSM10	0.522905	2.816e-06	4.80953e-05
ENSG00000107262	BAG1	0.522719	2.53806e-09	8.36173e-08
ENSG00000116871	MAP7D1	0.522487	2.66795e-06	4.60451e-05
ENSG00000187231	SESTD1	0.521212	0.000440515	0.00374241
ENSG00000233822	HIST1H2BN	0.521062	9.8555e-05	0.00106358
ENSG00000104549	SQLE	0.521048	4.23053e-05	0.000518412
ENSG00000134463	ECHDC3	0.52077	0.000253489	0.00233802
ENSG00000100749	VRK1	0.52073	0.000149508	0.0015165
ENSG00000128050	PAICS	0.520492	0.00046315	0.00390718
ENSG00000186638	KIF24	0.520474	0.00157556	0.0107362
ENSG00000100629	CEP128	0.52034	0.00208431	0.0133684
ENSG00000148219	ASTN2	0.520049	2.27131e-07	5.04064e-06
ENSG00000143256	PFDN2	0.519827	5.14779e-08	1.29978e-06
ENSG00000115946	PNO1	0.519644	4.06598e-07	8.5216e-06
ENSG00000132746	ALDH3B2	0.519425	0.00586492	0.0303342
ENSG00000123219	CENPK	0.518472	0.00763051	0.0374425
ENSG00000125817	CENPB	0.51687	3.23563e-07	6.88504e-06
ENSG00000159228	CBR1	0.516415	0.000524542	0.00431245
ENSG00000077152	UBE2T	0.516347	0.00726056	0.0359589
ENSG00000198157	HMGN5	0.515759	0.000863378	0.00652566
ENSG00000189114	BLOC1S3	0.515582	5.53849e-06	8.83374e-05
ENSG00000125977	EIF2S2	0.515316	1.12878e-05	0.000165314
ENSG00000184207	PGP	0.515019	8.37653e-07	1.64808e-05
ENSG00000177679	SRRM3	0.514627	0.00489781	0.0264675
ENSG00000164109	MAD2L1	0.514625	0.0012103	0.00866271
ENSG00000154429	CCSAP	0.514566	1.30303e-06	2.44988e-05
ENSG00000163875	MEAF6	0.514361	5.74665e-08	1.43961e-06
ENSG00000070882	OSBPL3	0.514261	0.000959971	0.0071482
ENSG00000052749	RRP12	0.514033	5.47251e-14	4.04006e-12
ENSG00000126953	TIMM8A	0.513855	1.00919e-05	0.000149372
ENSG00000184220	CMSS1	0.513458	4.2228e-09	1.33295e-07
ENSG00000130725	UBE2M	0.513079	0.000104622	0.00111905
ENSG00000132768	DPH2	0.512814	5.90695e-08	1.47568e-06
ENSG00000170515	PA2G4	0.512715	0.000123709	0.00129412
ENSG00000152256	PDK1	0.512177	0.00251363	0.0155379
ENSG00000150753	CCT5	0.511899	1.00317e-05	0.000148846
ENSG00000109814	UGDH	0.51146	0.00141163	0.0098012
ENSG00000173153	ESRRA	0.511365	0.000401481	0.00345339
ENSG00000117859	OSBPL9	0.511318	6.95075e-09	2.11647e-07
ENSG00000232677	LINC00665	0.510146	5.29933e-05	0.000625646
ENSG00000149218	ENDOD1	0.508982	0.000122434	0.00128449
ENSG00000051128	HOMER3	0.508678	0.000564792	0.004614
ENSG00000143850	PLEKHA6	0.508374	7.77462e-06	0.00011927
ENSG00000245910	SNHG6	0.508235	1.01576e-07	2.3922e-06
ENSG00000197982	C1orf122	0.50796	0.00402928	0.0226609
ENSG00000105750	ZNF85	0.507733	9.54382e-05	0.00103862
ENSG00000104738	MCM4	0.507183	0.00483291	0.0261715
ENSG00000141076	UTP4	0.507133	1.67841e-10	7.09537e-09
ENSG00000135740	SLC9A5	0.507062	0.0107415	0.0490237
ENSG00000164163	ABCE1	0.506957	3.46982e-05	0.000437342
ENSG00000167088	SNRPD1	0.50658	1.72164e-05	0.00023825
ENSG00000157693	TMEM268	0.506198	1.89972e-10	7.89891e-09
ENSG00000078114	NEBL	0.505528	6.02178e-05	0.00070223
ENSG00000183814	LIN9	0.505343	0.00352884	0.0204244
ENSG00000116679	IVNS1ABP	0.505308	1.66312e-08	4.6928e-07
ENSG00000101546	RBFA	0.505038	2.47625e-05	0.000330294
ENSG00000166289	PLEKHF1	0.50472	6.23541e-05	0.000724341
ENSG00000185651	UBE2L3	0.503781	0.0070865	0.035329
ENSG00000278948	NA	0.503682	0.0015528	0.0106103
ENSG00000139323	POC1B	0.503084	1.35224e-06	2.52665e-05
ENSG00000167136	ENDOG	0.502698	0.000209025	0.00198876
ENSG00000129667	RHBDF2	0.502424	0.00128995	0.00911739
ENSG00000077514	POLD3	0.502372	0.000117956	0.00124473
ENSG00000133424	LARGE1	0.501007	0.000188468	0.001819
ENSG00000111641	NOP2	0.50094	6.34241e-09	1.94104e-07
ENSG00000132763	MMACHC	0.500929	0.00233635	0.0146524
ENSG00000114686	MRPL3	0.500875	1.18985e-06	2.27012e-05
ENSG00000083635	NUFIP1	0.499997	0.000145536	0.00148299
ENSG00000136478	TEX2	0.499781	4.50123e-09	1.41098e-07
ENSG00000160688	FLAD1	0.499752	8.82759e-06	0.000132612
ENSG00000136026	CKAP4	0.499638	1.14668e-08	3.33977e-07
ENSG00000181544	FANCB	0.499589	0.000905281	0.00679616
ENSG00000228300	C19orf24	0.498925	0.000708099	0.00556601
ENSG00000159147	DONSON	0.498924	0.00461741	0.0253307
ENSG00000136942	RPL35	0.498163	8.13733e-05	0.00090628
ENSG00000085377	PREP	0.497951	9.13088e-05	0.000997887
ENSG00000173638	SLC19A1	0.497894	6.33261e-05	0.000732808
ENSG00000084764	MAPRE3	0.497811	0.000346545	0.00304418
ENSG00000156968	MPV17L	0.497368	7.8731e-05	0.000880648
ENSG00000213585	VDAC1	0.497279	0.000254155	0.00234297
ENSG00000136451	VEZF1	0.49623	2.28148e-15	2.03276e-13
ENSG00000132773	TOE1	0.495992	0.00266046	0.0162928
ENSG00000203644	NA	0.495983	0.00178965	0.0118705
ENSG00000163923	RPL39L	0.495957	0.000844883	0.00643157
ENSG00000235750	KIAA0040	0.495574	0.0107757	0.0491552
ENSG00000115053	NCL	0.495315	1.02894e-08	3.05591e-07
ENSG00000161547	SRSF2	0.495183	2.26417e-05	0.000304703
ENSG00000143621	ILF2	0.494588	2.68843e-05	0.000353127
ENSG00000198369	SPRED2	0.494562	0.000752613	0.0058473
ENSG00000144136	SLC20A1	0.494063	0.000305538	0.00273037
ENSG00000163170	BOLA3	0.49388	0.00213691	0.0136093
ENSG00000110107	PRPF19	0.493701	0.000171355	0.00168166
ENSG00000070423	RNF126	0.493669	0.00490312	0.0264883
ENSG00000101098	RIMS4	0.492974	0.00705778	0.0352052
ENSG00000184992	BRI3BP	0.492526	0.000213579	0.00202667
ENSG00000189362	NEMP2	0.49228	0.00337053	0.0197482
ENSG00000255737	AGAP2-AS1	0.491749	0.00210104	0.0134421
ENSG00000123975	CKS2	0.49126	0.00671982	0.0338556
ENSG00000125944	HNRNPR	0.490608	1.51332e-05	0.000212842
ENSG00000137288	UQCC2	0.490414	2.88851e-06	4.92408e-05
ENSG00000086544	ITPKC	0.490076	4.60905e-05	0.000555019
ENSG00000170385	SLC30A1	0.489835	1.00797e-05	0.000149372
ENSG00000067533	RRP15	0.489352	1.61546e-06	2.96639e-05
ENSG00000181588	MEX3D	0.488114	0.0060057	0.0309473
ENSG00000134001	EIF2S1	0.487747	0.000270758	0.00246586
ENSG00000247626	MARS2	0.487734	8.34141e-05	0.000925799
ENSG00000185052	SLC24A3	0.486965	4.4206e-07	9.19027e-06
ENSG00000184677	ZBTB40	0.486877	0.000818121	0.00625945
ENSG00000102921	N4BP1	0.486623	4.13437e-07	8.6549e-06
ENSG00000089195	TRMT6	0.486163	0.000122599	0.00128548
ENSG00000134046	MBD2	0.486059	2.47502e-05	0.000330294
ENSG00000250584	LINC01511	0.485849	0.00641379	0.0326686
ENSG00000140832	MARVELD3	0.485387	3.56903e-05	0.000447974
ENSG00000188959	C9orf152	0.484517	3.77408e-11	1.76387e-09
ENSG00000100418	DESI1	0.484396	8.83255e-07	1.728e-05
ENSG00000103319	NA	0.482878	0.000717148	0.00563225
ENSG00000087510	TFAP2C	0.482634	0.00143788	0.00994152
ENSG00000138756	BMP2K	0.48234	0.000350703	0.00307324
ENSG00000082516	GEMIN5	0.481682	4.77164e-06	7.78922e-05
ENSG00000163577	EIF5A2	0.481539	0.00207317	0.0133348
ENSG00000121671	CRY2	0.481517	2.1448e-09	7.15737e-08
ENSG00000115306	SPTBN1	0.481116	5.0936e-12	2.7419e-10
ENSG00000115241	PPM1G	0.481103	0.000106002	0.00113246
ENSG00000160818	GPATCH4	0.480798	1.84608e-06	3.32989e-05
ENSG00000145050	MANF	0.480729	0.00217273	0.0138033
ENSG00000106683	LIMK1	0.480666	0.00144916	0.0100042
ENSG00000132388	UBE2G1	0.480644	1.09853e-06	2.11799e-05
ENSG00000079805	DNM2	0.480634	6.9386e-08	1.69593e-06
ENSG00000124207	CSE1L	0.480184	0.0019158	0.0125374
ENSG00000230453	ANKRD18B	0.479691	0.00359173	0.0207026
ENSG00000119878	CRIPT	0.479429	0.000109481	0.00116688
ENSG00000197728	NA	0.479267	0.000884579	0.00666641
ENSG00000179958	DCTPP1	0.479089	8.03557e-05	0.000895498
ENSG00000089737	DDX24	0.478354	4.01977e-06	6.68865e-05
ENSG00000161082	CELF5	0.477747	0.00522936	0.0278514
ENSG00000125848	FLRT3	0.477431	0.000229374	0.00215069
ENSG00000015171	ZMYND11	0.477203	1.29729e-05	0.000186518
ENSG00000125885	MCM8	0.476997	0.00348026	0.0202339
ENSG00000172115	CYCS	0.476638	3.12798e-05	0.000402388
ENSG00000131871	SELENOS	0.476258	1.79512e-12	1.04065e-10
ENSG00000104131	EIF3J	0.475709	1.37246e-05	0.000196079
ENSG00000143549	TPM3	0.475627	0.00121656	0.0086938
ENSG00000083307	GRHL2	0.475505	7.08884e-12	3.73736e-10
ENSG00000070785	EIF2B3	0.475186	1.4535e-06	2.70191e-05
ENSG00000066322	ELOVL1	0.475075	4.75527e-05	0.000569452
ENSG00000166123	GPT2	0.475045	0.000142628	0.00145993
ENSG00000246582	NA	0.475025	0.00310596	0.0184977
ENSG00000170222	ADPRM	0.474612	0.000796547	0.0061307
ENSG00000168061	SAC3D1	0.473954	0.00860452	0.0412047
ENSG00000158169	FANCC	0.473605	0.000500758	0.00416615
ENSG00000107833	NPM3	0.473431	2.65452e-06	4.59449e-05
ENSG00000146242	TPBG	0.472819	8.90728e-05	0.000978178
ENSG00000173757	STAT5B	0.472572	1.31817e-06	2.47577e-05
ENSG00000172893	DHCR7	0.472286	0.00134144	0.00942606
ENSG00000123066	MED13L	0.472196	4.88023e-06	7.93784e-05
ENSG00000138376	BARD1	0.472077	0.00663837	0.0335199
ENSG00000117748	RPA2	0.47197	0.000471578	0.00395981
ENSG00000180891	CUEDC1	0.471768	9.61545e-06	0.000143494
ENSG00000205189	ZBTB10	0.471439	3.41195e-05	0.000431553
ENSG00000115339	GALNT3	0.47102	0.000339631	0.00299362
ENSG00000132436	FIGNL1	0.470983	0.00057973	0.00471686
ENSG00000135801	TAF5L	0.470834	2.56298e-08	6.98143e-07
ENSG00000102897	LYRM1	0.470024	2.77077e-07	6.00898e-06
ENSG00000116285	ERRFI1	0.469262	0.00015741	0.00157059
ENSG00000118263	KLF7	0.469017	1.18397e-05	0.000172558
ENSG00000160062	ZBTB8A	0.467911	0.000910097	0.0068246
ENSG00000189339	SLC35E2B	0.467725	0.000230914	0.00216185
ENSG00000183943	PRKX	0.467538	0.00361839	0.0207963
ENSG00000093217	XYLB	0.467042	8.16859e-07	1.61294e-05
ENSG00000204394	VARS	0.4664	4.2146e-06	6.96159e-05
ENSG00000172382	PRSS27	0.466069	0.00620725	0.0317901
ENSG00000146833	TRIM4	0.465652	4.1994e-12	2.30165e-10
ENSG00000171735	CAMTA1	0.465505	0.000905929	0.00679616
ENSG00000106078	COBL	0.46515	1.62954e-10	6.93492e-09
ENSG00000164134	NAA15	0.464941	3.94625e-05	0.00048921
ENSG00000102034	ELF4	0.464889	0.000132719	0.00136896
ENSG00000141458	NPC1	0.464748	2.83246e-07	6.12807e-06
ENSG00000214425	LRRC37A4P	0.464599	0.00559311	0.0292455
ENSG00000107566	ERLIN1	0.464413	7.40626e-06	0.000114006
ENSG00000154102	C16orf74	0.463961	0.0023046	0.0145137
ENSG00000167107	ACSF2	0.462917	0.00247978	0.0153655
ENSG00000161980	POLR3K	0.462841	2.659e-05	0.00035028
ENSG00000151893	CACUL1	0.46256	9.01367e-08	2.1622e-06
ENSG00000170871	KIAA0232	0.462307	4.91838e-10	1.83799e-08
ENSG00000108561	C1QBP	0.462269	0.00460461	0.025268
[truncated: 56,903 more rows]

## Sheet: 5.Veh-ctrl vs. Veh-PR-low
Supplementary table 5. Differentially expressed (DE) genes (BH-adjusted P < 0.05) between vehicle-treated PR-low pools and vehicle treated T-47D control cells. Three independent biological replicates per treatment/condition were sequenced.
[truncated: 58 more rows]

[truncated: 5 more sheets: 6. P4-PR-low vs. P4-ctrl, 7. P4E2-PR-low vs. P4E2-ctrl, 8. GO CTRL (veh vs. P4E2), 9. GO PR-low (veh vs.P4E2), 10. GO PR-low vs. CTRL ]
